# Supplementary material for: Quantitative proteomic analyses reveal that energy metabolism and protein biosynthesis reinitiation are responsible for the initiation of bolting induced by high temperature in lettuce (Lactuca sativa L.)
Source: BMC Genomics. 2021 Jun 9;22:427. doi: 10.1186/s12864-021-07664-5 (PMC8190844; doi:10.1186/s12864-021-07664-5)
Supplement: Supplementary file 1 — Additional file 1: Table S1. All proteins identified using iTRAQ in lettuce stems during bolting initiation induced by high temperature. [file 12864_2021_7664_MOESM1_ESM.xlsx]

## Sheet: Sheet1
Accession	Description	Coverage	Unique Peptides	Peptides	PSMs	AAs	MW [kDa]	calc. pI	CK1/REF	CK1/REF Count	CK1/REF Variability [%]	CK2/REF	CK2/REF Count	CK2/REF Variability [%]	CK3/REF	CK3/REF Count	CK3/REF Variability [%]	G1/REF	G1/REF Count	G1/REF Variability [%]	G2/REF	G2/REF Count	G2/REF Variability [%]	G3/REF	G3/REF Count	G3/REF Variability [%]	T-TEST P-Value
XP_023762845.1	ATP synthase subunit beta, mitochondrial-like [Lactuca sativa]	48.04	20	21	505	560	60.0572	6.49365	1.007	463	11.3711	1.07266	463	14.1185	1.01783	463	11.6081	0.961305	463	10.591	0.980905	463	10.0492	0.998227	455	45.4438	0.0846911
XP_023761017.1	heat shock cognate 70 kDa protein 2-like [Lactuca sativa]	54.02	3	35	586	646	70.82	5.22412	1.00038	44	9.96774	1.09153	44	22.0181	1.17856	44	15.1476	0.886845	44	18.2203	0.920509	44	18.835	1.08589	44	32.1631	0.191925
XP_023753821.1	heat shock cognate 70 kDa protein 2 [Lactuca sativa]	54.87	5	35	564	647	70.842	5.22412	0.956489	54	10.4831	0.962123	54	19.5369	0.991187	54	10.748	1.09238	54	14.1037	1.01244	54	11.1073	0.905953	52	40.6215	0.574016
XP_023731124.1	glyceraldehyde-3-phosphate dehydrogenase, cytosolic [Lactuca sativa]	68.93	9	20	570	338	36.6869	7.18115	0.926779	316	17.0443	0.869304	316	18.8185	0.790131	316	24.3401	1.14221	316	35.4954	1.0904	316	12.3997	0.741067	307	66.4622	0.383429
XP_023742109.1	histone H4 [Lactuca sativa]	50.49	5	5	566	103	11.4024	11.4731	1.03102	566	8.14795	1.01265	566	11.1153	0.902363	566	10.4142	1.03095	566	8.34357	1.05424	566	8.72002	0.896684	563	54.2894	0.859801
XP_023734825.1	tubulin beta-1 chain-like [Lactuca sativa]	49.78	4	17	438	448	50.3789	4.83057	1.04515	20	11.0265	0.958265	20	15.2382	0.953616	20	14.2134	1.01471	20	12.9107	1.029	20	15.8395	1.20989	20	33.4872	0.228045
XP_023753382.1	tubulin beta-1 chain [Lactuca sativa]	43.65	1	15	433	449	50.552	4.80518	0.966277	1		0.963189	1		0.912054	1		1.03228	1		1.14009	1		1.03085	1		0.0400406
XP_023759070.1	tubulin beta-2 chain-like [Lactuca sativa]	46.41	5	16	398	446	50.1228	4.83057	1.04212	54	12.2429	0.97895	54	20.1191	0.92328	54	16.1391	1.03504	54	15.2596	0.985232	54	16.8769	0.886193	54	69.716	0.83149
XP_023739384.1	5-methyltetrahydropteroyltriglutamate--homocysteine methyltransferase-like [Lactuca sativa]	42.33	12	29	472	763	84.9497	6.18896	1.00517	170	16.0639	0.980137	170	22.4509	0.963892	170	15.8947	1.03707	170	13.6937	0.972701	170	16.9358	0.908616	169	58.0295	0.80521
XP_023764450.1	tubulin alpha-4 chain-like [Lactuca sativa]	39.42	2	15	472	449	49.4293	5.09717	1.06329	17	8.14043	0.984106	17	11.1635	0.895177	17	19.1998	1.14075	17	10.6484	1.07028	17	8.43671	0.65474	17	11.8564	0.880045
XP_023757910.1	tubulin alpha chain-like [Lactuca sativa]	43.33	3	16	486	450	49.6333	5.021	0.834279	13	40.1929	0.974298	13	15.8985	0.81077	13	20.2701	1.26259	13	26.2476	1.05495	13	10.3549	0.470216	10	22.3314	0.828397
XP_023744827.1	tubulin alpha chain isoform X1 [Lactuca sativa]	43.33	1	16	480	450	49.5373	5.05908	0.933532	2	13.6672	1.0078	2	1.02114	0.955878	2	4.08707	1.27526	2	3.3281	1.00405	2	1.26843	0.532259	2	26.6261	0.902226
XP_023755786.1	tubulin alpha-2 chain [Lactuca sativa]	38.89	1	15	480	450	49.5103	5.021	1.06695	6	3.3205	1.09492	6	5.29152	0.949377	6	9.95781	1.03177	6	7.59891	0.994119	6	3.05979	0.664673	6	32.5315	0.324162
XP_023758361.1	tubulin alpha chain-like [Lactuca sativa]	43.33	2	16	477	450	49.5904	5.09717	1.01745	4	4.14753	1.14681	4	7.56173	1.07881	4	29.6352	1.06872	4	10.1276	0.919397	4	4.90789	0.525634	4	24.9892	0.217444
XP_023750764.1	sucrose synthase [Lactuca sativa]	40.75	4	31	527	805	92.0744	6.48096	0.98929	70	8.12016	0.846599	70	14.2417	0.872454	70	12.9055	1.21572	70	10.4353	1.16993	70	12.4586	0.648923	70	18.3154	0.592105
XP_023730591.1	actin-2-like [Lactuca sativa]	46.68	5	15	404	377	41.751	5.49072	1.02472	137	7.94689	1.01627	137	9.6828	0.908738	137	12.1258	1.15533	137	12.2287	0.988058	137	8.48892	0.691052	134	41.5543	0.798418
XP_023734573.1	actin-7-like [Lactuca sativa]	52.25	6	16	378	377	41.6989	5.49072	0.984422	92	20.8718	0.980302	92	20.9325	1.07718	92	23.299	0.988411	92	15.7508	0.985313	92	19.5433	1.15324	88	65.8477	0.679942
XP_023735175.1	titin isoform X1 [Lactuca sativa]	56.47	149	149	429	3469	389.607	4.2085	1.10307	421	12.4526	1.14468	422	14.5801	0.966225	422	12.7856	1.05099	422	15.5545	0.897193	422	18.273	0.607968	410	54.9788	0.193895
XP_023751397.1	5-methyltetrahydropteroyltriglutamate--homocysteine methyltransferase [Lactuca sativa]	31.24	7	24	319	765	84.8097	6.21436	1.0124	17	11.0091	1.01867	17	13.9427	0.930458	17	14.7509	1.14513	17	11.6872	1.01008	17	10.2117	0.671134	17	61.7866	0.769679
XP_023732823.1	aspartyl protease AED3-like [Lactuca sativa]	40.28	13	13	321	427	45.619	8.76318	1.02198	320	9.90441	0.99189	320	10.5548	0.934844	320	14.5664	1.00897	320	15.4074	1.02781	320	10.3075	0.942269	320	56.8417	0.795068
XP_023761020.1	heat shock cognate 70 kDa protein 2-like [Lactuca sativa]	39.35	5	23	286	648	71.054	5.24951	0.957558	13	12.6353	0.895615	13	29.5254	0.812131	13	25.4598	1.25575	13	18.0556	1.1234	13	10.2672	0.715651	13	65.3023	0.441883
XP_023733724.1	glyceraldehyde-3-phosphate dehydrogenase, cytosolic [Lactuca sativa]	44.87	2	15	304	341	37.0562	7.47412	0.85397	2	33.2383	0.917506	2	25.143	0.862393	2	17.6104	1.0216	2	35.3856	1.07008	2	24.8299	1.31162	2	166.031	0.0492408
XP_023750388.1	luminal-binding protein [Lactuca sativa]	52.8	29	31	254	661	72.5706	5.17334	0.954039	136	12.0873	0.982432	136	16.6938	0.999141	136	14.5664	1.0361	136	13.3415	1.0287	136	10.6784	1.10361	134	67.486	0.0463902
XP_023769757.1	glyceraldehyde-3-phosphate dehydrogenase GAPC1, cytosolic [Lactuca sativa]	48.68	2	17	298	341	37.0762	6.7124	0.927837	7	10.8059	0.89454	7	9.31881	0.93566	7	19.9035	1.00548	7	7.84038	1.14264	7	14.7162	1.42692	7	14.305	0.0944145
XP_023742747.1	sucrose synthase-like [Lactuca sativa]	37.27	2	29	470	805	92.0534	6.45557	1.00525	13	7.48598	1.00366	13	15.963	1.13715	13	13.8327	1.06758	13	13.3844	1.0245	13	10.4027	0.709023	12	36.6028	0.397089
XP_023752223.1	tubulin alpha-1 chain-like [Lactuca sativa]	38.75	2	15	356	449	49.5635	5.0083	0.882203	8	7.52379	0.971815	8	8.785	0.879791	8	11.268	1.2943	8	16.2453	1.07142	8	10.5846	0.531714	7	32.7438	0.823001
XP_023763758.1	heat shock cognate 70 kDa protein 2-like [Lactuca sativa]	31.79	2	20	228	648	70.8171	5.17334	0.615618	4	9.66096	0.808218	4	14.7253	1.09967	4	22.3146	1.05293	4	5.88198	1.26535	4	12.8833	1.95024	4	2.41836	0.129279
XP_023749741.1	enolase 1 [Lactuca sativa]	56.05	11	20	285	446	47.9734	5.31299	1.02532	166	10.1589	1.08029	166	11.0016	0.965588	166	12.5205	1.05183	166	7.97416	0.972554	166	9.82856	0.732568	165	28.2977	0.360523
XP_023730464.1	heat shock 70 kDa protein [Lactuca sativa]	21.57	1	13	172	649	71.1754	5.30029	0.663859	1		0.816582	1		1.09142	1		1.24229	1		1.12058	1		1.5199	1		0.0640249
XP_023758099.1	fructose-bisphosphate aldolase 6, cytosolic-like [Lactuca sativa]	62.57	11	21	266	358	38.3767	7.60596	0.982017	162	8.09647	0.983731	162	14.6028	0.905588	162	17.4241	1.14082	162	11.7037	1.02823	162	9.14642	0.778068	162	25.6026	0.830008
XP_023754870.1	tubulin alpha-1 chain [Lactuca sativa]	34.37	1	14	346	451	49.8096	5.05908	0.89878	2	7.49842	0.891471	2	4.92094	0.910298	2	4.28109	0.937796	2	10.8627	1.04593	2	6.29246	2.18322	2	14.019	0.287115
XP_023761144.1	plasma membrane ATPase 4 [Lactuca sativa]	40.57	8	35	300	954	104.784	6.75635	1.03647	64	11.7879	1.01478	64	12.6723	0.934964	64	11.9523	1.08476	64	13.3234	0.99629	64	13.0995	0.815998	61	69.0735	0.7439
XP_023750762.1	sucrose synthase-like [Lactuca sativa]	29.81	4	24	340	805	92.1834	6.43018	0.968109	12	10.5318	0.910502	12	7.81733	1.00962	12	9.91199	1.04536	12	18.6126	1.06666	12	7.03795	0.975459	12	32.8143	0.170556
XP_023751502.1	elongation factor 1-alpha [Lactuca sativa]	44.54	5	21	542	449	49.3778	9.11475	1.01903	206	10.2228	1.01322	206	11.0977	0.922358	206	13.0626	1.13259	206	9.0139	1.0377	206	11.4958	0.703604	202	25.5029	0.85046
XP_023771706.1	fructose-bisphosphate aldolase, cytoplasmic isozyme-like [Lactuca sativa]	52.1	7	19	185	357	38.5247	7.6499	1.04968	25	15.6008	1.10942	25	19.1124	0.945138	25	14.3759	1.09413	25	22.7815	0.927019	25	12.4558	0.728759	25	52.1536	0.366164
XP_023762242.1	ubiquitin-40S ribosomal protein S27a [Lactuca sativa]	58.17	9	9	326	153	17.4864	9.80322	1.04233	325	8.08401	1.00888	325	13.1215	0.913821	325	12.5818	1.08045	325	7.82417	1.00982	325	11.7772	0.796842	325	38.5441	0.794997
XP_023765200.1	14-3-3 protein 9-like [Lactuca sativa]	52.34	2	13	171	256	29.1484	4.83057	0.868663	48	9.04381	0.786833	48	11.2405	0.937867	48	14.1246	1.1846	48	11.8927	1.17568	48	8.34641	1.31438	48	15.7434	0.00450366
XP_023756040.1	elongation factor 2-like [Lactuca sativa]	34.28	10	31	258	843	93.7965	6.25244	0.988753	71	13.9384	0.986964	71	19.8109	0.957274	71	16.8143	1.08616	71	16.4296	1.03623	71	12.599	1.05377	70	55.5446	0.0104592
XP_023765347.1	plasma membrane ATPase 4-like [Lactuca sativa]	36.57	3	31	253	957	105.238	6.93213	1.08392	6	6.82407	0.897277	6	5.9631	0.89821	6	20.0834	1.12298	6	10.0496	1.01519	6	13.0429	0.864132	6	28.1033	0.695685
XP_023737055.1	phosphoglycerate kinase, cytosolic [Lactuca sativa]	54.86	14	21	347	401	42.6008	7.95752	1.06753	228	6.34465	1.13108	228	7.95884	0.932624	228	10.853	1.11148	228	12.3691	0.883733	228	14.0741	0.63023	228	29.8442	0.326183
PLY96956.1	hypothetical protein LSAT_4X102720 [Lactuca sativa]	47.98	14	16	141	496	53.2456	5.18604	0.903737	95	19.0615	0.899826	95	15.6714	1.02246	95	15.177	0.966226	95	18.569	1.07369	95	17.6046	1.56985	95	49.4557	0.241558
XP_023748560.1	clathrin heavy chain 1-like [Lactuca sativa]	32.65	5	51	205	1700	192.23	5.43994	1.09914	11	6.16542	0.882896	11	16.9639	0.988367	11	11.8084	0.977449	11	10.1637	0.984713	11	13.6698	1.32055	11	54.8899	0.465731
XP_023735404.1	malate dehydrogenase [Lactuca sativa]	34.76	11	12	203	328	35.0731	6.53662	1.06641	191	8.38697	1.09336	191	11.4529	0.922105	191	14.0614	1.11274	191	9.3106	0.935083	191	11.1511	0.574644	190	39.4026	0.410997
XP_023771044.1	clathrin heavy chain 1 [Lactuca sativa]	31.55	3	49	198	1702	192.787	5.43994	1.0231	4	14.8274	1.01674	4	17.1547	0.893843	4	14.8937	0.981417	4	9.72989	1.0426	4	35.7597	0.847136	4	29.351	0.78496
XP_023756814.1	40S ribosomal protein S5-like [Lactuca sativa]	45.85	2	10	95	205	22.893	9.36377	1.1557	5	7.01944	1.12192	5	14.0414	1.1052	5	17.0879	1.00679	5	11.5747	0.891301	5	17.6415	0.764334	5	6.20067	0.0284377
XP_023752417.1	40S ribosomal protein S5 [Lactuca sativa]	39.51	1	9	93	205	22.8921	9.59814	0.940584	3	1.89178	1.00512	3	5.01691	0.951756	3	1.14182	0.980778	3	5.92387	1.10782	3	5.67946	1.21004	3	13.6106	0.125605
XP_023732055.1	clathrin heavy chain 1-like [Lactuca sativa]	31.28	5	48	196	1701	192.164	5.36377	1.07928	16	16.696	1.14026	16	16.781	0.971576	16	11.1119	0.946145	16	16.7342	0.904444	16	21.0922	0.794607	16	39.4183	0.0529645
XP_023745139.1	actin-97 [Lactuca sativa]	38.46	2	12	264	377	41.6299	5.49072	0.87485	3	25.7655	0.772443	3	74.0904	0.738824	3	2.78671	0.947137	3	50.9491	1.16193	3	35.7552	1.71353	3	3.25217	0.107849
XP_023737908.1	dehydrin ERD14-like [Lactuca sativa]	66.36	13	15	351	220	24.8864	5.17334	1.12097	347	11.1895	1.13164	347	10.9335	0.880254	347	17.3558	1.14336	347	13.5387	0.894541	347	13.5943	0.549832	316	57.0763	0.394509
P48493.1	RecName: Full=Triosephosphate isomerase, cytosolic; Short=TIM; Short=Triose-phosphate isomerase - [TPIS_LACSA]	39.49	1	6	98	195	20.5275	5.37646	1.05409	20	5.17547	1.21507	20	10.2076	0.999272	20	6.31683	1.01382	20	2.31462	0.892894	20	7.82061	0.600374	20	40.0379	0.141419
XP_023773016.1	40S ribosomal protein S18 [Lactuca sativa]	54.61	2	9	70	152	17.6464	10.5649	1.08812	14	1.83822	1.12697	14	5.66665	0.925317	14	3.92592	1.05314	14	4.00068	0.975747	14	3.50312	0.556526	14	11.3942	0.327977
XP_023765251.1	40S ribosomal protein S18-like [Lactuca sativa]	54.61	2	9	68	152	17.6764	10.5649	1.16015	12	4.0538	1.22772	12	3.87067	0.986076	12	5.64762	0.93713	12	3.77347	0.925087	12	4.51116	0.457706	12	17.9948	0.112817
XP_023758973.1	V-type proton ATPase catalytic subunit A [Lactuca sativa]	38.68	2	24	161	623	68.6959	5.57959	0.886859	11	5.06861	0.895385	11	5.42567	1.07149	11	18.2821	0.914368	11	5.93671	1.1234	11	11.6738	1.67245	11	19.8947	0.289329
XP_023735473.1	14-3-3-like protein [Lactuca sativa]	67.83	4	16	144	258	28.8393	4.7417	0.911624	12	8.2702	0.918731	12	15.2969	1.16276	12	15.8473	1.03343	12	11.6709	0.94431	12	4.99031	1.47709	12	21.0559	0.450617
PLY96291.1	hypothetical protein LSAT_6X97661 [Lactuca sativa]	40.79	18	18	126	478	52.9579	5.16064	1.04886	126	9.776	1.03054	126	11.2658	0.990488	126	13.2332	1.02956	126	10.4286	0.976752	126	9.8188	0.812335	126	41.697	0.28336
XP_023762331.1	14-3-3-like protein [Lactuca sativa]	63.57	3	15	143	258	28.8523	4.7417	0.899221	10	12.3014	0.869312	10	11.9809	1.05109	10	15.7486	1.00906	10	15.2241	0.991664	10	15.4657	1.49762	10	24.7754	0.26597
XP_023760493.1	14-3-3 protein 2 [Lactuca sativa]	57.79	5	14	126	263	29.3625	4.84326	1.01802	11	5.73322	0.828891	11	20.6373	0.996339	11	23.3612	1.01177	11	7.53771	1.01686	11	8.84312	1.31133	11	23.8968	0.2255
XP_023765816.1	tubulin beta chain-like [Lactuca sativa]	39.29	7	14	238	448	50.2288	4.76709	0.94031	34	18.5755	0.86331	34	19.1935	1.0031	34	13.5403	0.963526	34	13.6816	1.07917	34	13.9892	1.4435	34	46.649	0.205981
XP_023741851.1	uncharacterized protein LOC111889937 [Lactuca sativa]	67.17	6	16	118	329	35.3433	6.32861	1.01396	60	16.7655	0.96641	60	25.929	0.96644	60	11.4223	1.02289	60	7.79304	0.959258	60	16.4249	1.02346	60	68.0081	0.50139
XP_023762008.1	V-type proton ATPase catalytic subunit A-like [Lactuca sativa]	48.64	8	30	169	623	68.6449	5.40186	1.04831	19	13.2997	1.16882	19	29.1692	1.04919	19	16.8284	0.903878	19	20.6953	0.890382	19	39.5469	0.611952	19	45.039	0.0499356
XP_023739836.1	probable aldo-keto reductase 2 [Lactuca sativa]	49.27	5	14	118	341	37.4959	5.59229	1.03372	15	9.3933	1.11807	15	8.71153	1.03517	15	18.7294	0.993821	15	18.3096	0.949578	15	7.68859	0.682254	15	37.1514	0.138283
XP_023730184.1	peptidyl-prolyl cis-trans isomerase-like [Lactuca sativa]	82.46	3	11	197	171	18.0899	8.57275	0.89332	50	5.82977	0.874583	50	9.1516	1.01591	50	15.7871	0.928015	50	11.7019	1.13681	50	7.18295	1.78523	50	8.03113	0.246218
XP_023761830.1	heat shock 70 kDa protein 15-like [Lactuca sativa]	36.71	12	25	112	828	91.5604	5.42725	1.03155	21	11.5182	1.00806	21	12.5859	0.870456	21	14.6644	1.04882	21	9.75786	1.06663	21	10.6152	0.988182	21	64.4009	0.310174
XP_023730702.1	catalase-like isoform X3 [Lactuca sativa]	37.2	18	18	242	492	56.8402	7.02002	0.931671	241	20.628	0.951213	241	21.0538	0.90734	241	20.6129	1.05042	241	20.0749	1.0577	241	22.0007	0.931164	239	60.8355	0.125307
XP_023761844.1	heat shock 70 kDa protein 15-like [Lactuca sativa]	27.03	7	20	103	888	98.2593	5.36377	0.99329	12	14.2289	1.00388	12	10.7555	0.987738	12	14.2775	1.05592	12	8.04373	0.962147	12	10.843	1.06354	12	41.3838	0.383282
XP_023756431.1	protein TsetseEP-like [Lactuca sativa]	97.58	18	18	206	165	18.2929	4.22119	1.34598	206	21.5468	1.82361	206	27.0839	1.2613	206	12.9681	0.487541	205	66.7631	0.457552	198	67.6475	0.461659	150	64.6737	0.00453328
XP_023741442.1	triosephosphate isomerase, cytosolic [Lactuca sativa]	38.58	2	8	157	254	26.8578	5.71924	1.00716	47	6.3357	1.05603	47	5.97833	1.03688	47	6.65631	1.01995	47	5.49041	1.00758	47	5.54789	0.811864	47	17.6185	0.275647
XP_023739707.1	probable aldo-keto reductase 2 [Lactuca sativa]	39.88	1	12	106	341	37.4239	6.02393	0.91922	2	8.54295	1.04172	2	6.22579	0.968996	2	7.27598	0.924192	2	8.85714	1.07429	2	5.30299	1.40629	2	29.3649	0.341659
XP_023739691.1	probable aldo-keto reductase 2 [Lactuca sativa]	36.95	1	11	100	341	37.4151	6.02393	0.874736	1		0.892583	1		1.05066	1		0.926413	1		1.10427	1		1.78713	1		0.281911
XP_023767798.1	S-adenosylmethionine synthase 2 [Lactuca sativa]	42.31	3	13	122	390	42.6084	5.89697	1.14616	12	6.88387	1.19286	12	8.20834	0.945039	12	12.4004	1.02918	12	6.2935	0.852686	12	9.42913	0.521412	12	35.3981	0.153808
XP_023769815.1	mitochondrial-processing peptidase subunit alpha-like [Lactuca sativa]	34.79	10	15	95	503	53.8915	6.34131	0.990631	77	12.2117	0.944466	77	18.2436	0.945973	77	11.091	1.07024	77	12.4916	1.03913	77	12.2803	1.01689	77	55.0831	0.0195223
XP_023748683.1	adenosylhomocysteinase [Lactuca sativa]	45.57	6	22	150	485	53.194	5.78271	1.06029	55	13.3093	0.823295	54	16.5383	0.765056	55	29.852	1.3036	54	20.8782	1.06578	54	12.7861	0.707865	54	36.5275	0.504919
XP_023748805.1	phosphoglycerate kinase, chloroplastic [Lactuca sativa]	46.25	13	20	170	480	50.0728	6.82959	1.04874	51	11.3942	1.06288	51	16.0806	0.987499	51	15.7645	1.01382	51	14.7485	0.952705	51	13.8542	0.726997	51	59.6917	0.208443
XP_023744185.1	plasma membrane ATPase 1 [Lactuca sativa]	28.63	12	25	167	957	105.299	6.40479	1.10985	42	7.17875	0.965943	42	20.5478	0.900954	42	15.1095	1.11049	42	12.3302	0.971898	42	10.9548	0.780953	42	24.4715	0.756283
XP_023772179.1	tubulin beta chain-like [Lactuca sativa]	35.51	4	13	152	445	50.0768	4.88135	1.19366	14	8.01777	1.06479	14	7.75421	0.913627	14	14.8552	1.07603	14	10.5968	0.907291	14	7.58125	0.756726	14	25.7852	0.305615
PLY96869.1	hypothetical protein LSAT_2X49561 [Lactuca sativa]	28.45	1	9	95	341	37.33	5.89697	1.07838	1		1.01257	1		0.988145	1		1.14283	1		0.953135	1		0.605025	1		0.474319
XP_023752036.1	tubulin beta chain-like [Lactuca sativa]	31.84	3	12	156	446	50.0958	4.91943	1.14652	18	8.01754	1.04289	18	6.35004	0.927247	18	11.5919	1.10355	18	5.08392	0.935205	18	6.78996	0.66577	18	26.3077	0.389177
XP_023771334.1	malate dehydrogenase 1, mitochondrial [Lactuca sativa]	45.53	11	13	121	347	36.1181	8.57275	1.07065	98	9.17774	1.12498	98	14.5386	1.00172	98	9.14132	1.03271	98	8.51399	0.946116	98	10.5262	0.678632	97	57.7098	0.184541
XP_023753462.1	14-3-3-like protein [Lactuca sativa]	55.04	5	13	122	258	29.1557	4.729	0.975955	9	16.8044	0.915746	9	17.2849	0.909309	9	13.8821	1.13579	9	10.1294	1.00191	9	9.6853	0.895531	9	50.573	0.346851
XP_023734831.1	ERBB-3 BINDING PROTEIN 1 [Lactuca sativa]	32.14	6	12	47	392	43.1663	6.85889	1.01597	35	11.7015	1.04078	35	12.5658	1.06619	35	25.0244	0.938277	35	17.7337	1.01502	35	7.41727	1.20795	35	56.8484	0.883112
XP_023766637.1	elongation factor 1-alpha 1 [Lactuca sativa]	41.39	2	18	220	447	49.2787	9.11475	1.00902	5	9.36725	0.888553	5	19.4294	0.77795	5	12.8716	0.966198	5	26.3843	1.00986	5	11.7607	0.724616	5	35.8337	0.943438
XP_023736535.1	COP1-interactive protein 1 [Lactuca sativa]	48.07	49	49	174	1140	128.347	4.7417	1.09227	173	8.91604	1.11445	173	12.9343	0.959305	173	9.19561	1.07552	173	10.7636	0.917983	173	11.1264	0.614311	173	48.714	0.26522
XP_023765209.1	phosphoenolpyruvate carboxylase 2-like [Lactuca sativa]	35.75	17	34	236	965	110.367	6.17627	1.01608	158	7.60812	1.08276	158	9.3657	0.937552	158	10.105	1.15988	158	10.5201	0.942726	158	12.591	0.633017	157	31.0388	0.56146
XP_023769111.1	14-3-3 protein 2-like [Lactuca sativa]	47.33	4	11	114	262	29.3456	4.86865	0.895299	7	17.4716	0.822768	7	25.2675	1.13981	7	16.2134	1.01367	7	8.84529	1.04455	7	14.4442	1.35	7	22.1874	0.271509
XP_023739994.1	heat shock cognate protein 80 [Lactuca sativa]	44.84	23	33	216	698	79.7576	5.03369	1.10943	128	8.88179	1.04672	128	10.7265	0.941348	128	12.4253	1.0838	128	15.5949	0.888322	128	13.2398	0.647183	127	30.7574	0.304552
XP_023745234.1	14-3-3 protein 9 [Lactuca sativa]	48.45	1	12	137	258	29.3375	4.79248	0.901517	14	33.4109	0.950462	14	56.3313	1.43644	14	46.2947	0.958149	14	5.11899	0.868162	14	15.921	0.792163	14	25.8299	0.276431
XP_023731458.1	peptidyl-prolyl cis-trans isomerase [Lactuca sativa]	85.96	3	12	173	171	18.0439	8.70459	0.885775	23	9.78495	0.973674	23	13.3218	0.964888	23	16.2937	0.851371	23	10.427	1.13718	23	6.85545	1.79644	23	21.7431	0.318408
XP_023745899.1	S-adenosylmethionine synthase 2-like [Lactuca sativa]	34.87	1	11	111	390	42.6674	5.89697	1.14354	1		1.03486	1		0.867684	1		1.18944	1		0.944198	1		0.442669	1		0.539933
XP_023741410.1	elongation factor 2 [Lactuca sativa]	27.88	2	23	192	843	93.8925	6.25244	0.923614	5	8.02213	0.851304	5	10.1374	1.05437	5	6.53119	1.0905	5	11.2361	1.0845	5	1.85034	1.32495	5	15.7241	0.0868345
XP_023764980.1	patellin-3 [Lactuca sativa]	54.76	23	28	105	599	66.4898	4.71631	1.10763	72	13.3476	1.03945	71	8.96657	0.937008	71	13.6313	1.09267	71	11.4424	0.938894	71	10.4693	0.62649	71	38.8776	0.38531
XP_023729575.1	thiamine thiazole synthase, chloroplastic-like [Lactuca sativa]	27.04	7	7	70	355	37.5469	5.51611	0.986931	70	13.6276	1.05232	70	10.3159	1.02732	70	14.034	1.03887	70	16.5502	1.01253	70	13.6111	0.742007	70	36.1923	0.399982
XP_023738060.1	cell division cycle protein 48 homolog [Lactuca sativa]	41.26	11	28	129	812	89.7304	5.23682	1.09804	29	19.2836	1.10837	29	22.4048	1.12259	29	13.0634	0.925469	29	14.4391	0.949711	29	18.3371	0.909268	29	61.5883	0.000189581
XP_023728932.1	60S ribosomal protein L4 [Lactuca sativa]	50.62	5	19	146	403	44.628	10.4185	1.02416	35	14.9237	1.15543	35	16.5421	1.08673	35	13.3197	0.912329	35	20.3899	0.950986	35	14.0679	0.665836	35	70.5037	0.0644762
XP_023736470.1	14-3-3 protein 9-like isoform X1 [Lactuca sativa]	50.76	7	12	133	262	29.6885	4.93213	0.996103	46	12.1574	0.945439	46	12.9839	0.985916	46	12.2405	1.0981	46	9.93526	1.0059	46	9.51434	0.973023	46	36.3989	0.285829
XP_023744851.1	S-adenosylmethionine synthase 2-like [Lactuca sativa]	33.08	3	11	105	390	42.7958	6.94678	1.1061	4	13.5768	1.18963	4	8.75835	1.07948	4	5.68407	0.914274	4	5.9874	0.836397	4	24.7541	0.900736	4	40.4482	0.00415601
XP_023735008.1	60S ribosomal protein L3-1 [Lactuca sativa]	56.3	10	24	165	389	44.3978	10.1548	1.07592	50	15.8403	0.918217	50	26.0096	0.931563	50	25.9784	1.08246	50	15.5382	1.02511	50	22.676	0.835198	50	41.3149	0.952739
XP_023744871.1	cell division control protein 48 homolog D-like [Lactuca sativa]	36.3	7	24	114	810	89.5564	5.18604	0.972891	14	11.2919	1.05516	14	11.769	1.02206	14	28.7488	0.932186	14	4.37178	0.969404	14	10.796	0.997894	14	41.1204	0.175585
XP_023744338.1	mitochondrial-processing peptidase subunit alpha-like [Lactuca sativa]	39.84	10	15	67	507	54.3678	6.7124	0.99511	49	8.55754	0.999745	49	11.9089	0.976088	49	13.3067	0.989793	49	11.5996	1.00866	49	11.8387	1.24233	49	36.939	0.331884
XP_023766803.1	importin subunit alpha-2-like [Lactuca sativa]	40.79	6	17	64	532	58.5282	5.16064	1.05283	27	4.50518	1.07401	27	5.74416	0.984523	27	10.1091	1.04155	27	5.32479	0.966029	27	5.21552	0.831076	27	11.749	0.247697
XP_023730286.1	elongation factor 1-gamma-like [Lactuca sativa]	33.81	5	12	81	417	47.4491	5.50342	0.97629	45	13.2871	0.845712	45	15.6959	0.944819	45	17.2619	0.982913	45	11.5462	1.10121	45	10.7223	1.3872	45	37.2556	0.136489
XP_023753891.1	glycine-rich RNA-binding protein 10-like [Lactuca sativa]	22.57	3	3	44	226	22.3862	5.90967	0.87925	44	15.0058	0.947532	44	13.8013	1.21484	44	23.3717	0.917487	44	12.2637	1.06798	44	15.1289	1.36138	44	29.3497	0.572527
XP_023763586.1	adenosylhomocysteinase 1 [Lactuca sativa]	36.91	3	17	95	485	53.072	6.13818	1.05304	6	10.2745	0.747165	6	12.2611	0.750325	6	4.42148	1.31548	6	3.17349	1.08993	6	9.09809	0.97971	6	43.3469	0.120929
PLY80353.1	hypothetical protein LSAT_7X92181 [Lactuca sativa]	29.97	21	30	133	991	107.423	7.10791	1.01788	87	11.2479	1.08756	87	14.4138	0.961626	87	11.4057	1.03565	87	14.1654	0.944309	87	8.42033	0.633225	87	48.8207	0.29984
XP_023756587.1	serine hydroxymethyltransferase 4 [Lactuca sativa]	37.15	16	17	126	471	51.8423	7.91357	1.1142	123	10.2652	1.14376	123	11.9403	1.00309	123	12.1397	0.960882	123	11.1796	0.918786	123	13.4203	0.760909	122	27.4748	0.0498652
XP_023773064.1	2-oxoglutarate dehydrogenase, mitochondrial-like [Lactuca sativa]	32.13	16	26	98	1024	116.016	7.02002	1.00388	57	19.3396	1.0443	57	20.9989	0.973232	57	17.6152	1.01337	57	13.4229	1.00289	57	17.2079	0.900893	57	66.7769	0.448019
XP_023764169.1	uncharacterized protein LOC111912653 [Lactuca sativa]	49.05	13	13	61	369	39.6918	8.99756	1.02819	57	14.2384	1.03243	57	18.4504	1.01704	57	14.9288	0.989026	57	17.1222	1.01126	57	10.7612	0.936667	57	42.7405	0.106377
XP_023763837.1	uncharacterized protein LOC111912341 [Lactuca sativa]	36.32	15	15	78	435	46.8675	5.8335	1.03234	78	9.97644	1.06435	78	12.7525	0.95364	78	12.2779	1.05276	78	8.89621	0.969477	78	11.5433	0.787719	78	23.0625	0.398642
XP_023747492.1	glycine-rich RNA-binding protein-like [Lactuca sativa]	53.37	4	7	62	163	16.1824	5.33838	0.865854	13	55.2183	0.874455	13	70.4791	1.03812	13	34.8686	1.028	13	22.7386	1.18058	13	34.9849	1.48902	12	58.1204	0.105036
PLY97663.1	hypothetical protein LSAT_5X116141 [Lactuca sativa]	25.36	9	12	254	414	45.8847	8.90967	0.989752	146	9.25989	0.986186	146	9.23791	0.896628	146	13.7092	1.02536	146	8.87472	1.12552	146	14.9138	0.798846	146	15.7572	0.812131
ABK96812.1	lipid transfer protein isoform 1.2, partial [Lactuca sativa]	69.23	6	7	55	91	9.40364	9.26123	0.87009	37	30.0996	0.953956	37	33.8817	0.998863	37	25.9468	1.01069	37	26.0216	1.10384	37	34.3914	0.956992	37	93.2713	0.220543
XP_023737627.1	villin-3 [Lactuca sativa]	34.84	28	29	134	950	103.854	5.50342	1.11931	132	10.4829	0.989093	132	9.35738	0.86871	132	17.4536	1.1451	132	11.38	0.949854	132	11.2336	0.667811	132	42.4996	0.671312
XP_023764218.1	60S ribosomal protein L8 [Lactuca sativa]	45.56	12	12	75	259	28.0428	11.0923	1.04325	75	12.5854	1.03449	75	11.4674	0.966874	75	11.9005	0.99839	75	13.3202	0.953746	75	9.93582	0.903086	75	41.648	0.159712
XP_023735310.1	uncharacterized protein LOC111883190 [Lactuca sativa]	25.07	8	8	90	375	41.0369	6.32861	1.06703	90	14.6288	1.00341	90	22.0124	0.927767	90	17.1696	1.09093	90	15.8891	0.997733	90	17.0954	0.64401	89	46.3352	0.566722
XP_023757994.1	60S ribosomal protein L4-like [Lactuca sativa]	52.23	6	20	130	404	44.7351	10.4624	1.00365	19	10.9723	1.04599	19	12.4529	0.962458	19	11.0641	0.970907	19	15.8478	0.98511	19	9.9377	0.821887	19	76.8202	0.246128
XP_023762584.1	60S ribosomal protein L3-2 [Lactuca sativa]	34.7	2	16	88	389	44.4017	10.0962	0.852965	3	0.00879207	0.822468	3	33.7741	1.11894	3	41.7528	1.03671	3	6.3083	0.962781	3	6.24189	1.15565	3	73.4637	0.33432
XP_023765742.1	S-adenosylmethionine synthase 5 [Lactuca sativa]	37.08	5	12	106	391	42.6955	5.79541	1.04086	16	9.60522	1.13957	16	9.04821	0.908334	16	11.0994	1.06531	16	11.5056	0.93679	16	11.9385	0.634365	16	42.9477	0.354907
XP_023765821.1	endoplasmin homolog [Lactuca sativa]	32.36	25	26	88	819	94.1156	4.99561	1.00666	84	13.1291	1.09761	84	16.4303	0.944621	84	9.92424	1.0773	84	14.1504	1.01006	84	15.2898	0.706126	84	48.129	0.525376
XP_023768101.1	40S ribosomal protein S17-like [Lactuca sativa]	40.27	1	6	74	149	16.653	9.94971	0.856874	6	14.2496	0.76283	6	8.52375	1.26411	6	3.36159	0.878147	6	13.766	1.14805	6	14.7552	1.64186	6	32.5761	0.390008
XP_023741545.1	40S ribosomal protein S8-like [Lactuca sativa]	35.75	3	7	76	221	25.0665	10.3452	1.00312	39	7.26442	1.00067	39	6.72528	0.943449	39	6.44105	1.08358	39	7.55286	1.03445	39	7.05198	0.781113	39	13.588	0.875116
XP_023740650.1	ADP,ATP carrier protein 1, mitochondrial-like [Lactuca sativa]	30.73	12	12	66	384	41.8416	9.74463	1.18981	60	14.0232	0.957077	60	12.1317	0.885824	60	18.4528	1.03185	60	11.0779	0.956795	60	11.0478	0.768554	60	51.9314	0.48898
XP_023740022.1	40S ribosomal protein S8 [Lactuca sativa]	46.36	3	9	62	220	24.8523	10.3452	1.25208	6	5.95901	1.32775	6	17.5523	0.885213	6	17.4169	1.03534	6	5.22594	0.66725	6	35.7504	0.402079	6	69.6996	0.118641
XP_023766962.1	actin-7-like [Lactuca sativa]	18.04	1	5	138	377	42.2273	6.03662	0.983217	1		0.938643	1		0.87177	1		1.14911	1		1.09442	1		0.900383	1		0.228134
XP_023737741.1	60S ribosomal protein L13-1-like [Lactuca sativa]	39.81	7	7	80	206	23.6061	11.1655	1.12033	80	15.4358	1.132	80	16.1214	1.02103	80	11.0917	1.01528	80	16.313	0.897333	80	20.1169	0.646311	79	44.4165	0.105713
XP_023741862.1	uncharacterized protein LOC111889947 [Lactuca sativa]	55.32	2	12	60	329	35.3024	6.23975	0.996566	3	0.248454	0.846577	3	19.9591	1.06707	3	7.5985	0.967825	3	4.10787	1.0834	3	12.2888	1.25967	3	30.7258	0.279632
XP_023736329.1	40S ribosomal protein S8-2 [Lactuca sativa]	41.63	1	7	57	221	25.2144	10.2866	1.21351	1		1.21149	1		0.929919	1		1.10277	1		0.765721	1		0.46071	1		0.175527
XP_023763666.1	40S ribosomal protein S17-like [Lactuca sativa]	40.27	1	6	76	149	16.683	9.94971	0.861904	8	2.92169	0.815714	8	19.4356	1.10305	8	12.5998	0.987884	8	13.4875	1.11958	8	11.3786	1.41082	8	19.8957	0.184371
XP_023733778.1	thioredoxin H-type 1-like [Lactuca sativa]	75.63	8	8	72	119	12.8556	5.78271	1.16663	72	10.4289	1.11384	72	12.766	0.919446	72	10.9734	1.03202	72	10.1859	0.889798	72	13.1803	0.668997	71	36.6729	0.192336
XP_023744324.1	eukaryotic initiation factor 4A-15 [Lactuca sativa]	38.5	11	14	56	413	46.6438	5.46533	0.97139	43	14.3606	0.832591	43	21.136	0.963611	43	17.128	1.03955	43	8.1415	1.0419	43	10.8585	1.42834	43	33.9214	0.144863
XP_023756742.1	NADP-dependent malic enzyme-like [Lactuca sativa]	37.91	19	19	97	583	64.5474	5.89697	1.05171	97	7.50979	1.01136	97	18.3389	0.909441	97	13.7363	1.08116	97	14.8341	0.965058	97	11.6192	0.738513	96	44.991	0.597048
XP_023764263.1	aconitate hydratase, cytoplasmic [Lactuca sativa]	27.83	15	24	80	988	107.579	6.85889	0.996815	38	7.73063	1.0884	38	10.9136	0.956371	38	12.8968	1.02749	38	11.3273	1.01454	38	7.93556	0.738747	38	39.9186	0.441813
XP_023731140.1	calreticulin isoform X1 [Lactuca sativa]	40.44	14	14	121	408	46.9327	4.61475	1.03353	121	6.21927	1.15469	121	8.57614	0.96898	121	9.84062	1.07534	121	7.28414	0.943766	121	9.38802	0.55545	121	28.9924	0.305141
XP_023756586.1	adenosylhomocysteinase 1-like [Lactuca sativa]	32.16	2	14	91	485	53.1278	5.97314	1.02856	11	9.74464	0.794795	11	17.3183	0.91122	11	20.243	1.01726	11	12.5426	1.03212	11	13.1274	1.05168	11	55.3484	0.147803
XP_023737089.1	uncharacterized protein LOC111885027 [Lactuca sativa]	26.85	4	17	114	648	70.5146	6.21436	1.01235	20	11.0248	0.899848	20	10.0927	0.906493	20	6.73148	1.06133	20	7.77441	1.03171	20	9.44119	1.53074	20	22.1919	0.180617
XP_023761925.1	dihydrolipoyllysine-residue acetyltransferase component 2 of pyruvate dehydrogenase complex, mitochondrial [Lactuca sativa]	37.88	20	20	66	557	60.0597	8.25049	1.03906	66	13.2915	1.14338	66	12.8376	0.960803	66	15.2716	1.05116	66	12.6976	0.944683	66	15.1338	0.679824	66	56.2483	0.271898
XP_023742607.1	40S ribosomal protein S4 [Lactuca sativa]	53.23	2	14	148	263	29.7521	10.228	1.1358	3	5.79519	1.18246	3	10.9546	0.955225	3	3.11105	1.11402	3	1.16999	0.857094	3	13.9187	0.343004	3	46.1912	0.24858
XP_023760159.1	40S ribosomal protein S4-1 [Lactuca sativa]	49.24	1	13	146	264	29.9052	10.228	1.11569	1		1.23031	1		0.912451	1		1.1848	1		0.837885	1		0.228495	1		0.317953
XP_023754810.1	enolase [Lactuca sativa]	30.34	3	12	124	445	47.8556	5.85889	1.07354	7	5.59205	1.08918	7	3.33194	0.959369	7	6.44267	0.999378	7	5.58127	0.961198	7	2.13604	0.768477	7	6.94204	0.186809
XP_023742797.1	major latex allergen Hev b 5-like [Lactuca sativa]	83.33	8	8	76	150	16.0757	3.82764	1.14664	76	19.2934	1.26265	76	16.6272	1.10433	76	14.2444	0.866551	76	33.8444	0.763569	76	24.0531	0.573759	71	64.8486	0.0111825
XP_023739921.1	profilin-2 [Lactuca sativa]	16.03	2	2	72	131	14.0679	4.84326	0.914743	72	8.45367	0.825026	72	13.0592	0.973727	72	13.6661	0.955116	72	7.4093	1.13811	72	7.87488	1.73661	72	18.2545	0.195837
XP_023772781.1	nucleoside diphosphate kinase [Lactuca sativa]	50	7	7	69	148	16.2234	6.56592	1.0289	69	13.938	1.0159	69	20.0508	0.965072	69	12.0218	1.0605	69	13.809	0.935867	69	10.2225	0.945738	69	80.7305	0.638343
XP_023758427.1	pectinesterase-like [Lactuca sativa]	28.79	12	12	79	587	63.8326	9.05615	0.988415	77	14.338	0.948166	77	16.3216	1.0179	77	12.7399	1.00946	77	8.2055	1.03843	77	11.5033	1.10475	77	35.4968	0.129692
XP_023736475.1	40S ribosomal protein S3-1-like [Lactuca sativa]	56.91	1	16	85	246	27.5978	9.5835	1.06269	7	4.56502	1.11294	7	5.96962	1.0106	7	9.58615	0.969821	7	6.80203	0.882536	7	4.16641	0.846958	7	10.3401	0.0259036
XP_023744601.1	60S ribosomal protein L18-3 [Lactuca sativa]	44.39	2	8	63	187	21.0987	11.312	1.06867	16	13.5925	0.97209	16	9.65613	1.06687	16	8.79011	0.859327	16	13.2985	0.997261	16	10.6058	1.39436	16	15.1358	0.784707
XP_023734346.1	40S ribosomal protein S14-3-like [Lactuca sativa]	46	7	7	57	150	16.3036	10.5649	0.99046	57	15.2296	0.986226	57	11.7639	0.889629	57	24.1973	1.04691	57	17.621	1.0768	57	11.2512	0.845214	57	67.7039	0.690387
P48706.2	RecName: Full=Ribulose bisphosphate carboxylase large chain; Short=RuBisCO large subunit; Flags: Precursor - [RBL_LACSA]	39.83	19	20	109	477	52.8616	6.32861	0.991831	108	15.3797	1.06423	108	14.3888	1.02174	108	15.3605	0.936275	108	17.9245	0.998091	108	12.8181	0.992668	106	46.2399	0.156382
XP_023765695.1	ATP-citrate synthase beta chain protein 2 [Lactuca sativa]	46.22	4	22	78	608	65.872	7.63525	1.0848	8	5.4401	1.05644	8	10.2216	0.870207	8	9.19468	1.09356	8	10.5534	0.95476	8	1.71074	0.595475	8	9.78823	0.493847
XP_023742266.1	phosphoglucomutase, cytoplasmic [Lactuca sativa]	39	20	20	70	582	62.9309	6.49365	0.988783	70	15.1305	1.10099	70	12.386	0.906941	70	12.0568	1.08012	70	12.2958	0.994701	70	14.8061	0.720431	70	27.1987	0.611911
XP_023728669.1	40S ribosomal protein S3-1-like [Lactuca sativa]	56.68	1	16	81	247	27.6649	9.5835	1.0206	3	4.91935	1.12104	3	6.16772	0.889895	3	0.894137	0.827247	3	7.1283	1.06046	3	1.96191	1.0165	3	26.8057	0.687177
XP_023771386.1	uncharacterized protein At5g39570-like [Lactuca sativa]	59.58	14	14	46	334	37.6606	4.94482	0.983298	46	30.8623	0.885645	46	41.6262	0.967166	46	32.4007	0.957578	46	25.6164	1.10407	46	29.9671	1.0601	44	126.408	0.14618
XP_023753970.1	probable UDP-arabinopyranose mutase 2 [Lactuca sativa]	38.2	2	12	105	356	40.5523	6.43018	1.12448	15	3.15599	1.11622	15	5.72965	0.955314	15	2.80129	1.05316	15	3.5608	0.927191	15	3.45125	0.567382	15	13.4242	0.237258
XP_023739519.1	40S ribosomal protein S20-2 [Lactuca sativa]	27.05	2	2	62	122	13.6434	9.5835	1.11256	62	5.0661	1.15639	62	6.92536	0.915216	62	8.4628	1.05728	62	4.86504	0.901617	62	5.88026	0.62091	62	20.9538	0.24419
XP_023729657.1	60S ribosomal protein L17-2-like [Lactuca sativa]	24	2	6	99	175	20.0486	10.1401	1.06604	3	5.26433	1.06645	3	4.03302	1.03217	3	3.75194	0.972956	3	3.39977	0.991712	3	4.8767	0.751667	3	4.68158	0.127548
XP_023732725.1	60S ribosomal protein L17-2 [Lactuca sativa]	23.43	1	5	97	175	20.0245	10.1401	0.861318	1		0.832027	1		0.975733	1		0.891476	1		1.22828	1		1.85722	1		0.202586
XP_023733164.1	ATP-citrate synthase beta chain protein 2-like [Lactuca sativa]	39.8	2	20	73	608	65.977	7.79639	1.03712	3	6.16143	1.09849	3	2.86132	0.899156	3	13.4604	1.03606	3	0.854926	0.956319	3	2.56143	0.866563	3	7.81034	0.486961
XP_023772191.1	aquaporin PIP1-3-like [Lactuca sativa]	25.09	1	6	132	287	30.5	8.96826	0.886304	59	8.13468	0.822126	59	16.6457	0.951587	59	9.82009	1.2068	59	7.86794	1.2011	59	11.1044	0.851032	59	20.6109	0.181136
XP_023728205.1	pyrophosphate--fructose 6-phosphate 1-phosphotransferase subunit alpha [Lactuca sativa]	39.41	18	18	57	614	66.7391	7.21045	1.02718	57	7.06064	1.02909	57	11.2569	0.978934	57	14.7523	1.07675	57	8.76002	0.959278	57	5.94635	0.738682	56	30.0181	0.43609
XP_023732466.1	nodulin-related protein 1-like [Lactuca sativa]	90.2	14	14	74	153	15.9058	4.90674	1.04707	74	8.83702	1.08123	74	16.5382	0.94527	74	15.9205	1.04184	74	11.72	0.987663	74	19.2844	0.617026	72	25.4488	0.365533
XP_023771515.1	60S ribosomal protein L17-2-like [Lactuca sativa]	15.12	1	3	86	172	19.6424	10.0669	1.06958	1		1.03683	1		0.886937	1		1.00024	1		0.99798	1		1.13091	1		0.56037
XP_023728401.1	2,3-bisphosphoglycerate-independent phosphoglycerate mutase [Lactuca sativa]	45.16	15	22	74	558	60.7238	5.5415	1.03793	62	5.53439	1.08522	62	11.103	0.957855	62	7.74388	1.02474	62	8.39394	0.976947	62	6.77135	0.872731	62	58.6143	0.302779
XP_023734599.1	40S ribosomal protein SA-like [Lactuca sativa]	32.44	1	9	51	299	32.6192	5.24951	0.85683	5	40.1342	0.760967	5	43.826	0.673288	5	41.8979	1.28277	5	8.99434	1.20169	5	36.2317	1.24194	5	43.9617	0.00117343
XP_023740656.1	aspartyl protease AED3-like [Lactuca sativa]	29.86	12	12	95	432	45.9853	9.18799	0.834961	95	14.9308	0.811134	95	19.7072	0.860975	95	21.5819	1.03275	95	14.2611	1.26923	95	14.7105	1.42007	95	48.2956	0.0234987
XP_023761698.1	ATPase 2, plasma membrane-type [Lactuca sativa]	12.89	1	11	70	954	104.889	6.60986	1.22315	1		1.10747	1		0.926313	1		0.942223	1		0.909837	1		0.793249	1		0.104735
XP_023764779.1	heat shock 70 kDa protein, mitochondrial [Lactuca sativa]	30.74	6	18	50	680	72.5157	5.99854	0.965837	8	11.6198	1.00674	8	13.5298	1.10826	8	10.615	0.944331	8	15.0086	0.950809	8	10.7741	1.31569	8	64.9064	0.755315
XP_023760290.1	probable protein disulfide-isomerase A6 [Lactuca sativa]	41.9	13	13	76	358	38.9849	5.88428	1.08629	76	4.53153	1.07723	76	7.49802	0.89359	76	7.94391	1.10287	76	6.9239	0.943308	76	7.33575	0.692683	75	26.7938	0.475561
XP_023740397.1	40S ribosomal protein S10-1-like [Lactuca sativa]	37.3	1	6	133	185	20.3072	9.64209	0.97725	3	7.75053	1.14371	3	2.16394	0.874082	3	2.44095	1.05609	3	7.09063	0.998859	3	6.25454	0.617659	3	8.38621	0.534766
XP_023729012.1	40S ribosomal protein S10-1-like [Lactuca sativa]	37.1	1	6	131	186	20.2762	9.72998	1.04428	1		1.17971	1		1.03868	1		1.04964	1		0.898152	1		0.611795	1		0.16091
XP_023760298.1	importin subunit alpha-1a-like [Lactuca sativa]	21.58	2	12	66	533	58.7012	5.22412	1.03841	3	6.4612	0.99434	3	3.19079	1.09142	3	23.7628	0.945787	2	13.6826	1.11164	3	12.1249	2.13721	3	13.9372	0.393667
XP_023772473.1	60S ribosomal protein L7-4-like [Lactuca sativa]	62.86	6	18	85	245	28.2674	9.979	1.08321	12	6.14434	1.10722	12	17.8533	1.01518	12	20.9918	1.00291	12	14.2913	0.874546	12	13.7619	0.510268	11	48.2988	0.143498
XP_023770603.1	pectin acetylesterase 8-like [Lactuca sativa]	37.72	12	12	46	395	43.7146	8.39697	1.0069	46	18.19	0.965465	46	29.0915	1.00272	46	18.7739	1.01493	46	14.0073	1.01453	46	22.533	1.15785	46	57.9248	0.226115
XP_023771538.1	UDP-arabinopyranose mutase 1-like [Lactuca sativa]	32.78	2	11	105	363	41.364	6.53662	1.05285	3	2.77295	1.12391	3	3.63473	0.862165	3	2.49206	1.09071	3	3.63797	0.982688	3	13.5242	0.487657	3	12.252	0.473308
XP_023731106.1	60S ribosomal protein L7-4 [Lactuca sativa]	60.82	3	16	102	245	28.3625	9.99365	1.0784	26	9.42331	1.14533	26	9.26498	1.01251	26	10.9446	1.04798	25	13.9548	0.868543	26	19.2113	0.474354	26	51.5292	0.180071
XP_023747187.1	UDP-arabinopyranose mutase 1-like [Lactuca sativa]	32.24	2	11	105	366	41.527	6.3667	1.12346	2	1.54574	1.12235	2	2.64352	0.871976	2	8.94637	0.983155	2	4.028	0.971055	2	8.15636	0.843568	2	1.57968	0.323519
XP_023769746.1	60S ribosomal protein L5-like [Lactuca sativa]	28.95	4	9	60	304	34.889	9.23193	1.10026	7	7.40896	1.10627	7	15.3804	0.953183	7	10.836	1.05586	7	12.6166	0.910186	7	3.74291	0.620181	7	26.8687	0.236765
XP_023738035.1	aquaporin PIP2-2-like [Lactuca sativa]	17.3	2	4	63	289	30.7999	7.15186	1.4099	9	56.5564	1.42064	9	22.9977	1.03406	9	19.21	0.763841	9	40.6611	0.445963	9	195.24	0.513206	8	95.7482	0.0110797
XP_023746565.1	low-temperature-induced cysteine proteinase-like [Lactuca sativa]	26.29	10	10	62	464	50.8	5.16064	1.0425	62	6.61008	1.07512	62	9.17989	0.94256	62	12.1106	1.03681	62	7.57312	1.01359	62	7.32146	0.787906	62	29.9401	0.451936
XP_023759370.1	protein argonaute 4-like isoform X2 [Lactuca sativa]	32.37	1	27	89	902	100.952	8.93896	0.953021	8	4.26107	0.947915	8	7.26507	0.941174	8	4.2063	1.15194	8	4.4178	1.03412	8	3.66611	0.94116	8	18.7441	0.194729
XP_023747013.1	importin subunit alpha-2-like [Lactuca sativa]	22.2	1	10	56	527	58.0859	5.22412	0.872388	1		0.789984	1		1.15559	1		0.875632	1		1.25287	1		1.4975	1		0.272908
XP_023755462.1	60S ribosomal protein L5 [Lactuca sativa]	29.37	3	8	59	303	34.5607	8.57275	1.13878	6	13.7367	1.18032	6	12.3703	0.997155	6	5.69002	0.987051	6	5.25725	0.869961	6	14.2442	0.649197	6	69.8839	0.0760919
XP_023729688.1	uncharacterized protein At4g06744-like [Lactuca sativa]	16	5	8	119	475	52.1627	8.104	1.06681	13	6.75513	1.0547	13	4.62256	0.939346	13	9.93312	1.00889	13	16.203	1.00273	13	9.16754	0.760066	13	23.6938	0.351318
XP_023744836.1	heat shock 70 kDa protein, mitochondrial-like [Lactuca sativa]	31.09	6	18	48	682	72.5896	6.13818	0.938688	6	12.9414	0.977584	6	11.9817	0.940584	6	18.0077	0.965148	6	13.5805	1.05082	6	5.67738	0.927931	6	51.5275	0.493242
XP_023746491.1	methylenetetrahydrofolate reductase 1-like [Lactuca sativa]	40.47	21	21	89	598	66.989	6.07471	1.07924	89	6.81753	1.09854	89	8.16097	0.958981	89	11.3329	1.06336	89	7.25498	0.946441	89	9.35649	0.645411	89	30.934	0.290603
XP_023736133.1	protein argonaute 4-like isoform X2 [Lactuca sativa]	32.34	1	27	87	903	100.987	8.90967	0.984482	6	6.23605	1.01996	6	6.18552	0.961972	6	4.34048	1.13555	6	12.3503	1.02433	6	1.24716	0.777381	6	12.2813	0.932125
XP_023749312.1	protein disulfide-isomerase-like [Lactuca sativa]	43.82	18	18	95	502	56.0133	4.84326	1.0303	95	11.1703	1.09756	95	9.81962	0.923547	95	11.3451	1.09083	95	9.54429	0.932491	95	11.3856	0.668659	94	27.7916	0.419085
XP_023754381.1	60S ribosomal protein L7-4-like [Lactuca sativa]	57.55	4	15	72	245	28.5266	9.93506	1.16389	10	2.03318	1.14854	10	3.97168	0.986896	10	12.4728	1.03101	10	5.65723	0.872212	10	1.07181	0.552078	10	25.0641	0.137448
XP_023761186.1	phospholipase D alpha 1 [Lactuca sativa]	33.09	15	22	70	807	91.4587	5.47803	1.00646	41	14.5341	0.925752	41	23.6752	0.863488	41	17.3132	1.04603	41	13.6953	1.08986	41	14.1147	1.08114	41	67.7847	0.0320145
XP_023768201.1	40S ribosomal protein SA-like [Lactuca sativa]	32.01	1	9	48	303	33.0944	5.18604	0.84151	2	7.13744	0.806346	2	6.20181	0.765541	2	0.693338	1.3227	2	1.97009	1.20092	2	4.92492	1.0586	2	4.72331	0.00800708
XP_023754074.1	cytochrome P450 94A1-like [Lactuca sativa]	27.62	11	11	43	496	57.0635	8.44092	0.929551	43	13.1974	1.00077	43	15.0992	0.966151	43	7.70376	0.996317	43	10.8826	1.15015	43	6.48897	0.954938	43	25.3275	0.338162
XP_023743408.1	60S ribosomal protein L5-1-like [Lactuca sativa]	22.37	2	6	55	304	34.8091	9.23193	1.08678	5	1.52168	1.04829	5	4.94562	0.871322	5	6.68927	1.17432	5	9.67787	0.956111	5	3.32447	0.571249	5	92.8136	0.618339
XP_023734652.1	miraculin-like [Lactuca sativa]	18.78	3	3	58	213	23.1378	8.51416	0.966852	58	9.39555	1.08694	58	12.2295	0.99125	58	10.5904	1.04533	58	14.8363	0.979362	58	7.42108	0.769294	58	41.4607	0.409511
XP_023732800.1	probable UDP-arabinopyranose mutase 2 [Lactuca sativa]	38.31	3	12	96	355	40.5663	6.18896	1.09931	17	4.76755	1.10341	17	6.41197	0.904491	17	7.34589	1.05103	17	5.02932	0.967981	17	5.38161	0.602097	17	23.6505	0.348515
XP_023762435.1	BAG family molecular chaperone regulator 7 [Lactuca sativa]	26.5	8	8	53	400	45.1438	9.46631	1.07888	53	9.77095	1.09663	53	13.4031	0.97888	53	9.62455	1.07055	53	5.01911	0.90231	53	11.0146	0.694405	53	37.9635	0.230119
PLY65960.1	hypothetical protein LSAT_4X85900 [Lactuca sativa]	11.33	1	9	63	944	103.69	6.94678	1.10871	1		1.07122	1		0.894328	1		1.2135	1		0.867907	1		0.595879	1		0.525619
XP_023735108.1	superoxide dismutase [Cu-Zn] [Lactuca sativa]	39.22	4	5	29	153	15.4427	6.04932	0.863319	27	18.8805	0.98054	27	23.5512	0.997791	27	24.8687	1.08197	27	11.0479	0.961148	27	19.8593	0.830183	27	80.3092	0.906198
XP_023747611.1	probable serine/threonine-protein kinase kinX [Lactuca sativa]	66.53	27	27	79	490	53.8949	4.32275	1.11934	79	8.18982	1.07887	79	7.3524	0.887766	79	11.6961	1.04203	79	9.95388	0.940218	79	11.4614	0.658521	78	31.2466	0.333722
XP_023744273.1	oxygen-evolving enhancer protein 1, chloroplastic-like [Lactuca sativa]	49.54	3	15	88	329	34.5876	5.96045	1.03145	48	7.60314	1.07254	48	9.84498	0.917108	48	9.99343	1.05735	48	10.4027	0.98277	48	9.31855	0.799214	48	16.7435	0.53639
XP_023731307.1	40S ribosomal protein S9-2 [Lactuca sativa]	36.04	10	10	112	197	23.0203	10.1987	1.03641	111	13.7559	1.04329	111	14.2401	0.936623	111	11.7959	1.09461	111	14.2706	0.980678	111	11.4966	0.747558	111	68.5039	0.581875
PLY65150.1	hypothetical protein LSAT_9X100240 [Lactuca sativa]	22.22	4	21	85	918	105.217	6.46826	0.966134	7	11.4942	1.05798	7	10.6385	0.986394	7	19.5226	1.02573	7	22.8503	1.02463	7	19.6832	0.975617	7	131.999	0.881177
XP_023737617.1	40S ribosomal protein S2-4-like [Lactuca sativa]	44.53	2	13	128	274	29.9111	10.2573	0.956583	9	12.4793	0.883146	9	22.483	1.13018	9	6.45643	0.808804	9	12.732	1.05226	9	13.1462	1.53411	9	19.123	0.563451
P23712.2	RecName: Full=Glutamine synthetase; AltName: Full=GS(1); AltName: Full=Glutamate--ammonia ligase - [GLNA_LACSA]	40.78	5	10	75	358	39.4457	5.38916	0.978239	54	11.7874	0.946484	54	12.1638	0.996221	54	16.5222	1.09533	54	8.49709	1.05527	54	13.1716	0.891373	52	34.3741	0.563034
XP_023738061.1	histone H2B.7 [Lactuca sativa]	58.9	2	11	117	146	16.077	10.0522	1.09784	13	26.1182	1.18645	13	21.1864	0.861942	13	27.6284	1.01562	13	25.8258	0.884103	13	9.51236	0.406868	13	72.4868	0.251093
PLY86633.1	hypothetical protein LSAT_1X2921 [Lactuca sativa]	30.3	2	13	100	406	44.3732	8.19189	1.1377	15	8.36955	1.06376	15	5.71623	1.0078	15	9.11397	1.10516	15	7.89788	0.900657	15	5.96328	0.711085	15	46.7181	0.242706
XP_023750992.1	glucan endo-1,3-beta-glucosidase, acidic-like [Lactuca sativa]	37.32	10	10	42	343	38.9458	6.69775	0.998258	42	11.9566	1.42108	42	27.7853	1.32805	42	25.302	0.678886	42	47.7735	0.780842	42	27.4931	0.891749	39	64.7064	0.0307556
XP_023731249.1	elongation factor 1-gamma-like [Lactuca sativa]	39	9	14	55	418	47.6862	6.17627	0.970376	33	13.0247	0.860711	33	15.1633	0.808012	33	15.9599	1.11649	33	5.16707	1.17533	33	8.89691	1.02959	33	50.4857	0.0235622
XP_023744072.1	ribonuclease TUDOR 2-like [Lactuca sativa]	25.88	24	24	61	993	109.086	6.97607	1.03624	61	9.81603	1.08633	61	13.476	0.938406	61	10.5372	0.978939	61	15.0982	0.997762	61	8.41866	0.838936	61	36.0235	0.284976
XP_023752607.1	oxygen-evolving enhancer protein 3-2, chloroplastic-like [Lactuca sativa]	38.84	7	7	59	224	23.9958	9.39307	1.05399	59	7.30441	1.07751	59	6.08178	0.950299	59	13.8246	1.04653	59	7.63506	0.956681	59	8.00091	0.784133	59	33.0051	0.319106
XP_023773187.1	UTP--glucose-1-phosphate uridylyltransferase [Lactuca sativa]	44.04	17	17	69	470	51.5192	6.48096	1.03024	68	9.72192	1.00076	68	13.8382	0.892855	68	11.9587	1.16975	68	9.96039	1.02772	68	14.6995	0.692199	68	32.9279	0.942184
XP_023740942.1	fumarate hydratase 1, mitochondrial [Lactuca sativa]	30.97	13	13	38	494	53.6134	7.98682	1.03575	38	8.18397	1.09191	38	10.184	0.9421	38	8.41622	1.05615	38	9.52995	0.982838	38	6.35527	0.847711	38	34.5595	0.461918
XP_023767460.1	glutamate decarboxylase [Lactuca sativa]	32.66	13	13	61	496	56.1524	5.51611	1.02851	61	9.61398	0.976688	61	20.4074	0.942768	61	12.3469	1.07352	61	8.63513	1.03662	61	10.945	0.922589	61	85.6168	0.614581
XP_023731587.1	40S ribosomal protein S2-4-like [Lactuca sativa]	48.04	3	14	128	281	30.6714	10.2573	1.00938	9	12.4353	0.921045	9	7.85811	1.05891	9	6.82356	0.904117	9	17.5361	1.01672	9	6.27283	1.48222	9	14.8252	0.489622
XP_023737231.1	ribulose bisphosphate carboxylase/oxygenase activase, chloroplastic-like [Lactuca sativa]	19.5	7	7	19	477	52.237	5.49072	0.933457	19	11.4366	0.933859	19	6.46297	1.05752	19	10.9511	0.886678	19	13.1877	1.07945	19	11.2569	1.60037	19	25.0312	0.38034
XP_023749171.1	monodehydroascorbate reductase [Lactuca sativa]	55.3	19	20	61	434	46.8624	6.0874	1.07191	57	11.5239	0.96608	57	12.6817	0.838659	57	14.985	1.12286	57	11.189	1.04853	57	14.5283	0.779162	57	73.7603	0.852547
PLY63797.1	hypothetical protein LSAT_6X18741 [Lactuca sativa]	37.32	12	13	50	410	45.414	6.96143	0.985341	46	9.245	1.03037	46	11.1147	0.958198	46	10.3338	0.995736	46	10.2488	1.0205	46	8.90799	0.996647	46	37.7004	0.595388
XP_023731443.1	triosephosphate isomerase, chloroplastic [Lactuca sativa]	35.58	8	9	68	326	34.3697	7.32764	1.05152	36	9.38052	1.07854	36	9.17189	0.944728	36	10.3543	0.990956	36	10.5804	0.966865	36	8.12292	0.843915	36	31.5541	0.211004
XP_023742958.1	calnexin homolog [Lactuca sativa]	38.67	19	19	61	543	61.3797	4.79248	1.05566	61	9.75866	1.10602	61	8.71323	0.936148	61	15.8684	1.06859	61	12.2999	0.957753	61	11.6324	0.686275	56	23.4387	0.359747
XP_023738048.1	UDP-D-apiose/UDP-D-xylose synthase 2-like [Lactuca sativa]	35.13	6	11	39	390	43.5439	5.50342	1.0497	25	5.46654	1.07165	25	4.44935	0.972714	25	8.50952	1.02934	25	5.88964	0.966832	25	7.85691	0.85503	25	16.941	0.242973
XP_023752472.1	aquaporin TIP2-1-like [Lactuca sativa]	7.26	1	1	20	248	24.9569	5.61768	1.30535	20	15.099	1.04464	20	8.53014	0.885181	20	10.0213	1.03381	20	4.66453	0.843075	20	15.1013	0.564587	20	58.8585	0.222174
XP_023761981.1	alanine aminotransferase 2 [Lactuca sativa]	35.99	17	17	54	539	59.3402	6.7417	1.04902	54	9.54706	1.12125	54	14.4186	1.02143	54	10.4107	0.973864	54	10.0441	0.95816	54	13.0886	0.813015	54	48.2744	0.06577
XP_023768499.1	nascent polypeptide-associated complex subunit alpha-like protein 3 isoform X2 [Lactuca sativa]	45.05	5	5	39	202	21.8157	4.43701	1.08031	39	5.39702	1.09589	39	10.649	0.982873	39	12.0477	1.05965	39	8.34156	0.919917	39	6.68723	0.687531	38	34.5886	0.224155
XP_023770001.1	NADH dehydrogenase [ubiquinone] iron-sulfur protein 1, mitochondrial [Lactuca sativa]	24.97	14	14	42	745	80.8862	6.62451	0.968315	42	12.0315	1.03788	42	14.5114	1.06325	42	14.0369	0.965439	42	16.2889	0.993129	42	13.1757	1.26653	42	82.2443	0.631854
XP_023738076.1	probable histone H2B.1 [Lactuca sativa]	58.78	2	12	107	148	16.3111	10.0522	0.967429	3	21.7989	0.97332	3	15.2422	0.966928	3	3.24744	1.48219	3	18.9073	0.927999	3	0.903447	0.338161	3	12.2528	0.880055
XP_023732916.1	60S ribosomal protein L11 [Lactuca sativa]	26.37	5	5	58	182	20.754	9.99365	1.05356	58	9.55666	1.10252	58	8.20377	0.929982	58	12.1814	1.07303	58	5.92293	0.965645	58	7.82835	0.619951	58	25.1941	0.384415
XP_023764167.1	ran-binding protein 1 homolog a-like [Lactuca sativa]	53.62	10	10	41	207	22.9933	4.89404	1.13121	41	10.1971	1.12116	41	7.56065	0.958204	41	13.5188	1.01965	41	11.9602	0.897958	41	7.53136	0.669267	41	49.1781	0.150264
XP_023757037.1	histone H2B-like [Lactuca sativa]	60	3	10	108	135	14.7752	10.1255	1.04583	10	18.462	1.05752	10	17.3037	0.786456	10	17.1572	1.16963	10	14.8287	0.975241	10	5.423	0.45007	10	77.2282	0.6941
XP_023740880.1	60S ribosomal protein L35 [Lactuca sativa]	43.09	1	6	78	123	14.3105	10.814	1.13962	12	7.54023	1.14286	12	11.9768	0.931233	12	14.6187	1.03813	12	7.46404	0.949258	12	11.0141	0.579322	12	12.2117	0.241409
XP_023760810.1	leucine aminopeptidase 1-like [Lactuca sativa]	48.89	23	23	87	583	60.8837	7.6792	1.06903	87	7.06505	1.13824	87	7.02771	0.999004	87	9.05079	1.03248	87	8.02424	0.926494	87	10.9411	0.642489	87	22.9216	0.177011
XP_023772327.1	60S ribosomal protein L18-3-like [Lactuca sativa]	44.39	2	8	47	187	21.0326	11.0923	0.945966	13	12.259	0.856574	13	9.8049	1.07069	13	9.83683	0.857945	13	11.1688	1.06532	13	17.5561	1.90108	13	33.5683	0.384294
XP_023761045.1	probable histone H2B.1 [Lactuca sativa]	58.78	3	11	114	148	16.221	10.0815	1.12482	11	10.5348	1.14738	11	7.57256	0.856738	11	12.01	1.17492	11	16.4919	0.920181	11	9.15095	0.496284	11	50.9116	0.458867
PLY77752.1	hypothetical protein LSAT_2X92220 [Lactuca sativa]	27.86	10	10	52	384	42.1805	7.09326	1.00863	52	10.0694	1.06575	52	11.4659	0.974476	52	10.4966	0.991864	52	11.6983	1.03891	52	11.0912	0.712719	52	35.0424	0.38815
XP_023765195.1	ubiquitin-conjugating enzyme E2 35-like [Lactuca sativa]	34.64	1	4	40	153	17.181	7.34229	0.850067	4	9.90166	0.911668	4	17.0851	1.16139	4	5.10482	0.830568	4	5.56231	1.12586	4	7.46946	1.6623	4	11.5394	0.425161
PLY79570.1	hypothetical protein LSAT_8X82180 [Lactuca sativa]	33.22	7	7	25	286	32.1827	6.11279	1.0408	25	10.7917	1.1174	25	9.0802	1.00249	25	11.9685	0.993273	25	10.137	0.961266	25	10.3872	0.689859	25	15.1001	0.166851
XP_023762694.1	histone H2B.3-like [Lactuca sativa]	54.61	3	10	104	141	15.4716	10.0815	1.1665	6	4.59578	1.11871	6	4.28921	0.735598	6	32.1462	1.11727	6	29.8373	0.82762	6	19.3457	0.391576	6	75.9569	0.415116
XP_023755328.1	hsp70-Hsp90 organizing protein 2 [Lactuca sativa]	37.74	21	21	37	583	65.8449	6.63916	0.92814	37	12.3786	1.01227	37	17.8781	0.963478	37	16.7212	1.02034	37	14.5436	1.07015	37	12.7277	0.805963	37	71.4727	0.978008
XP_023751531.1	aquaporin PIP2-2-like [Lactuca sativa]	23.32	4	6	37	283	30.3007	7.15186	1.05313	19	23.9052	0.955008	19	16.7517	0.910711	19	20.4803	1.07618	19	19.9547	0.92459	19	21.3975	0.945384	18	52.6851	0.892815
XP_023756497.1	elongation factor 1-beta 2-like [Lactuca sativa]	67.98	9	11	63	228	24.9175	4.57666	1.09895	53	12.1455	1.01175	53	8.221	0.885065	53	22.0604	1.12634	53	11.0381	0.956186	53	6.5043	0.610503	53	31.2091	0.571554
XP_023731641.1	universal stress protein PHOS32-like [Lactuca sativa]	40	5	6	40	165	18.4457	6.69775	1.20433	37	8.22211	1.06279	37	7.15816	0.928202	37	10.0783	1.07173	37	7.02896	0.837492	37	9.3358	0.635473	37	42.714	0.219589
XP_023757038.1	histone H2B.3-like [Lactuca sativa]	60.58	1	10	106	137	15.1574	10.1108	1.22232	3	2.37123	1.14063	3	9.57823	0.929954	3	2.37915	0.962919	3	5.37671	0.825493	3	7.80878	0.404918	3	48.6218	0.124629
XP_023754570.1	histone H2B.3-like [Lactuca sativa]	59.71	1	10	104	139	15.4716	10.1108	1.09142	1		1.22381	1		0.979571	1		1.1251	1		0.85255	1		0.339057	1		0.247534
XP_023752775.1	aquaporin PIP1-3-like isoform X1 [Lactuca sativa]	25.09	1	6	78	287	30.593	8.82178	0.974689	5	7.37232	0.8258	5	12.7223	0.925602	5	14.1874	1.11238	5	3.65163	1.17629	5	16.5904	1.12914	5	10.3542	0.0084996
XP_023766255.1	obg-like ATPase 1 [Lactuca sativa]	38.32	13	13	48	394	44.5264	6.80029	1.04	48	11.3954	1.06932	48	13.711	0.979658	48	13.6657	0.983217	48	9.93503	0.96834	48	7.95146	1.00126	48	56.0281	0.181048
XP_023757119.1	cyprosin-like [Lactuca sativa]	20.71	8	8	37	507	54.689	5.17334	1.06158	37	6.10616	1.15088	37	6.29926	0.961825	37	12.0348	1.02628	37	6.49981	0.932552	37	7.28802	0.737304	37	29.4679	0.190131
XP_023734653.1	adenosine kinase 2 [Lactuca sativa]	38.89	12	12	49	342	37.4597	5.17334	1.061	49	13.8343	1.01851	49	23.1968	0.933227	49	14.5516	1.04899	49	12.2498	1.04476	49	21.3475	0.736102	49	81.67	0.609596
XP_023733263.1	probable histone H2B.1 [Lactuca sativa]	59.46	4	12	102	148	16.124	10.0522	1.13856	5	7.98172	1.11328	5	16.319	0.836272	5	26.1724	1.09664	5	15.9017	0.978442	5	9.84492	0.462452	5	29.2604	0.446203
PLY73972.1	hypothetical protein LSAT_5X48061 [Lactuca sativa]	27.68	12	12	60	578	65.0871	5.26221	1.0566	60	12.8137	1.04632	60	18.2867	0.94442	60	11.8784	1.0416	60	8.92206	0.959041	60	10.316	0.799648	60	29.5776	0.358914
XP_023737122.1	ATP synthase subunit O, mitochondrial-like [Lactuca sativa]	49.19	11	11	59	248	27.3105	9.5835	1.05161	59	7.38669	1.05295	59	9.77924	0.982041	59	11.3626	1.04825	59	10.6326	0.960618	59	9.80468	0.765517	59	33.4251	0.29661
XP_023762955.1	40S ribosomal protein S3a-like [Lactuca sativa]	56.92	10	14	91	260	29.7158	9.74463	1.08444	77	8.13308	1.10153	77	10.1436	0.93314	77	9.12823	1.07202	77	12.3111	0.892723	77	11.848	0.615321	77	24.1579	0.277936
XP_023752774.1	short-chain dehydrogenase TIC 32, chloroplastic-like [Lactuca sativa]	40.32	9	10	54	315	33.7282	8.41162	1.04778	53	12.9714	1.10893	53	12.9219	0.978103	53	13.4395	0.993129	53	8.04747	0.99117	53	8.49651	0.708072	53	37.8862	0.22158
XP_023734135.1	60S acidic ribosomal protein P0-like [Lactuca sativa]	29.28	7	7	53	321	34.0149	5.75732	1.13417	53	10.0683	1.17112	53	11.5368	0.953307	53	10.4461	0.995462	53	7.03766	0.881863	53	9.67136	0.68252	53	23.0063	0.109542
PLY98108.1	hypothetical protein LSAT_3X136701 [Lactuca sativa]	17.08	5	7	18	486	53.2941	6.93213	0.902678	15	6.1515	0.908978	15	9.62173	1.04741	15	20.2736	0.967068	15	8.55274	1.12955	15	9.32474	1.39418	15	27.146	0.188862
XP_023770022.1	aspartate aminotransferase, cytoplasmic-like [Lactuca sativa]	41.56	14	15	79	409	44.6449	7.60596	1.07592	75	13.0798	1.12415	75	12.753	0.941684	75	12.1751	1.00872	75	11.5289	0.946114	75	15.2996	0.724434	73	31.2816	0.205463
XP_023728775.1	ubiquitin-activating enzyme E1 1-like isoform X3 [Lactuca sativa]	25.54	16	22	54	1018	114.019	5.24951	1.01864	41	10.9401	1.05446	41	11.0631	0.970384	41	13.702	1.02794	41	10.8438	0.987675	41	13.4971	0.817115	40	30.1435	0.366525
XP_023761609.1	60S ribosomal protein L6-like [Lactuca sativa]	56.65	2	17	65	233	26.0833	10.1401	1.22862	16	5.42417	1.15692	16	5.3732	0.836406	16	5.4828	1.19989	16	7.62622	0.753839	16	6.63947	0.420867	16	16.7505	0.331577
XP_023746551.1	14-3-3-like protein GF14 lambda [Lactuca sativa]	33.46	2	8	71	254	28.8624	4.79248	1.01689	7	14.0971	0.840219	7	16.6641	1.01058	7	3.34257	1.12712	7	6.33745	0.986088	7	14.0922	1.21461	7	29.4943	0.157035
XP_023738768.1	60S ribosomal protein L6 [Lactuca sativa]	53.22	4	14	47	233	26.0234	10.1694	1.12458	7	5.64493	1.13365	7	3.58417	0.917954	7	16.2516	1.06975	7	8.0714	0.932219	7	6.35425	0.565456	7	26.2785	0.289092
XP_023763928.1	tropinone reductase homolog At5g06060-like [Lactuca sativa]	32.46	4	8	93	268	28.5463	5.56689	1.05919	22	5.59688	1.14417	22	10.5618	0.967001	22	12.9485	1.05181	22	5.69761	0.944261	22	9.23745	0.60131	22	17.7775	0.25858
XP_023735658.1	60S ribosomal protein L6-like [Lactuca sativa]	52.36	1	16	62	233	26.0964	10.1401	1.26003	13	3.51514	1.27509	13	1.96763	0.9502	13	2.74249	1.08152	13	2.17384	0.679379	13	4.85156	0.391424	13	21.3003	0.121195
XP_023767959.1	cysteine synthase-like isoform X1 [Lactuca sativa]	44.82	13	14	40	386	41.0023	6.69775	0.953884	39	11.4999	0.932847	39	19.7463	1.01857	39	15.0195	0.95453	39	15.3912	1.0506	39	11.4939	1.31285	39	67.7859	0.2798
XP_023733462.1	60S ribosomal protein L14-2-like [Lactuca sativa]	33.83	3	5	48	133	15.2475	10.228	1.10434	45	5.8144	1.09866	45	8.61558	0.892364	45	6.31489	1.10407	45	5.15812	0.92756	45	10.5874	0.657473	45	15.3821	0.410213
XP_023731016.1	60S ribosomal protein L10-like [Lactuca sativa]	47.27	11	11	63	220	24.953	10.3452	1.06311	63	7.09793	1.07765	63	11.8343	0.917465	63	7.09303	1.05735	63	8.44135	1.00614	63	6.74542	0.664413	63	43.8846	0.4559
XP_023739848.1	non-specific lipid-transfer protein 1-like [Lactuca sativa]	55.56	5	6	35	117	11.9679	8.63135	0.974519	25	9.69056	0.959133	25	14.0556	0.809208	25	31.41	1.13124	25	19.1923	1.12195	25	14.8019	0.761242	24	37.2916	0.532695
XP_023729873.1	40S ribosomal protein S16 [Lactuca sativa]	62.07	10	10	49	145	16.389	10.2866	0.959072	49	8.54612	1.00022	49	9.3234	0.989875	49	13.8031	0.975236	49	13.9588	1.03343	49	10.2647	1.36584	49	41.0107	0.3108
XP_023751896.1	polyadenylate-binding protein 2-like [Lactuca sativa]	31.96	12	15	38	654	71.1925	7.28369	0.987408	32	15.7349	0.986501	32	19.5989	1.10178	32	23.9497	0.960345	32	16.7581	0.97763	32	10.6057	1.08833	31	68.9971	0.781253
XP_023763728.1	60S ribosomal protein L35-2 [Lactuca sativa]	43.09	1	6	72	123	14.2274	10.7993	1.15402	6	8.55799	1.21967	6	11.7392	0.952795	6	11.3256	0.974102	6	7.02745	0.875121	6	11.884	0.580612	6	40.4217	0.104588
XP_023747490.1	glycine-rich RNA-binding protein GRP1A-like [Lactuca sativa]	57.24	3	7	76	152	15.5482	5.37646	1.05746	26	9.94902	1.12291	26	5.96766	0.998924	26	6.50481	0.967748	26	6.55629	0.941279	26	4.7043	0.88598	26	20.2367	0.0412238
XP_023773186.1	isocitrate dehydrogenase [NADP], chloroplastic [Lactuca sativa]	44.9	7	18	90	412	46.0673	6.55127	0.989546	50	14.534	1.04104	50	14.0527	0.993527	50	14.037	1.02349	50	10.9382	0.991202	50	10.4123	0.876661	50	60.7014	0.404412
XP_023732636.1	fructose-bisphosphate aldolase 6, cytosolic-like [Lactuca sativa]	19.27	1	8	90	358	38.6649	7.86963	0.550867	3	56.349	0.548841	3	57.5257	0.505733	3	34.4611	1.69776	3	26.2234	1.52774	3	20.5283	0.952462	3	0.831712	0.0191927
XP_023745089.1	glutamate dehydrogenase B [Lactuca sativa]	27.49	10	10	36	411	44.3798	6.80029	1.01296	36	10.4785	0.983769	36	21.5312	1.06594	36	15.1472	0.960441	36	13.4098	1.02382	36	9.66179	0.990054	36	58.9624	0.385026
XP_023762345.1	14-3-3-like protein [Lactuca sativa]	28.52	3	8	79	256	29.0375	4.86865	0.875962	4	15.7072	0.747747	4	11.1034	0.888375	4	17.8725	1.02712	4	6.25455	1.16717	4	16.1148	1.65532	4	43.9943	0.0848834
XP_023773270.1	chlorophyll a-b binding protein CP26, chloroplastic-like [Lactuca sativa]	25.78	2	6	50	287	30.8189	5.98584	1.17928	8	13.543	1.0727	8	7.33059	0.856214	8	18.2255	1.07576	8	23.0324	0.86647	8	15.1771	0.475134	8	59.9304	0.3138
PLY73963.1	hypothetical protein LSAT_5X46060 [Lactuca sativa]	29.14	6	7	41	302	34.723	4.67822	1.08081	38	5.49513	1.13054	38	9.91895	1.03518	38	8.4506	1.00081	38	6.08386	0.90108	38	8.89359	0.898862	38	24.9298	0.0267948
XP_023761759.1	phospholipase D alpha 1-like [Lactuca sativa]	26.95	13	19	72	809	91.9694	5.2876	1.02588	49	13.3414	1.00204	49	15.3834	0.913147	49	10.7431	1.09289	49	11.1453	1.04068	49	14.5211	0.900038	49	40.0367	0.669286
XP_023729038.1	oxygen-evolving enhancer protein 1, chloroplastic [Lactuca sativa]	36.78	1	13	45	329	34.6376	5.64307	0.946367	5	2.73542	0.967879	5	6.83017	1.05692	5	1.4346	1.06463	5	1.24807	1.11322	5	1.05439	0.81878	5	10.2375	0.934616
XP_023747735.1	26S proteasome non-ATPase regulatory subunit 1 homolog A-like [Lactuca sativa]	11.37	9	9	37	1003	108.487	5.23682	0.958392	37	8.89244	0.899351	37	9.98459	1.09131	37	12.2602	0.974243	37	9.6799	1.06348	37	9.3925	1.28301	37	44.1768	0.314809
PLY83444.1	hypothetical protein LSAT_9X69440 [Lactuca sativa]	27.27	2	6	62	286	30.6848	5.98584	1.11364	20	11.9019	1.10971	20	6.46928	0.933897	20	10.2438	1.0805	20	7.78712	0.896367	20	5.79372	0.741577	20	29.6284	0.270536
PLY85950.1	hypothetical protein LSAT_2X38321 [Lactuca sativa]	55.7	4	11	111	149	16.8509	4.27197	1.11009	54	10.1537	1.10898	54	5.52931	0.960255	54	10.7292	1.03146	54	10.0064	0.890041	54	8.06101	0.672922	54	20.9956	0.166773
XP_023749720.1	ubiquitin-conjugating enzyme E2 36-like [Lactuca sativa]	34.64	1	4	38	153	17.1939	6.78564	0.778311	2	16.46	0.810346	2	17.4919	1.05612	2	5.9749	0.809076	2	12.292	1.19769	2	10.8369	2.31219	2	41.3118	0.290836
XP_023736449.1	oxygen-evolving enhancer protein 2, chloroplastic-like [Lactuca sativa]	35.38	8	8	46	260	27.645	8.35303	1.02775	46	7.66797	1.10562	46	12.5236	0.999873	46	10.7186	0.956112	46	18.845	0.986319	46	11.9732	0.722212	46	39.8273	0.155011
XP_023735703.1	GTP-binding nuclear protein Ran-3-like [Lactuca sativa]	27.15	6	6	59	221	25.1457	6.85889	1.08617	59	9.30341	1.01735	59	12.9158	0.877005	59	25.2168	1.13279	59	12.9764	1.00105	59	22.27	0.5586	59	27.5823	0.62974
XP_023742345.1	probable methyltransferase PMT21 [Lactuca sativa]	17.36	6	9	26	599	68.3671	8.30908	1.00734	7	9.96553	0.921885	7	8.39883	1.10129	7	21.4735	0.979549	7	13.439	0.999118	7	8.6022	1.17076	7	48.1472	0.645607
XP_023728739.1	aldehyde dehydrogenase family 2 member B4, mitochondrial-like [Lactuca sativa]	25.28	8	11	43	534	58.208	7.04932	1.03356	20	13.1966	1.17355	20	17.7817	0.933943	20	14.3345	1.04789	20	9.07962	0.948076	20	25.5126	0.655723	20	75.362	0.298565
XP_023756660.1	probable methyltransferase PMT20 [Lactuca sativa]	8.7	1	4	20	598	68.5062	7.88428	0.856341	1		0.923139	1		0.966185	1		1.18836	1		1.13832	1		0.886417	1		0.189724
XP_023750935.1	kirola-like [Lactuca sativa]	35.95	6	6	69	153	17.3287	5.35107	1.16994	69	6.8516	1.05891	69	13.2666	0.863425	69	12.317	1.07916	69	9.74381	0.918575	69	14.4806	0.758632	68	29.0201	0.433712
XP_023730284.1	elongation factor 1-gamma-like isoform X1 [Lactuca sativa]	24.34	2	9	38	419	47.9751	5.70654	0.921814	2	17.1437	0.869089	2	29.3439	1.06926	2	24.0668	1.0511	2	15.9648	1.04871	2	11.2628	1.10556	2	96.6493	0.140442
XP_023750891.1	26S proteasome non-ATPase regulatory subunit 2 homolog A-like [Lactuca sativa]	26.51	21	21	56	894	97.75	5.18604	1.02119	56	18.7399	1.05421	56	30.7064	0.949145	56	18.1368	1.01891	56	15.6017	0.999352	56	23.6086	0.931867	56	58.7266	0.575245
XP_023728981.1	6-phosphogluconate dehydrogenase, decarboxylating 3 [Lactuca sativa]	39.96	15	18	67	488	53.8956	6.48096	1.02676	60	10.5725	1.05581	60	17.4993	0.869233	60	13.9064	1.17334	60	14.7743	0.952049	60	13.3607	0.606288	58	33.6412	0.696357
XP_023765776.1	triosephosphate isomerase, cytosolic [Lactuca sativa]	8.73	1	2	34	252	27.1783	7.78174	0.834981	2	54.5403	0.924831	2	46.5059	0.927943	2	26.8033	0.766513	2	18.4046	1.07353	2	48.0373	1.72285	2	157.038	0.361714
XP_023729504.1	aquaporin PIP2-1-like [Lactuca sativa]	14.84	3	4	48	283	30.2477	8.77783	1.03451	9	60.7272	0.937534	9	43.9768	0.905068	9	25.696	1.2117	9	36.7222	0.999214	9	25.9887	0.628594	9	20.6575	0.946258
XP_023731239.1	stromal 70 kDa heat shock-related protein, chloroplastic [Lactuca sativa]	31.48	2	22	42	702	74.714	5.42725	0.913874	4	9.12985	0.990656	4	19.8812	0.931938	4	11.6435	1.04944	4	5.89757	1.08385	4	16.4969	1.16513	4	93.3075	0.0204791
PLY71483.1	hypothetical protein LSAT_7X116120 [Lactuca sativa]	12.5	2	2	28	128	12.9487	8.93896	1.0214	28	6.28789	1.04362	28	4.28502	0.877446	28	6.42776	1.08873	28	4.53121	1.05738	28	5.57954	0.776637	28	11.2129	0.956032
XP_023747400.1	60S ribosomal protein L30-like [Lactuca sativa]	65.18	1	7	45	112	12.2854	9.46631	1.09737	19	3.61416	1.13029	19	2.38818	0.919146	19	11.0068	1.0531	19	5.49301	0.921453	19	5.21406	0.72727	19	17.5528	0.267128
XP_023729763.1	DNA damage-repair/toleration protein DRT100-like [Lactuca sativa]	50.82	12	16	46	366	39.6728	8.89502	0.935954	31	16.9273	0.924687	31	25.9424	0.879624	31	12.9269	1.06626	31	12.4859	1.10869	31	12.2846	1.14588	31	80.5132	0.00252999
XP_023744012.1	elongation factor Tu, mitochondrial [Lactuca sativa]	25.72	9	11	33	451	48.8253	7.06396	0.989762	31	24.7497	0.979384	31	27.7084	0.90785	31	15.2816	1.03369	31	13.98	1.03024	31	22.2824	1.26713	29	81.3072	0.14053
XP_023769417.1	glutamate synthase 1 [NADH], chloroplastic isoform X1 [Lactuca sativa]	14.23	24	24	32	2220	243.598	6.91748	0.932475	32	14.2235	1.01188	32	19.4319	1.04842	32	12.248	0.954221	32	16.2129	1.0604	32	19.9254	1.39268	32	63.503	0.368426
XP_023729728.1	polyadenylate-binding protein 2-like isoform X2 [Lactuca sativa]	31.38	11	14	41	647	70.3911	6.62451	0.981645	34	11.9367	0.998249	34	14.9463	1.03111	34	13.3951	0.985606	34	9.9433	1.03092	34	12.0413	1.09538	34	70.9109	0.391054
XP_023729614.1	alanine--tRNA ligase [Lactuca sativa]	22.93	22	22	40	1025	112.544	6.55127	1.09878	40	10.8587	1.06095	40	11.6049	0.924074	40	11.2932	1.05054	40	11.7835	0.954151	40	7.65633	0.76038	40	45.243	0.349961
XP_023729249.1	transketolase, chloroplastic [Lactuca sativa]	21.72	9	16	61	746	80.4135	6.46826	1.04859	36	6.23414	1.06769	36	10.9683	0.997024	36	10.3792	1.01902	36	10.3351	0.963042	36	10.903	0.817076	36	28.8763	0.175989
PLY89882.1	hypothetical protein LSAT_3X55161 [Lactuca sativa]	30.67	4	4	66	150	17.1063	5.17334	1.10986	66	6.75454	1.10211	66	8.95958	0.922986	66	7.14027	1.03378	66	7.14767	0.940815	66	9.49133	0.669499	64	23.2616	0.261224
XP_023770068.1	acetyl-CoA acetyltransferase, cytosolic 1-like [Lactuca sativa]	43.38	8	13	43	408	41.8967	6.01123	1.04097	15	13.8166	1.09065	15	27.9962	0.937281	15	13.5012	1.05111	15	8.52145	0.966666	15	45.7357	0.977194	15	97.7471	0.662714
XP_023732729.1	uncharacterized protein LOC111880529 [Lactuca sativa]	23.37	12	12	27	706	78.044	5.14795	1.02567	27	8.42575	1.02369	27	14.9572	1.04513	27	10.828	0.971845	27	11.1596	1.00965	27	14.014	1.00873	27	53.8024	0.0707183
XP_023748166.1	germin-like protein 5-1 [Lactuca sativa]	31.65	4	5	36	218	23.1852	8.42627	0.965012	14	15.9823	0.857513	14	21.0855	0.949093	14	11.1257	1.06812	14	20.6466	1.09449	14	11.863	1.01807	14	68.734	0.0277036
XP_023740399.1	heat shock protein 83-like [Lactuca sativa]	31.68	6	21	106	704	80.9542	5.04639	0.807015	7	15.0032	0.800447	7	14.9843	0.846202	7	13.0588	1.25268	7	16.9117	1.13631	7	12.0596	1.02072	7	88.8397	0.00962848
XP_023753460.1	T-complex protein 1 subunit zeta 2 [Lactuca sativa]	26.4	14	14	27	534	58.7527	6.60986	0.978973	27	17.571	0.933253	27	22.9369	0.902087	27	13.0082	1.08495	27	8.48809	1.09779	27	13.572	1.18379	27	57.3054	0.00855338
XP_023753373.1	remorin-like [Lactuca sativa]	62.23	13	14	157	188	20.96	5.64307	1.23167	155	9.82592	1.12006	155	10.9835	0.861501	155	16.1527	1.10679	155	10.8156	0.825943	155	13.5081	0.494275	148	36.287	0.276613
XP_023765275.1	epidermis-specific secreted glycoprotein EP1-like [Lactuca sativa]	30.68	4	13	35	440	49.3461	7.94287	0.958288	10	12.3045	1.08225	10	15.5847	1.0278	10	15.0991	0.93936	10	18.2742	1.04212	10	7.1877	1.02782	10	84.2648	0.703771
XP_023760427.1	patellin-3-like [Lactuca sativa]	29.51	10	16	52	549	61.3773	4.83057	1.16266	17	8.27363	1.04363	17	11.9545	0.877632	17	10.5666	1.08867	17	6.97639	0.921258	17	13.7456	0.653224	17	24.3443	0.406587
XP_023730287.1	elongation factor 1-gamma-like [Lactuca sativa]	29.12	3	10	35	419	47.7342	6.0874	0.938345	4	5.70226	0.96363	4	10.8226	0.889981	4	6.83117	0.99562	4	14.6296	1.0599	4	12.417	1.5071	4	52.3981	0.188628
XP_023762675.1	phosphoserine aminotransferase 2, chloroplastic-like [Lactuca sativa]	25.24	8	8	24	424	46.6357	8.04541	1.0068	24	10.0755	1.00101	24	13.7422	0.974532	24	9.35566	0.964897	24	16.1666	1.01388	24	11.3736	0.984448	24	56.2227	0.732138
XP_023736209.1	thaumatin-like protein [Lactuca sativa]	41.7	7	7	42	223	24.5001	5.93506	0.540693	42	34.9026	0.759438	42	16.6869	0.761012	42	25.6409	0.972355	42	19.0024	1.66067	42	18.137	1.56874	42	73.8676	0.0351195
P00290.1	RecName: Full=Plastocyanin - [PLAS_LACSA]	44.44	1	2	13	99	10.353	4.41162	0.866489	9	4.17957	0.877544	9	7.35388	1.23931	9	15.644	0.979356	9	6.5483	1.09517	9	4.93168	1.42675	9	23.7319	0.395564
XP_023731365.1	14-3-3-like protein GF14 iota [Lactuca sativa]	22.31	1	6	89	260	29.5987	5.04639	0.876086	1		0.7673	1		1.27929	1		1.02517	1		1.06445	1		1.45754	1		0.373784
AGB06243.1	heat shock protein 70 [Lactuca sativa]	26.11	1	19	38	697	74.1175	5.38916	0.866777	2	13.8708	0.911659	2	23.3016	0.837625	2	29.0422	0.885175	2	8.46633	1.18803	2	8.50311	1.67502	2	107.989	0.177762
XP_023749812.1	actin-depolymerizing factor 2 [Lactuca sativa]	38.85	2	4	12	139	15.965	6.20166	1.12592	6	14.3607	0.946617	6	11.533	1.0715	6	22.1631	1.0249	6	8.08648	0.81556	6	5.95904	0.883063	6	12.2826	0.160084
PLY88233.1	hypothetical protein LSAT_8X101001 [Lactuca sativa]	29.79	5	11	25	386	42.5529	6.40479	0.928741	13	7.87445	0.93871	13	16.4008	0.995829	13	10.7306	0.916336	13	6.28307	1.06595	13	12.0866	1.67424	13	30.8427	0.319294
XP_023730281.1	stromal 70 kDa heat shock-related protein, chloroplastic-like [Lactuca sativa]	25.25	1	19	36	701	74.9491	5.26221	1.12092	1		1.30879	1		1.03629	1		0.954684	1		0.851066	1		0.436976	1		0.0831608
XP_023745944.1	V-type proton ATPase subunit H [Lactuca sativa]	29.36	13	13	33	453	51.4182	7.72314	0.93843	33	15.3544	0.86417	33	18.7218	0.979359	33	13.2602	0.969741	33	9.18689	1.09555	33	11.7097	1.73218	33	35.7222	0.228633
XP_023756417.1	aspartyl protease AED3 [Lactuca sativa]	13.44	5	5	39	439	46.9235	7.85498	0.953673	39	8.80841	1.07233	39	14.1561	1.10702	39	14.9232	0.844696	39	13.6615	1.01741	39	10.6936	1.36375	38	29.5441	0.855646
XP_023752137.1	acetyl-CoA acetyltransferase, cytosolic 1-like [Lactuca sativa]	33.09	5	9	34	408	41.8466	6.43018	0.876706	9	5.00574	0.960944	9	6.49014	1.02415	9	4.27669	1.04083	9	11.129	1.09304	9	2.38331	1.19929	9	16.4499	0.0678453
XP_023769350.1	40S ribosomal protein S27-2 [Lactuca sativa]	44.19	1	3	32	86	9.59081	8.74854	1.06046	18	9.18985	1.11261	18	10.9242	0.904922	18	8.91298	1.03478	18	6.75422	0.935929	18	8.59452	0.658092	18	21.2318	0.309875
XP_023742206.1	glucose-6-phosphate isomerase, cytosolic [Lactuca sativa]	33.92	17	17	57	566	62.4552	7.06396	1.05632	56	7.30519	1.08273	56	11.109	1.00664	56	10.9013	1.05991	56	8.62577	0.955753	56	12.2747	0.755298	56	23.5479	0.246654
XP_023766954.1	nascent polypeptide-associated complex subunit beta-like [Lactuca sativa]	61.96	7	7	32	163	17.4792	7.25439	1.25146	31	10.4723	1.25895	31	10.2652	1.03986	29	8.00519	0.886538	31	19.1273	0.820302	30	10.1703	0.528115	29	31.7095	0.0289641
XP_023767260.1	14-3-3-like protein GF14 iota isoform X2 [Lactuca sativa]	22.31	2	7	91	260	29.6057	4.90674	1.18083	2	1.28586	1.1459	2	5.78064	0.893046	2	8.43824	1.02534	2	0.872843	0.89077	2	0.189297	0.66859	2	10.4996	0.199774
XP_023749643.1	aldehyde dehydrogenase family 2 member C4-like [Lactuca sativa]	26.87	10	12	46	495	53.5165	6.23975	0.974407	38	10.3841	1.0671	38	9.28727	0.93925	38	10.815	1.09551	38	9.07012	1.01777	38	11.7499	0.784294	38	38.9423	0.797251
XP_023743485.1	tropinone reductase homolog At5g06060-like [Lactuca sativa]	29.48	4	8	77	268	28.8095	6.37939	1.05063	6	6.96104	1.07161	6	8.45276	0.792395	6	7.49536	1.1215	6	8.97669	1.04294	6	11.3054	0.8298	6	27.2893	0.842414
XP_023729707.1	uncharacterized protein At4g06744-like [Lactuca sativa]	13.52	4	7	54	488	53.5525	8.39697	1.01728	12	7.32776	1.10665	12	8.47268	0.893854	12	3.01689	1.0757	12	4.65239	1.02968	12	3.53252	0.571284	12	29.0988	0.545635
PLY63383.1	hypothetical protein LSAT_7X86981 [Lactuca sativa]	30.21	9	15	32	566	62.9863	6.7417	1.01264	18	9.98332	1.10486	18	8.69623	0.995196	18	6.74116	0.971143	18	7.66778	0.96925	18	10.6235	0.862317	18	30.498	0.105162
PLY84990.1	hypothetical protein LSAT_3X84840 [Lactuca sativa]	40.14	9	9	50	294	33.6956	6.72705	1.04019	50	8.34332	1.09086	50	9.55489	0.946272	50	12.0278	1.07996	50	8.10557	0.973143	50	10.4365	0.73856	50	22.7007	0.433064
XP_023733409.1	succinate--CoA ligase [ADP-forming] subunit beta, mitochondrial isoform X3 [Lactuca sativa]	34.12	2	14	27	422	45.2528	5.88428	1.10162	2	2.29297	1.16253	2	2.22532	0.957005	2	7.55575	1.15624	2	0.14309	0.870217	2	5.21915	0.368604	2	5.37628	0.311882
XP_023746262.1	fructose-bisphosphate aldolase 3, chloroplastic [Lactuca sativa]	34.18	7	12	33	392	42.4388	8.33838	1.05309	19	13.8006	1.09896	19	14.4365	1.06863	19	12.5026	0.933007	19	10.8962	0.986159	19	13.5799	0.86729	19	87.8755	0.0172451
XP_023755410.1	plastocyanin [Lactuca sativa]	25.15	1	2	19	167	16.8966	5.45264	1.03636	15	3.66772	1.23624	15	6.91268	0.992416	15	9.27381	0.979837	15	8.0912	0.948034	15	6.74251	0.509122	15	42.6781	0.178585
XP_023769920.1	60S ribosomal protein L10a-1 [Lactuca sativa]	34.72	4	7	46	216	24.5053	9.86182	1.05023	19	8.25944	1.13713	19	15.361	0.940634	19	17.5564	1.0936	19	18.7892	0.930469	19	9.06459	0.674256	19	33.4684	0.347379
XP_023750066.1	DEAD-box ATP-dependent RNA helicase 56 isoform X1 [Lactuca sativa]	27.91	9	9	34	430	48.5157	5.56689	1.00624	34	9.95697	0.993404	34	17.814	0.960257	34	13.9348	1.06461	34	13.9176	1.00394	34	12.9304	0.917518	34	37.4604	0.855158
XP_023767200.1	mitochondrial phosphate carrier protein 3, mitochondrial-like [Lactuca sativa]	26.78	4	10	24	366	39.3392	9.15869	1.20536	10	24.2321	0.9893	10	6.43118	0.957094	10	21.9912	0.854576	10	20.9404	0.94696	10	15.5301	0.952131	10	45.4893	0.189912
XP_023754231.1	probable mitochondrial-processing peptidase subunit beta, mitochondrial [Lactuca sativa]	26.65	6	13	46	529	58.895	6.7417	1.03515	24	11.8831	1.04753	24	12.5208	1.05635	24	8.54493	1.00591	24	12.1263	0.923699	24	10.3396	0.821883	24	40.8659	0.0734781
XP_023744823.1	LL-diaminopimelate aminotransferase, chloroplastic [Lactuca sativa]	24.62	9	9	17	463	50.2372	6.78564	0.985025	17	6.31758	1.01242	17	9.25469	0.978379	17	19.0336	1.05515	17	9.93332	1.00237	17	6.49288	0.991282	17	54.7038	0.336444
XP_023731075.1	nucleosome assembly protein 1;4-like [Lactuca sativa]	23.56	4	6	36	382	43.2106	4.4624	0.905459	15	11.001	0.944316	15	9.7448	1.06499	15	13.8587	0.974321	15	14.3366	1.12743	15	15.5496	1.26327	15	19.4039	0.194098
XP_023771283.1	WEB family protein At3g02930, chloroplastic [Lactuca sativa]	33.89	29	29	47	900	101.662	4.94482	1.10186	47	7.89364	1.09365	47	9.76157	0.950949	47	12.2417	1.07036	47	10.5468	0.911827	47	7.53363	0.631149	47	29.002	0.265642
PLY92430.1	hypothetical protein LSAT_0X10961 [Lactuca sativa]	20.24	2	14	44	756	82.6828	8.74854	1.0815	10	17.9527	1.1673	10	14.4246	1.03029	10	6.39669	1.08777	10	39.0628	0.843544	10	10.0299	0.551939	10	11.3616	0.172566
XP_023739556.1	aspartyl protease family protein 2-like [Lactuca sativa]	13.1	4	4	12	481	51.0107	8.73389	0.993991	12	17.1127	0.884777	12	13.6071	1.08212	12	21.6469	0.987881	12	17.5991	1.06817	12	7.30751	1.00192	12	73.1891	0.630404
XP_023769085.1	40S ribosomal protein S24-1-like [Lactuca sativa]	22.79	1	3	34	136	15.6928	10.6382	1.09536	2	1.53035	1.19664	2	0.688761	0.919825	2	6.39568	1.05914	2	2.6731	0.916035	2	1.71772	0.539518	2	11.8012	0.254447
XP_023752024.1	aquaporin PIP1-3 [Lactuca sativa]	23.69	2	5	63	287	30.5359	8.63135	0.992629	16	10.2409	0.860179	16	14.5306	0.984559	16	10.0857	1.03025	16	6.95244	1.09606	16	8.18147	1.28691	16	20.9485	0.0948737
XP_023738442.1	40S ribosomal protein S24-1 [Lactuca sativa]	22.79	1	3	34	136	15.7198	10.6382	1.07021	2	2.16939	1.1881	2	2.27539	0.792984	2	6.20168	1.09527	2	4.45088	0.994911	2	0.41496	0.521595	2	13.9098	0.527785
XP_023763074.1	60S ribosomal protein L22-2-like [Lactuca sativa]	53.97	2	6	29	126	14.1854	9.5542	1.17132	5	3.15275	1.19734	5	6.86676	0.839682	5	11.4408	1.14671	5	16.3019	0.82474	5	10.7049	0.304712	5	36.2914	0.315425
XP_023753383.1	oxalate--CoA ligase [Lactuca sativa]	24.38	13	13	31	521	56.2032	6.58057	0.962979	31	12.0859	1.13384	31	6.60877	1.01071	31	11.9916	0.944111	31	19.7779	0.938721	31	9.7028	0.932046	31	66.7219	0.128442
XP_023750580.1	non-classical arabinogalactan protein 30-like [Lactuca sativa]	20.08	4	4	32	259	27.4002	9.27588	1.00927	32	9.84045	1.03325	32	11.8584	0.910839	32	14.8746	1.0206	32	11.4712	1.05815	32	7.81553	0.847422	32	29.6722	0.909584
XP_023750630.1	cold shock protein 2-like [Lactuca sativa]	20.47	2	3	9	215	20.2409	6.32861	0.928562	7	10.0652	0.957619	7	4.9055	1.1346	7	19.357	0.841938	7	11.0634	1.08563	7	2.7296	1.6794	7	10.4462	0.489264
XP_023736465.1	succinate--CoA ligase [ADP-forming] subunit alpha-2, mitochondrial [Lactuca sativa]	19.88	6	6	34	337	35.0773	9.02686	1.05694	34	9.40887	1.08522	34	7.20875	0.935465	34	15.9568	1.09735	34	12.275	0.953484	34	9.18336	0.680901	34	35.9842	0.426774
XP_023741654.1	fasciclin-like arabinogalactan protein 2 [Lactuca sativa]	14.81	5	5	13	405	43.247	5.98584	1.0787	13	9.35719	0.999241	13	19.7571	0.863053	13	10.1536	1.11791	13	7.94046	1.02094	13	14.4034	0.871532	13	77.9701	0.820337
XP_023771862.1	60S ribosomal protein L22-2-like [Lactuca sativa]	48	1	5	25	125	14.0984	9.5542	1.24731	1		1.46575	1		0.927158	1		1.02285	1		0.6271	1		0.33309	1		0.0950832
XP_023753364.1	60S ribosomal protein L24-like [Lactuca sativa]	32.72	6	6	24	162	18.3573	10.7114	1.09755	22	13.0891	1.09267	22	15.2528	0.919257	22	15.673	1.05134	22	9.87354	0.965349	22	12.1529	0.658877	22	46.6987	0.337171
XP_023761872.1	ruBisCO large subunit-binding protein subunit beta, chloroplastic [Lactuca sativa]	23.22	6	12	22	603	64.0268	5.63037	1.10435	9	9.16633	1.13829	9	6.50448	0.980679	9	13.858	1.02251	9	4.35627	0.917048	9	8.72549	0.679428	9	46.0992	0.147012
XP_023751480.1	DNA damage-repair/toleration protein DRT100-like [Lactuca sativa]	25	5	9	35	364	39.4307	8.98291	0.946439	20	11.895	0.9319	20	8.19009	0.878714	20	10.9444	1.11703	20	10.0655	1.08349	20	14.5851	1.02667	20	34.7047	0.00941657
AAR22555.1	60S acidic ribosomal protein P3, partial [Lactuca sativa]	20.54	2	2	19	112	11.0242	4.61475	0.939132	19	16.9177	0.929461	19	18.883	0.951405	19	29.6984	0.893493	19	22.8883	1.04641	19	14.2536	1.18236	19	80.6168	0.294929
XP_023758680.1	vesicle-fusing ATPase [Lactuca sativa]	26.56	15	15	25	738	80.8518	5.93506	1.05102	25	9.56345	1.06493	25	15.4733	1.05829	25	12.9872	1.02908	25	10.5838	0.94314	25	18.2636	0.88242	25	47.6962	0.0672756
XP_023760600.1	fasciclin-like arabinogalactan protein 1 [Lactuca sativa]	12.77	4	4	10	415	43.9753	5.78271	1.0489	10	11.4655	1.04016	10	4.46107	1.0274	10	12.2067	1.02152	10	9.00058	0.981038	10	5.37626	0.806242	10	40.7996	0.197081
XP_023745538.1	succinate--CoA ligase [ADP-forming] subunit beta, mitochondrial [Lactuca sativa]	32.15	1	13	26	423	45.3018	5.84619	1.02151	1		1.15609	1		1.06492	1		1.07392	1		0.884982	1		0.674432	1		0.17136
XP_023767165.1	coatomer subunit alpha-1-like isoform X2 [Lactuca sativa]	27.28	14	29	52	1217	136.774	7.13721	1.06953	31	9.34326	0.993889	31	17.3384	0.968301	31	9.30669	1.01571	31	6.82315	1.00531	31	9.98691	0.968149	31	48.1076	0.694985
XP_023736403.1	3-ketoacyl-CoA thiolase 2, peroxisomal [Lactuca sativa]	29.71	8	9	31	451	47.3633	7.51807	0.963082	27	14.8662	1.04213	27	13.3302	1.00094	27	12.2965	0.979103	27	6.56996	1.03602	27	13.9117	1.1913	26	66.062	0.377976
XP_023772584.1	malate dehydrogenase, chloroplastic-like [Lactuca sativa]	14.65	3	5	27	396	41.8891	7.82568	0.951964	5	2.78529	0.808011	5	17.0508	1.0012	5	10.0582	0.925583	5	10.9484	1.05184	5	0.72773	1.41828	5	56.0613	0.253498
PLY87885.1	hypothetical protein LSAT_3X34120 [Lactuca sativa]	20.77	3	12	39	544	60.8384	8.73389	1.00549	10	5.01443	1.09907	10	6.15233	0.96486	10	13.5939	0.946322	10	9.20905	0.987128	10	6.74938	0.747056	10	10.6474	0.198226
XP_023766112.1	biotin carboxylase 2, chloroplastic [Lactuca sativa]	27.29	11	11	26	535	58.2747	6.7124	1.05258	26	15.8574	1.06709	26	17.6333	0.925184	26	10.0804	1.03058	26	11.4459	0.948432	26	21.5694	1.09766	26	62.0083	0.873287
PLY84297.1	hypothetical protein LSAT_6X2441 [Lactuca sativa]	22.24	5	9	29	589	65.5106	7.75244	0.945635	14	16.2141	0.936178	14	23.3721	0.891606	14	17.3875	1.11059	14	15.0874	1.08365	14	15.8031	1.03121	14	71.9642	0.00625512
XP_023765249.1	epidermis-specific secreted glycoprotein EP1-like [Lactuca sativa]	26.5	3	10	33	434	48.8238	7.63525	0.974176	7	18.4065	0.873672	7	22.9873	1.08784	7	13.8453	0.843504	7	9.65105	1.00441	7	39.028	1.6934	7	61.9203	0.493034
XP_023764890.1	14-3-3-like protein GF14 kappa [Lactuca sativa]	22.67	1	6	62	247	27.9149	4.91943	0.885102	2	1.79752	0.917098	2	8.82035	1.13571	2	2.12429	1.0329	2	4.46251	1.00763	2	0.634339	1.45392	2	2.78963	0.32319
XP_023738049.1	60S ribosomal protein L12-like [Lactuca sativa]	40.36	1	6	21	166	17.8076	8.92432	1.04929	2	8.76896	1.12149	2	17.811	1.13711	2	27.0318	0.981085	2	0.453024	0.937968	2	0.570201	0.540844	2	52.2204	0.118693
XP_023766650.1	60S ribosomal protein L12 [Lactuca sativa]	40.36	1	6	20	166	17.7356	8.92432	1.13457	1		1.20075	1		0.963469	1		1.02228	1		0.912974	1		0.429456	1		0.186247
XP_023739529.1	kirola-like [Lactuca sativa]	46.36	6	6	24	151	16.9476	5.56689	1.19448	24	12.5137	1.13022	24	7.44606	0.965406	24	9.90266	0.992713	24	7.34467	0.855155	24	14.3588	0.6406	24	41.0341	0.0957107
XP_023750518.1	serine hydroxymethyltransferase 2, mitochondrial [Lactuca sativa]	31.35	11	16	24	520	57.7326	8.6167	1.13613	17	6.82154	1.18477	17	7.38278	0.979326	17	10.8108	0.981044	17	9.44788	0.89209	17	3.8691	0.646683	17	46.354	0.0914896
XP_023749402.1	ferredoxin--nitrite reductase, chloroplastic-like, partial [Lactuca sativa]	25.16	1	7	16	318	35.9283	7.09326	1.06742	2	0.459103	1.12402	2	1.98372	0.977296	2	1.33742	1.01203	2	2.30417	0.967771	2	3.33164	0.716837	2	2.75871	0.195477
XP_023729654.1	elongation factor 1-delta-like [Lactuca sativa]	34.35	4	8	59	230	25.1876	4.75439	1.09959	25	9.17698	1.06522	25	7.97992	0.900297	25	13.4102	1.08532	25	8.67126	0.962569	25	9.02084	0.70641	25	15.7906	0.461882
XP_023740251.1	pyruvate dehydrogenase E1 component subunit alpha, mitochondrial-like [Lactuca sativa]	32.32	17	17	118	393	43.7028	7.88428	1.09278	118	7.41478	1.16954	118	9.52254	0.949891	118	9.77821	0.961063	118	9.01759	0.940331	118	6.54978	0.775185	118	25.1691	0.109945
XP_023741563.1	NAD(P)H dehydrogenase (quinone) FQR1 [Lactuca sativa]	29.61	6	6	17	206	22.0241	6.80029	0.977033	17	13.4047	1.11404	17	11.7933	0.955715	17	8.57668	0.994413	17	12.235	1.02363	17	11.6317	0.793181	17	39.2383	0.421674
PLY66007.1	hypothetical protein LSAT_4X87140 [Lactuca sativa]	33.1	1	3	21	142	15.6875	4.55127	1.14851	13	8.28549	1.10335	13	8.15015	1.12212	13	4.41222	0.908677	13	15.0422	0.897558	13	6.79054	0.650632	13	22.68	0.0230323
XP_023760775.1	dihydrolipoyl dehydrogenase, mitochondrial [Lactuca sativa]	40.55	10	16	50	508	53.807	7.10791	1.07152	33	9.22536	1.07695	33	8.24772	0.967933	33	10.8025	1.07566	33	6.28055	0.939106	33	7.91798	0.785768	33	22.3362	0.311344
XP_023765266.1	epidermis-specific secreted glycoprotein EP1-like [Lactuca sativa]	31.59	2	11	29	440	49.5463	7.94287	0.728592	4	9.09441	0.794381	4	8.50263	1.09334	4	22.8815	0.836691	4	1.57496	1.27318	4	9.69907	2.44984	4	7.73613	0.260473
PLY86776.1	hypothetical protein LSAT_4X147740 [Lactuca sativa]	6.8	6	6	34	750	83.1196	7.25439	0.979228	34	10.2961	0.925386	34	14.7952	0.897226	34	10.9397	1.03602	34	8.11052	1.0993	34	13.9444	1.21226	34	29.9106	0.0329605
XP_023747412.1	chlorophyll a-b binding protein 5, chloroplastic [Lactuca sativa]	16.23	3	3	27	265	28.6755	5.65576	1.01734	27	14.0111	0.936352	27	11.4772	0.893487	27	15.2074	1.04139	27	7.63492	1.05594	27	10.6073	1.05285	26	50.2115	0.0508032
PLY66412.1	hypothetical protein LSAT_9X34120 [Lactuca sativa]	28.92	4	8	35	287	31.1351	5.89697	1.04546	16	14.7966	1.11754	16	8.45041	0.985757	16	10.6816	1.05092	16	7.10648	0.926802	16	10.7834	0.624452	16	94.2759	0.240365
XP_023767281.1	glutathione reductase, cytosolic [Lactuca sativa]	30.71	13	13	47	495	53.5337	6.3667	1.03822	47	8.71434	0.977455	47	14.2119	0.913602	47	12.6462	1.07036	47	10.1179	1.0254	47	7.57449	0.851632	47	27.7624	0.940325
XP_023760895.1	40S ribosomal protein S6 [Lactuca sativa]	39.36	12	12	81	249	28.2665	10.5356	1.12474	81	9.90971	1.21345	81	13.7924	0.891307	81	14.4523	1.10748	81	10.3986	0.802393	81	14.2168	0.474168	80	52.1747	0.244187
XP_023738100.1	60S acidic ribosomal protein P2-like [Lactuca sativa]	45.61	1	4	40	114	11.5089	4.44971	1.10032	2	14.3087	0.855176	2	7.84915	0.801227	2	10.3521	1.10303	2	22.4937	0.986558	2	16.5383	1.26588	2	73.0079	0.178888
XP_023729693.1	DNA damage-repair/toleration protein DRT100-like [Lactuca sativa]	17.89	5	5	17	369	39.5774	6.96143	1.00656	17	15.5328	0.968417	17	12.3437	1.01544	17	15.5206	1.03096	17	7.89588	0.961055	17	11.2712	1.10394	17	46.6179	0.465905
XP_023730216.1	glycine-rich protein 2-like [Lactuca sativa]	34.4	3	5	7	218	20.2778	5.92236	0.830758	4	4.07217	0.903464	4	8.41492	1.11911	4	15.4124	1.00229	4	18.0907	1.08851	4	6.05982	1.44822	4	14.6492	0.230378
XP_023746439.1	exocyst complex component SEC10b-like [Lactuca sativa]	15.5	10	10	18	826	90.3026	5.24951	0.93594	18	10.2658	0.894948	18	14.1592	1.09973	18	5.83567	0.927759	18	5.73591	1.05817	18	6.14721	1.57987	18	17.811	0.367959
XP_023731930.1	60S ribosomal protein L7a-1-like isoform X2 [Lactuca sativa]	36.58	4	13	72	257	29.3535	10.2573	1.09564	11	8.44927	1.11777	11	5.60577	0.910147	11	4.72508	1.07811	11	5.65703	0.928178	11	3.56724	0.573057	11	13.6567	0.329643
XP_023753497.1	succinate dehydrogenase [ubiquinone] flavoprotein subunit 1, mitochondrial [Lactuca sativa]	18.63	10	10	48	628	69.0692	6.771	1.12742	48	7.16247	1.20193	48	10.3834	1.01621	48	10.1607	1.04812	48	8.83009	0.793527	48	12.6376	0.561687	46	39.1567	0.105166
XP_023743603.1	chlorophyll a-b binding protein CP29.1, chloroplastic-like [Lactuca sativa]	24.65	3	7	26	288	31.3862	5.89697	0.988689	7	11.9568	1.09699	7	8.29839	0.893992	7	3.79837	1.02325	7	3.5125	1.04045	7	18.3987	0.869753	7	64.3926	0.856495
PLY69438.1	hypothetical protein LSAT_1X54780 [Lactuca sativa]	10.81	6	6	23	675	74.7474	5.41455	1.0081	23	6.1825	0.993002	23	9.66196	0.957461	23	11.413	1.06909	23	7.07095	1.01451	23	10.3639	0.913704	23	26.712	0.800918
XP_023737552.1	60S ribosomal protein L32-1-like [Lactuca sativa]	48.12	3	7	68	133	15.6976	10.5063	1.12775	20	11.6363	1.17133	20	35.5408	1.05071	20	25.7468	0.960617	20	14.413	0.891945	20	45.6049	0.668109	20	70.6871	0.0438373
PLY71349.1	hypothetical protein LSAT_7X110780 [Lactuca sativa]	20.85	1	8	32	422	44.878	8.51416	1.03284	1		1.07144	1		1.04295	1		1.15149	1		0.910045	1		0.586538	1		0.367866
XP_023756252.1	60S ribosomal protein L27a-3-like [Lactuca sativa]	43.15	4	6	55	146	16.3128	10.5649	1.11603	34	6.22801	1.08571	34	7.67077	0.921144	34	12.7154	1.02068	34	6.61317	0.946442	34	5.47602	0.725219	34	21.1469	0.252514
XP_023734784.1	phosphomethylethanolamine N-methyltransferase-like isoform X2 [Lactuca sativa]	23.71	11	11	33	464	53.0656	5.73193	1.16049	33	10.6283	1.05989	33	9.64137	0.951299	33	12.8865	0.994536	33	15.0978	0.929559	33	11.1149	0.705404	33	28.987	0.164603
XP_023740952.1	nucleosome assembly protein 1;4-like isoform X2 [Lactuca sativa]	27.95	6	7	37	365	41.6711	4.41162	1.04041	19	15.372	0.895806	19	14.2492	1.05851	19	23.0188	0.998078	19	15.5513	1.04934	19	14.2504	0.870625	19	59.656	0.747118
XP_023761140.1	villin-4-like [Lactuca sativa]	20.21	15	16	42	960	107.87	6.45557	1.09	40	12.35	1.03584	40	10.5886	0.925189	40	15.5272	1.08622	40	7.55012	0.977871	40	10.9286	0.68909	40	43.8635	0.481462
XP_023756073.1	ubiquitin receptor RAD23d-like [Lactuca sativa]	31.13	5	10	23	379	40.2794	4.79248	1.05311	8	9.54291	1.08549	8	13.1425	0.971105	8	13.3635	1.12252	8	10.9092	0.942912	8	11.268	0.683586	8	108.309	0.413505
XP_023769905.1	coatomer subunit gamma-2-like isoform X2 [Lactuca sativa]	24.66	8	18	30	884	98.5329	5.13525	1.03691	15	15.3557	0.928606	15	21.024	0.957711	15	9.35178	0.953226	15	12.2049	0.991	15	13.0093	1.38596	15	38.4161	0.393856
XP_023748724.1	pyruvate kinase, cytosolic isozyme-like [Lactuca sativa]	30.71	6	14	25	508	55.0804	7.07861	0.991984	11	12.7211	0.881097	11	15.5624	1.01451	11	5.86354	1.0036	11	11.2049	1.14354	11	17.2378	1.39667	11	24.0717	0.147928
XP_023752946.1	aquaporin PIP1-1-like [Lactuca sativa]	10.1	2	3	18	287	30.8241	8.6167	0.814007	4	38.0104	0.808475	4	28.2129	0.70695	4	28.6707	1.37068	4	32.7832	1.05489	4	8.09126	0.905195	4	79.2627	0.0778164
XP_023748819.1	L-ascorbate peroxidase, cytosolic [Lactuca sativa]	39.2	9	9	56	250	27.4629	5.40186	0.91871	56	10.6291	1.04659	56	12.8387	0.817166	56	12.2376	1.20775	56	12.243	1.04768	56	11.2836	0.743495	55	29.3548	0.658679
XP_023772784.1	uncharacterized protein LOC111921433 [Lactuca sativa]	28.21	7	7	21	312	34.7351	4.85596	0.977574	21	14.0404	0.958406	21	16.3172	0.907743	21	12.5819	1.00004	21	17.8725	1.08588	21	15.3208	0.778466	21	153.38	0.945067
XP_023754320.1	asparagine--tRNA ligase, cytoplasmic 1-like [Lactuca sativa]	23.85	12	12	39	566	63.2005	6.11279	0.983338	39	6.47711	1.02084	39	9.93386	0.98251	39	13.4388	1.09583	39	19.6086	0.968118	39	10.2952	0.742085	39	42.3089	0.594272
XP_023728677.1	protein SIEVE ELEMENT OCCLUSION B-like [Lactuca sativa]	29.09	18	23	69	849	97.0616	6.96143	1.00815	57	13.7595	0.896411	57	11.0507	0.911109	57	17.4386	1.04412	57	11.3497	1.08196	57	11.075	1.14344	57	42.8222	0.0291586
XP_023737043.1	glyceraldehyde-3-phosphate dehydrogenase GAPCP2, chloroplastic-like [Lactuca sativa]	20.9	1	8	32	421	44.7709	8.93896	1.07975	1		1.18708	1		0.938676	1		1.0523	1		0.91655	1		0.610955	1		0.234211
XP_023767140.1	60S ribosomal protein L7a-1 [Lactuca sativa]	36.05	3	12	77	258	29.3985	10.2573	1.10026	3	3.76464	1.13626	3	8.8825	0.970447	3	12.3062	0.988853	3	4.62607	0.962062	3	1.10241	0.831212	3	8.94931	0.113298
XP_023733597.1	cytochrome P450 82C4-like [Lactuca sativa]	17.49	9	9	19	526	59.2761	8.70459	1.03233	19	11.1367	0.965912	19	22.9732	0.973332	19	12.3049	1.09645	19	6.78286	0.940819	19	11.5127	1.14898	19	77.697	0.338827
XP_023736495.1	ketol-acid reductoisomerase, chloroplastic [Lactuca sativa]	19.05	10	10	21	588	63.4203	6.48096	0.889249	21	14.8291	1.04317	21	19.2314	0.955843	21	21.7018	0.998009	21	21.1445	1.06049	21	12.1952	1.00152	21	121.728	0.307169
XP_023737451.1	guanine nucleotide-binding protein subunit beta-like protein [Lactuca sativa]	37.99	1	11	41	329	36.1532	7.41553	0.940185	3	0.683853	0.782489	3	12.6651	0.985598	3	12.4707	1.07316	3	2.57395	1.12441	3	3.0749	1.28928	3	13.268	0.0443584
PLY91123.1	hypothetical protein LSAT_3X65021 [Lactuca sativa]	12.46	4	5	12	642	69.7002	7.09326	0.97872	7	8.30267	0.938281	7	5.88778	1.01269	7	16.7529	1.04315	7	4.98069	1.04066	7	4.13815	0.999891	7	21.2637	0.116202
XP_023747827.1	malate dehydrogenase, cytoplasmic-like isoform X2 [Lactuca sativa]	10.36	1	2	13	309	33.9174	6.60986	0.80727	1		0.875916	1		1.09485	1		0.773495	1		1.2548	1		1.95438	1		0.319582
XP_023748784.1	actin-depolymerizing factor 1-like [Lactuca sativa]	28.78	1	3	14	139	16.047	5.43994	1.19932	8	3.24778	1.04458	8	7.24177	0.979949	8	5.17955	1.05465	8	9.58409	0.889567	8	10.2015	0.660794	8	17.4846	0.191626
XP_023734413.1	proteasome subunit alpha type-6 [Lactuca sativa]	50.41	12	12	36	246	27.264	6.55127	1.01796	36	6.74017	0.916886	36	14.845	0.9324	36	12.8011	1.07837	36	16.8762	1.05712	36	10.8606	0.932279	36	53.1667	0.293764
XP_023755390.1	monocopper oxidase-like protein SKU5 [Lactuca sativa]	16.89	3	7	20	592	65.8041	7.60596	0.883049	5	8.33321	0.879269	5	12.3915	0.948465	5	2.36275	0.998583	5	10.2985	1.1366	5	4.6352	1.68469	5	2.80307	0.154217
XP_023731043.1	40S ribosomal protein S26-1-like [Lactuca sativa]	46.15	5	5	16	130	14.7498	10.7993	1.06172	16	12.9722	1.01338	16	22.5185	0.964259	16	13.1315	1.07947	16	18.849	0.96085	16	20.0401	0.735051	16	39.8778	0.448598
XP_023741792.1	pyruvate dehydrogenase E1 component subunit beta-1, mitochondrial isoform X2 [Lactuca sativa]	21.01	2	7	17	376	40.3896	5.47803	0.837729	5	5.82974	1.00619	5	2.41028	1.0047	5	4.37352	0.905873	5	3.58228	1.14788	5	5.08073	1.6314	5	28.1828	0.274641
XP_023737855.1	phospho-2-dehydro-3-deoxyheptonate aldolase 2, chloroplastic-like [Lactuca sativa]	21.65	7	10	27	522	57.7513	7.98682	0.939549	23	8.76218	1.08386	23	13.7903	1.02699	23	10.3107	0.968725	23	7.17654	0.989454	23	15.8476	1.14436	23	44.9925	0.814882
XP_023772756.1	NAD-dependent malic enzyme 62 kDa isoform, mitochondrial [Lactuca sativa]	18.77	10	10	16	618	68.657	5.66846	0.884139	16	11.9896	0.861968	16	14.6091	0.96956	16	11.492	0.944975	16	10.903	1.14076	16	10.2641	1.80087	16	50.9435	0.209091
XP_023730757.1	fasciclin-like arabinogalactan protein 8 [Lactuca sativa]	17.02	8	8	33	423	43.6378	5.84619	1.07705	33	4.26774	1.05094	33	7.9906	0.881868	33	12.6845	1.13512	33	9.31287	0.986746	33	7.62992	0.637768	32	37.7938	0.628861
PLY76783.1	hypothetical protein LSAT_4X109340 [Lactuca sativa]	16	2	2	13	250	27.0399	6.94678	1.04712	13	9.18917	0.876272	13	10.1509	0.668938	13	32.3376	1.20844	13	9.7413	1.20499	13	8.50485	0.584551	11	52.2407	0.595006
XP_023758331.1	mitochondrial outer membrane protein porin of 34 kDa-like [Lactuca sativa]	23.55	3	6	38	276	29.7145	8.73389	1.07764	6	8.24876	1.18492	6	12.368	0.947336	6	9.16733	1.01741	6	9.1966	0.948504	6	20.1933	0.579269	6	51.5333	0.219616
XP_023771513.1	elongation factor 1-delta 1-like [Lactuca sativa]	26.52	2	5	43	230	25.1126	4.58936	1.04873	10	8.63719	1.01528	10	9.66765	0.789714	10	6.87864	1.20771	10	4.16811	1.03286	10	5.19365	0.672814	10	15.21	0.916061
XP_023739309.1	2-oxoglutarate dehydrogenase, mitochondrial-like [Lactuca sativa]	13.33	1	11	43	1020	115.07	7.47412	0.802818	2	4.68998	0.747158	2	5.33188	1.10397	2	26.4004	0.875924	2	14.3183	1.22253	2	9.19423	2.05964	2	2.97669	0.245171
XP_023754915.1	guanine nucleotide-binding protein subunit beta-like protein [Lactuca sativa]	37.99	1	11	39	329	36.1962	7.41553	0.831493	1		0.621006	1		0.940922	1		1.2691	1		1.24046	1		1.33888	1		0.00785647
XP_023761785.1	probable histone H2A variant 3 [Lactuca sativa]	29.63	3	4	39	135	14.3951	10.3892	1.08737	25	3.3741	1.02207	25	7.80246	0.93687	25	7.39283	1.14048	25	6.58736	0.886953	25	8.48343	0.889947	25	17.7104	0.67329
PLY76478.1	hypothetical protein LSAT_5X89460 [Lactuca sativa]	30.37	14	20	37	731	79.9579	8.11865	1.06156	31	10.9538	1.07162	31	7.08831	0.949857	31	11.7663	1.04273	31	8.01061	0.953455	31	10.1855	0.850494	30	30.1494	0.310311
XP_023765427.1	adenylosuccinate synthetase, chloroplastic-like [Lactuca sativa]	18.67	4	9	22	498	54.2787	6.80029	1.02517	13	11.9426	1.05378	13	9.94638	1.00679	13	8.87983	1.08589	13	5.77854	0.987683	13	12.2785	0.845324	13	59.8891	0.478175
XP_023748164.1	peroxidase N1-like [Lactuca sativa]	27.13	8	8	13	328	35.5312	8.41162	0.882034	13	16.4471	1.01705	13	14.719	1.10893	13	10.4501	0.968375	13	10.3544	1.0752	13	9.80941	1.33128	13	35.7035	0.387576
XP_023739094.1	eukaryotic peptide chain release factor GTP-binding subunit ERF3A [Lactuca sativa]	15.8	8	8	28	519	58.2316	5.5542	1.02929	28	12.2167	0.885093	28	17.654	0.938207	28	13.5068	1.02226	28	7.38482	1.07817	28	10.0269	1.21105	28	61.8006	0.0943709
XP_023762835.1	fructose-bisphosphate aldolase 3, chloroplastic-like [Lactuca sativa]	28.83	5	10	19	392	42.6547	8.01611	0.953036	5	13.6725	1.01233	5	11.9071	1.09012	5	18.1606	0.912157	5	9.89455	0.911877	5	9.421	0.68277	5	19.8648	0.100891
XP_023736346.1	probable 26S proteasome non-ATPase regulatory subunit 3 [Lactuca sativa]	30.74	7	13	28	488	55.6061	8.68994	0.933527	13	13.558	0.911555	13	25.5471	1.03123	13	23.5714	0.926172	13	28.1721	1.03912	13	13.8112	1.53697	13	47.8876	0.336491
XP_023735384.1	eukaryotic translation initiation factor 5A [Lactuca sativa]	53.46	2	10	45	159	17.2686	5.98584	1.10819	3	7.77692	1.11192	3	10.4742	0.923224	3	17.3087	0.996861	3	26.3074	0.90391	3	13.8929	0.901879	3	12.5087	0.178687
XP_023757885.1	kirola-like [Lactuca sativa]	24.34	4	4	75	152	17.3387	5.98584	1.1332	75	6.89844	1.05367	75	5.95697	0.85694	75	9.91795	1.13191	75	9.46453	0.937308	75	7.12383	0.603948	75	21.4316	0.518357
XP_023749982.1	pyruvate dehydrogenase E1 component subunit beta-1, mitochondrial-like isoform X2 [Lactuca sativa]	17.99	2	6	12	378	40.6017	5.60498	0.818862	2	4.35328	0.907358	2	3.7471	1.10281	2	29.6704	0.832199	2	6.13777	1.10839	2	8.51282	2.0591	2	21.9212	0.36357
PLY70735.1	hypothetical protein LSAT_8X110480 [Lactuca sativa]	9.69	5	6	17	609	67.4262	5.57959	0.941534	16	8.08871	0.932529	16	12.9931	1.13707	16	7.88919	0.918614	16	8.93046	1.02089	16	6.92171	1.57162	16	11.8469	0.478597
XP_023739542.1	kirola-like [Lactuca sativa]	42.95	6	6	38	149	16.8926	6.20166	1.03222	38	7.40239	1.02028	38	7.27342	0.946767	38	11.769	1.12079	38	7.81446	1.00133	38	13.8552	0.755743	38	22.4046	0.733265
XP_023745486.1	plasma membrane-associated cation-binding protein 1-like [Lactuca sativa]	37.19	6	9	36	199	22.2125	4.98291	1.18882	22	9.2377	0.98105	22	14.202	0.981873	22	9.15724	1.04849	22	8.73995	0.874913	22	7.91947	0.686573	22	31.1664	0.222937
XP_023768267.1	ubiquitin receptor RAD23d-like [Lactuca sativa]	16.06	1	6	16	386	40.8588	4.90674	0.900572	1		0.999808	1		1.02129	1		0.989984	1		1.08785	1		1.24855	1		0.183725
XP_023755530.1	clathrin light chain 1-like [Lactuca sativa]	16.31	5	5	46	325	35.5165	5.09717	1.08778	46	7.98249	1.11244	46	8.39066	1.04068	46	10.5181	1.01457	46	6.10607	0.908174	46	9.66042	0.717447	46	24.4464	0.088719
XP_023763782.1	delta-1-pyrroline-5-carboxylate synthase-like [Lactuca sativa]	9.71	3	5	8	731	78.7432	6.50732	1.05573	6	9.24939	0.998787	6	14.5196	1.00187	6	8.04872	1.01335	6	8.21361	1.04241	6	14.258	0.777653	6	77.9028	0.435433
XP_023755582.1	probable calcium-binding protein CML13 [Lactuca sativa]	74.83	3	12	23	147	16.4304	4.95752	1.07673	5	9.74972	1.06	5	17.0771	0.932075	5	5.36718	1.04958	5	6.86834	0.919945	5	11.3887	0.64665	5	40.9865	0.301329
XP_023735182.1	succinate dehydrogenase [ubiquinone] iron-sulfur subunit 2, mitochondrial [Lactuca sativa]	27.8	7	7	30	277	31.2425	8.23584	1.04024	30	2.41548	1.07434	30	5.34487	0.965625	30	7.75245	1.10774	30	5.35446	0.959599	30	8.83582	0.683818	30	25.0051	0.44077
XP_023748657.1	2-isopropylmalate synthase A-like [Lactuca sativa]	31.13	13	13	20	591	64.3598	6.63916	0.934372	20	12.3802	0.962196	20	17.4335	1.13242	20	11.7451	0.975092	20	10.5713	1.08165	20	13.6871	1.13284	20	46.6252	0.527215
XP_023772279.1	probable inactive receptor kinase At1g48480 [Lactuca sativa]	9.16	3	4	16	666	72.0144	7.45947	0.919789	11	3.16233	0.873202	11	11.146	0.966674	11	12.9339	1.10326	11	14.893	1.11286	11	5.69753	1.59419	11	21.7879	0.10003
XP_023741353.1	proteasome subunit alpha type-3 [Lactuca sativa]	35.34	8	8	40	249	27.2197	6.53662	1.10978	40	5.4546	1.09457	40	5.2278	0.929464	40	7.54025	1.04413	40	7.5208	0.95645	40	6.26016	0.629617	40	20.9819	0.292808
XP_023737057.1	proteasome subunit alpha type-1-B-like [Lactuca sativa]	29.15	7	7	13	271	29.1565	5.36377	0.920675	13	8.09282	0.865262	13	9.64479	1.03011	13	12.6025	0.966908	13	12.0142	1.08815	13	5.45052	1.55023	13	24.0053	0.226402
XP_023772929.1	mitochondrial outer membrane protein porin of 34 kDa [Lactuca sativa]	22.1	4	7	40	276	29.4433	8.71924	1.01993	8	7.38668	1.10893	8	9.57646	0.873607	8	14.9214	1.12954	8	24.214	1.00788	8	10.3905	0.528894	8	36.4415	0.597668
XP_023763241.1	probable histone H2B.1 [Lactuca sativa]	40.88	2	7	39	137	15.1274	10.1108	1.10088	7	6.57763	1.08385	7	7.13453	0.99074	7	5.56157	1.06082	7	8.71094	0.951974	7	4.45542	0.715083	7	31.1941	0.238012
XP_023740921.1	eukaryotic translation initiation factor 5A-like [Lactuca sativa]	52.5	2	9	44	160	17.3977	5.78271	1.13999	3	2.88691	1.07411	3	3.70899	0.850698	3	14.6324	1.08894	3	8.08216	1.02506	3	0.736981	0.603373	3	57.6241	0.545812
XP_023751039.1	20 kDa chaperonin, chloroplastic-like [Lactuca sativa]	41.83	4	6	21	251	26.381	8.01611	1.02246	9	1.79364	1.15316	9	7.24331	0.994675	9	4.85701	1.04033	9	7.2388	1.00729	9	5.42894	0.642682	9	33.3367	0.306035
XP_023773101.1	60S ribosomal protein L27 [Lactuca sativa]	36.3	1	5	26	135	15.5667	10.4331	1.0781	3	7.15328	1.09852	3	8.11513	1.08929	3	5.90382	0.798224	3	3.13121	0.945506	3	0.312365	1.34264	3	19.1102	0.73161
XP_023741863.1	60S ribosomal protein L15 [Lactuca sativa]	34.8	7	7	42	204	24.1331	11.3853	1.03789	41	15.1966	0.999832	41	15.6046	0.811104	41	14.1219	1.07386	41	9.23421	1.01457	41	13.4061	0.995958	41	78.7494	0.348173
XP_023734344.1	ADP-ribosylation factor-like isoform X1 [Lactuca sativa]	39.23	2	7	40	181	20.5966	6.94678	1.10325	12	7.76407	1.08884	12	4.25789	0.854993	12	6.11521	1.1099	12	3.86828	0.913903	12	7.2738	0.668239	12	19.9035	0.476976
XP_023737686.1	60S acidic ribosomal protein P1-like [Lactuca sativa]	37.5	1	1	5	112	11.2566	4.36084	1.02049	5	9.4498	1.10296	5	6.79452	1.1086	5	10.8258	0.936786	5	5.95431	1.03001	5	7.27761	0.808688	5	30.3401	0.0959972
XP_023766499.1	copper transport protein CCH-like [Lactuca sativa]	29.25	3	3	8	147	15.2227	4.83057	1.03606	8	7.52625	1.18672	8	8.45559	0.916585	8	5.2947	0.920789	8	9.60596	0.943537	8	13.4355	0.782474	8	35.2468	0.152096
PLY75694.1	hypothetical protein LSAT_8X125820 [Lactuca sativa]	17.22	11	11	16	691	77.0994	6.50732	1.04707	16	9.36872	1.03097	16	11.3529	0.970298	16	10.081	1.02279	16	7.23455	0.994096	16	10.5618	0.962666	16	49.6849	0.475047
XP_023743480.1	methionine S-methyltransferase-like isoform X1 [Lactuca sativa]	8.31	6	9	21	1083	120.814	5.96045	1.12012	17	6.85415	1.01267	17	11.3311	0.885324	17	6.32021	1.13153	17	16.4306	0.933886	17	5.94046	0.761702	17	35.2937	0.641403
XP_023745694.1	probable methionine--tRNA ligase [Lactuca sativa]	20.84	14	14	18	811	91.2375	6.85889	1.00556	18	17.4192	1.03227	18	17.9052	1.00521	18	15.2988	0.965463	18	9.82816	0.975075	18	8.82905	1.13076	18	60.7638	0.870725
XP_023760873.1	probable beta-D-xylosidase 7 [Lactuca sativa]	17.94	13	13	29	775	85.0532	8.39697	0.901772	29	11.898	0.881853	29	18.4365	1.02694	29	32.9753	0.967969	29	17.099	1.08027	29	8.25695	1.46772	29	23.5714	0.211029
CBM37124.1	unnamed protein product [Lactuca sativa]	37.56	16	16	55	426	47.7174	6.29053	1.10657	55	7.89092	1.15099	55	13.5078	1.0072	55	6.92412	0.981653	55	7.6016	0.926935	55	12.3392	0.624697	55	23.2147	0.109511
XP_023750049.1	40S ribosomal protein S13-like [Lactuca sativa]	43.05	1	7	21	151	17.0115	10.3892	1.10162	4	5.24608	1.14611	4	9.96753	0.856919	4	6.71351	1.11719	4	1.32849	0.936378	4	7.39048	0.625123	4	48.4893	0.449358
PLY92545.1	hypothetical protein LSAT_5X36420 [Lactuca sativa]	15.47	14	14	47	1086	123.815	6.43018	1.09151	47	9.02402	1.04704	47	10.0977	0.899055	47	12.7398	1.09516	47	7.84939	0.971239	47	9.30908	0.712808	47	31.346	0.534125
XP_023763883.1	berberine bridge enzyme-like 8 [Lactuca sativa]	24.77	8	12	25	545	61.0746	9.08545	0.99182	14	10.9732	1.08778	14	14.3229	1.18085	14	21.0545	0.896	14	25.5788	1.006	14	15.2837	1.1605	14	39.3496	0.521996
XP_023747405.1	stress-related protein-like [Lactuca sativa]	48.32	10	10	24	238	25.3829	4.31006	1.04852	24	7.5064	1.03005	24	7.23437	0.865941	24	13.7767	1.19187	24	15.0159	0.99307	24	6.8887	0.659227	24	27.8683	0.85003
XP_023746442.1	tubulin gamma-1 chain [Lactuca sativa]	11.6	4	4	7	474	53.2596	5.93506	0.88752	7	7.53292	0.864406	7	6.66531	1.09376	7	5.5539	0.839604	7	21.732	1.08763	7	6.28837	1.85985	7	25.4821	0.376543
XP_023765504.1	lysine--tRNA ligase, cytoplasmic [Lactuca sativa]	30.13	19	19	48	614	69.6022	6.46826	1.03816	48	9.49394	1.07312	48	10.4107	1.0091	48	12.3012	1.07416	48	8.12098	0.954468	48	11.1856	0.727595	48	31.3416	0.305146
XP_023772552.1	L-ascorbate oxidase homolog [Lactuca sativa]	30.13	14	14	53	541	59.465	8.79248	0.961602	53	12.9483	0.850264	53	17.3908	0.822617	53	19.5679	1.1476	53	12.4655	1.1137	53	13.6007	0.93053	53	34.4101	0.0801256
XP_023740941.1	60S ribosomal protein L19-3-like [Lactuca sativa]	32.23	1	6	26	211	24.6327	11.5024	0.964078	4	4.5241	0.859758	4	6.55311	1.05485	4	14.1941	0.967252	4	12.1128	1.07937	4	3.7152	1.43898	4	28.3605	0.256738
XP_023746434.1	exportin-2 [Lactuca sativa]	10.82	8	8	14	970	108.482	5.70654	0.838624	14	8.99621	0.722714	14	7.0582	1.02547	14	4.40867	0.928264	14	8.93683	1.2048	14	9.66565	2.26438	14	24.5253	0.221017
XP_023754925.1	60S ribosomal protein L30 [Lactuca sativa]	65.18	1	7	28	112	12.2834	9.46631	1.05381	2	7.00678	1.23232	2	3.27001	0.932057	2	1.42659	1.0105	2	0.148918	0.896241	2	3.80952	0.794252	2	3.58249	0.183247
PLY98161.1	hypothetical protein LSAT_1X101701 [Lactuca sativa]	11.18	7	11	27	1082	117.846	5.10986	0.930364	9	11.3643	0.987534	9	9.01795	0.922615	9	13.648	1.10577	9	18.1288	1.00601	9	6.81231	1.06927	9	70.0855	0.0333002
XP_023729603.1	D-3-phosphoglycerate dehydrogenase 1, chloroplastic-like [Lactuca sativa]	28.52	16	16	36	596	62.7972	6.56592	1.02024	36	9.93656	1.0787	36	14.7907	0.992451	36	14.4867	0.975986	36	16.0958	0.982111	36	12.2903	0.769902	36	38.5384	0.17803
XP_023752947.1	aquaporin PIP1-1-like [Lactuca sativa]	10.1	2	3	17	287	30.7981	8.6167	0.860807	3	40.5538	0.748165	3	24.294	0.980773	3	1.77253	1.45069	3	29.2775	1.05191	3	0.664693	0.766948	3	0.993548	0.339969
PLY85441.1	hypothetical protein LSAT_3X31601 [Lactuca sativa]	18.6	1	5	12	328	35.491	5.17334	0.763835	1		0.812528	1		1.03987	1		0.84451	1		1.24758	1		2.22115	1		0.246805
XP_023758301.1	acetyl-coenzyme A carboxylase carboxyl transferase subunit alpha, chloroplastic [Lactuca sativa]	18.7	13	13	28	738	82.2692	8.27979	1.06249	28	11.6599	1.18329	28	11.0453	0.973994	28	6.84901	1.05763	28	13.5293	0.853586	28	14.5135	0.699313	28	46.4851	0.166381
XP_023738884.1	L-lactate dehydrogenase A-like [Lactuca sativa]	28.9	8	8	24	353	37.7079	6.23975	1.0119	24	6.34109	0.926761	24	24.5852	0.98008	24	6.19025	1.05821	24	13.0854	1.04079	24	6.92401	0.996445	24	35.4158	0.129328
PLY81005.1	hypothetical protein LSAT_9X108760 [Lactuca sativa]	28.9	9	10	36	308	33.7668	8.03076	1.04891	35	7.11575	1.13059	35	11.0776	0.974954	35	8.37967	1.05435	35	7.10689	0.968846	35	8.94417	0.584856	35	29.3571	0.294783
Q332V1.1	RecName: Full=Photosystem II CP47 reaction center protein; AltName: Full=PSII 47 kDa protein; AltName: Full=Protein CP-47 - [PSBB_LACSA]	10.24	4	4	31	508	56.0354	6.771	1.07811	31	6.44221	1.03532	31	11.2186	0.936227	31	6.96359	1.06404	31	8.56716	1.00789	31	8.25273	0.81007	31	21.1059	0.558766
XP_023766654.1	isocitrate dehydrogenase [NAD] catalytic subunit 5, mitochondrial-like [Lactuca sativa]	16.04	5	5	18	374	41.0441	6.45557	1.11896	18	12.2155	1.12944	18	22.8408	0.930133	18	16.8788	1.0181	18	12.7354	0.914066	18	19.5411	0.68938	18	33.3871	0.186626
XP_023730418.1	citrate synthase, mitochondrial [Lactuca sativa]	18	8	8	22	461	51.549	8.23584	0.946642	22	17.3743	0.898248	22	19.8244	0.862367	22	22.2051	1.15043	22	14.4588	1.12967	22	10.8301	0.850278	22	38.7795	0.230503
XP_023748505.1	probable nucleoredoxin 1 [Lactuca sativa]	14.86	6	7	24	572	64.5523	5.08447	0.980382	11	8.10767	1.06943	11	18.5818	1.01545	11	13.8099	1.00874	11	17.4954	0.992924	11	19.1045	0.840124	11	46.8924	0.28001
XP_023762619.1	ubiquitin domain-containing protein DSK2b-like isoform X2 [Lactuca sativa]	20.32	7	8	12	561	58.8292	4.77979	0.921705	9	7.96379	0.994477	9	9.1918	1.04296	9	5.95447	0.996781	9	13.1779	1.05015	9	3.20604	1.14527	9	26.6659	0.23713
XP_023771419.1	UDP-glucose 6-dehydrogenase 3 [Lactuca sativa]	30.63	3	13	38	480	52.8532	6.03662	0.987631	7	12.6037	0.982571	7	14.8036	0.92687	7	10.4247	0.976233	7	10.9351	0.976806	7	19.91	0.803764	7	43.4724	0.484685
XP_023771773.1	caffeic acid 3-O-methyltransferase [Lactuca sativa]	37.05	11	12	26	359	38.9935	5.65576	1.11268	25	15.3071	1.08406	25	12.2362	0.933846	25	11.9464	1.02379	25	13.9062	0.932382	25	18.5776	0.5677	25	55.1552	0.248729
XP_023739385.1	T-complex protein 1 subunit gamma [Lactuca sativa]	24.82	14	14	58	556	60.4716	6.41748	1.03606	58	10.183	1.01894	58	13.394	0.912391	58	11.4228	1.10711	58	6.83657	0.987825	58	7.66368	0.783727	58	33.4044	0.786324
PLY77824.1	hypothetical protein LSAT_8X10020 [Lactuca sativa]	14.59	4	4	11	329	34.7431	6.354	1.0317	11	22.2972	1.06785	11	31.5311	0.943476	11	12.7633	1.01256	11	4.19156	0.944403	11	54.6032	0.78078	11	52.4116	0.262348
XP_023754952.1	cytochrome b5-like [Lactuca sativa]	29.41	2	2	4	136	15.2987	6.02393	0.978966	4	17.9361	0.881419	4	18.4005	0.991259	4	4.24831	1.11251	4	4.74971	0.974892	4	12.965	1.0527	4	18.6507	0.143054
XP_023762676.1	60S ribosomal protein L27-3-like [Lactuca sativa]	36.3	1	5	27	135	15.6227	10.4917	0.912804	4	4.62998	0.992283	4	10.0189	1.28211	4	4.76777	0.772895	4	16.7617	0.974937	4	4.45726	1.4524	4	21.4509	0.985868
XP_023758383.1	WD-40 repeat-containing protein MSI4-like [Lactuca sativa]	14.13	4	5	15	460	50.8384	6.32861	0.967748	11	15.1242	1.00212	11	19.1875	1.13075	11	7.92901	0.892879	11	16.8042	0.992111	11	14.6385	1.19593	11	24.1442	0.951788
XP_023728260.1	probable ATP synthase 24 kDa subunit, mitochondrial [Lactuca sativa]	45.61	9	14	47	239	27.5577	9.08545	1.11046	37	5.71711	1.08264	37	9.49461	0.902125	37	10.6328	1.06246	37	7.45831	0.95556	37	7.2076	0.688827	37	21.3068	0.371947
XP_023728716.1	50S ribosomal protein L12, chloroplastic [Lactuca sativa]	37.57	4	4	11	189	19.9146	5.43994	1.14288	11	9.14441	1.06435	11	11.4199	0.959416	11	8.62106	1.08804	11	5.52036	0.890265	11	4.82935	0.672875	11	45.5312	0.260308
PLY95719.1	hypothetical protein LSAT_2X52200 [Lactuca sativa]	17.17	7	9	31	594	64.3143	5.73193	1.04595	21	21.8119	0.884326	21	18.4304	0.75458	21	25.7222	1.06511	21	10.1767	1.0395	21	20.6888	0.902203	21	77.4411	0.336256
XP_023736406.1	cysteine proteinase inhibitor B-like [Lactuca sativa]	23.81	3	3	23	126	13.9555	9.70068	1.03384	23	5.64185	1.10548	23	9.63847	1.06056	23	15.103	1.02404	23	11.1284	0.935633	23	8.48935	0.804976	23	15.9288	0.0962303
XP_023735967.1	profilin-like [Lactuca sativa]	16.03	2	2	25	131	14.003	4.98291	0.947148	25	16.1676	0.92726	25	15.4168	1.07471	25	19.3557	0.884942	25	10.0021	0.999535	25	11.1654	1.69201	25	18.3937	0.460339
XP_023769100.1	RGG repeats nuclear RNA binding protein A-like [Lactuca sativa]	43.41	13	16	41	387	40.4279	8.49951	1.088	27	9.47128	1.17694	27	13.5978	0.977655	27	7.2811	0.97235	27	8.36046	0.928123	27	11.0786	0.746362	26	25.0925	0.0920305
PLY92447.1	hypothetical protein LSAT_0X10461 [Lactuca sativa]	13.38	8	9	26	740	81.1466	6.45557	1.00921	21	12.5124	1.05659	21	12.9915	0.982352	21	14.4343	0.98969	21	10.8774	0.988583	21	9.91761	1.08156	21	44.3335	0.922658
XP_023752812.1	bifunctional dTDP-4-dehydrorhamnose 3,5-epimerase/dTDP-4-dehydrorhamnose reductase-like [Lactuca sativa]	24.92	5	7	17	301	33.8012	5.97314	0.990484	11	20.5747	0.952512	11	16.1938	0.997108	11	20.5401	1.096	11	19.3626	0.960228	11	12.4233	1.53669	11	83.1017	0.28054
XP_023747482.1	probable L-ascorbate peroxidase 6, chloroplastic/mitochondrial isoform X2 [Lactuca sativa]	25.72	7	7	17	381	41.3617	7.03467	1.00074	17	21.2854	0.904458	17	40.1062	1.01047	17	14.1818	0.981304	17	4.80449	0.987707	17	15.2049	1.28954	17	87.8466	0.346313
XP_023736370.1	aquaporin PIP2-7 [Lactuca sativa]	14.7	3	3	8	279	29.7016	8.93896	1.01398	8	16.7657	0.873826	8	10.0758	0.747718	8	17.1481	1.14395	8	7.68514	1.17348	8	7.97336	0.796155	8	33.145	0.32904
XP_023748776.1	26S proteasome regulatory subunit 6A homolog [Lactuca sativa]	42.55	14	15	37	423	47.4404	5.10986	1.06779	34	14.2626	1.07933	34	17.6521	1.06505	34	11.9719	0.996567	34	8.59864	0.92452	34	21.4746	0.856415	34	37.5936	0.0235859
PLY89552.1	hypothetical protein LSAT_4X95121 [Lactuca sativa]	16.54	7	12	25	780	87.4227	5.5542	1.05163	17	6.27267	1.10571	17	10.5376	0.995658	17	8.94063	0.995124	17	6.40534	0.937911	17	7.19285	0.879024	17	23.8772	0.0696291
XP_023729999.1	40S ribosomal protein S28-2-like [Lactuca sativa]	38.46	3	3	16	65	7.51708	11.1655	0.980265	16	13.8957	0.937835	16	19.122	1.01489	16	15.3795	0.914091	16	11.8591	1.03752	16	10.5923	1.35272	16	60.3248	0.403026
XP_023755684.1	TOM1-like protein 4 [Lactuca sativa]	22.22	9	9	21	513	55.4238	5.22412	1.0238	21	18.9773	1.11917	21	26.0362	1.06227	21	18.988	0.969207	21	10.9898	0.954596	21	19.6528	0.967169	21	90.6366	0.0202742
XP_023750794.1	NADH dehydrogenase [ubiquinone] 1 beta subcomplex subunit 10-B [Lactuca sativa]	27.45	3	3	28	102	12.1001	7.50342	1.05393	28	11.5493	1.14979	28	12.5011	0.979727	28	9.62276	1.03283	28	11.504	0.876124	28	16.6507	0.815985	28	28.8894	0.133091
XP_023736982.1	40S ribosomal protein S19-3-like [Lactuca sativa]	54.17	4	8	35	144	15.9815	10.1401	1.03426	18	8.89927	1.09636	18	10.7331	0.963466	18	12.1825	1.0794	18	14.2248	0.919886	18	16.993	0.693253	18	40.9566	0.321565
XP_023743487.1	aldehyde dehydrogenase family 2 member B4, mitochondrial-like [Lactuca sativa]	14.5	4	7	28	538	58.7513	7.63525	0.615016	5	28.155	0.653105	5	19.0832	0.743182	5	30.0493	1.19406	5	2.95694	1.41918	5	13.5514	2.05903	5	4.38647	0.0275982
XP_023736808.1	secoisolariciresinol dehydrogenase-like [Lactuca sativa]	23.62	3	5	14	271	28.8469	6.21436	0.885814	8	27.1683	0.781148	8	27.2787	0.885163	8	15.8527	1.11573	8	13.8767	1.05905	8	15.6694	1.25723	8	89.5599	0.0127867
PLY97292.1	hypothetical protein LSAT_1X38741 [Lactuca sativa]	25.3	2	2	7	83	9.40771	4.94482	0.798248	7	5.79379	1.03838	7	10.224	1.12622	7	8.09019	1.06653	7	3.29044	1.05516	7	1.62683	1.23872	7	13.1509	0.311914
XP_023757456.1	RGG repeats nuclear RNA binding protein A-like [Lactuca sativa]	38.1	10	13	27	378	40.139	8.45557	1.10604	15	6.86855	1.16098	15	7.8813	1.00852	15	13.4732	0.961348	15	11.4089	0.920311	15	9.0888	0.600683	15	51.074	0.096885
XP_023760104.1	coatomer subunit beta-1 [Lactuca sativa]	22.36	18	18	36	948	105.564	5.79541	1.08536	36	14.429	0.977597	36	14.668	0.894364	36	15.7423	1.06148	36	14.8924	0.997924	36	16.0077	0.892186	36	82.0272	0.980678
XP_023729025.1	heat shock protein 83 [Lactuca sativa]	21.73	1	15	90	704	80.783	5.04639	0.749041	1		0.782387	1		1.17538	1		1.08794	1		1.10277	1		1.74358	1		0.184986
XP_023767261.1	probable mitochondrial-processing peptidase subunit beta, mitochondrial [Lactuca sativa]	19.32	3	10	25	528	58.9549	6.771	1.05807	3	10.7742	1.16282	3	4.67174	0.924757	3	4.19454	0.968778	3	10.6259	0.961813	3	5.84104	0.777857	3	37.4781	0.192262
XP_023731522.1	non-specific lipid-transfer protein-like [Lactuca sativa]	47.01	5	5	17	117	11.9489	8.77783	1.05091	17	14.4273	1.19963	17	16.3469	0.951621	17	15.3797	0.952778	17	7.81662	0.97793	17	8.26476	0.556174	17	65.7998	0.197496
XP_023729258.1	40S ribosomal protein S13 [Lactuca sativa]	43.05	1	7	18	151	16.9854	10.3159	1.10028	1		1.2244	1		0.951957	1		0.956859	1		0.881072	1		0.860177	1		0.0834538
XP_023736750.1	dormancy-associated protein 1-like [Lactuca sativa]	61.74	4	4	7	115	12.5323	9.75928	0.990609	7	17.822	0.837758	7	26.9469	1.025	7	13.7027	0.995736	7	6.91735	1.03916	7	8.51317	1.5723	7	246.202	0.265149
XP_023739285.1	delta-1-pyrroline-5-carboxylate dehydrogenase 12A1, mitochondrial-like [Lactuca sativa]	12.07	6	6	11	555	61.7047	7.07861	1.04596	11	6.33892	1.12316	11	4.44999	1.0404	11	7.30097	1.02124	11	6.83259	0.967604	11	7.50329	0.820292	11	30.6778	0.112209
XP_023768794.1	UDP-D-apiose/UDP-D-xylose synthase 2 [Lactuca sativa]	23.39	3	8	20	389	43.5811	5.75732	1.02098	6	6.46178	1.02861	6	4.95081	0.955991	6	9.9468	1.15523	6	1.94967	0.98432	6	2.69883	0.8071	6	15.7793	0.858179
XP_023761389.1	alcohol dehydrogenase class-3 [Lactuca sativa]	27.85	9	9	30	377	40.4384	6.94678	0.998137	30	6.95504	1.03766	30	6.55005	0.923609	30	9.78858	1.01631	30	9.2376	1.02622	30	6.24986	0.807663	30	33.5505	0.667777
PLY66596.1	hypothetical protein LSAT_6X101780 [Lactuca sativa]	31.42	9	9	19	331	36.282	7.31299	0.916225	19	12.4672	0.886243	19	14.5021	1.13966	19	10.6332	0.908092	19	6.34923	1.0831	19	11.7674	1.5528	19	16.4476	0.390274
XP_023754253.1	26S proteasome non-ATPase regulatory subunit 4 homolog isoform X1 [Lactuca sativa]	22.58	2	8	11	403	42.4429	4.67822	1.11966	3	0.309802	1.15365	3	2.32752	0.872327	3	1.41699	1.06464	3	2.31818	0.961465	3	7.14301	0.677033	3	2.96737	0.369268
XP_023738228.1	glyceraldehyde-3-phosphate dehydrogenase A, chloroplastic [Lactuca sativa]	23.88	5	9	32	402	42.583	7.43018	1.06284	19	8.25295	1.1012	19	10.7765	0.856067	19	8.82031	1.04563	19	11.2611	0.980698	19	9.99981	0.78097	19	16.4899	0.554703
XP_023747556.1	coatomer subunit gamma-2 isoform X2 [Lactuca sativa]	23.76	6	16	23	884	98.1108	5.18604	0.89497	8	17.9572	0.994931	8	10.8585	0.984782	8	16.3216	1.10207	8	13.4017	1.09085	8	15.4187	0.943551	8	55.7998	0.220435
Q332Y4.1	RecName: Full=ATP synthase subunit alpha, chloroplastic; AltName: Full=ATP synthase F1 sector subunit alpha; AltName: Full=F-ATPase subunit alpha - [ATPA_LACSA]	23.03	6	10	27	508	55.4842	5.33838	0.911722	17	22.6991	0.842676	17	32.2861	0.875926	17	14.9532	0.975704	17	16.8649	1.05024	17	22.6725	1.90828	17	42.0393	0.220823
XP_023749798.1	UDP-glucuronic acid decarboxylase 6-like [Lactuca sativa]	29.48	5	9	20	346	38.9591	7.59131	0.965602	10	14.3917	0.968523	10	20.2797	1.20993	10	23.9679	0.989558	10	7.61378	0.942413	10	12.8624	1.18233	10	53.0532	0.932036
XP_023761870.1	aquaporin TIP2-1-like [Lactuca sativa]	7.66	2	2	61	248	24.991	6.23975	1.19497	61	4.7786	1.0129	61	7.6828	0.849937	61	10.8261	1.046	61	4.34232	0.996047	61	6.70504	0.705205	61	17.4327	0.516564
XP_023772602.1	annexin D1-like [Lactuca sativa]	43.35	13	13	42	316	36.2888	5.65576	1.10077	42	16.8484	1.03733	42	31.5594	0.956809	42	25.5572	1.08965	42	14.997	0.920291	42	35.5891	0.711282	42	31.8623	0.347351
XP_023751759.1	uncharacterized protein At5g48480 [Lactuca sativa]	45.24	5	5	13	168	17.2818	4.98291	0.965796	13	5.92553	0.999398	13	14.4237	0.966543	13	11.2737	0.979292	13	14.4711	1.04091	13	14.2064	1.38528	13	32.0449	0.280968
XP_023728970.1	UDP-arabinopyranose mutase 1-like [Lactuca sativa]	21.75	1	7	53	354	40.3032	6.63916	0.970123	2	2.82752	0.916032	2	14.8579	1.14631	2	9.92366	0.943087	2	14.1881	1.05086	2	7.24281	1.24323	2	3.067	0.575183
XP_023745798.1	cytochrome b-c1 complex subunit 6-like [Lactuca sativa]	27.54	2	2	12	69	8.1719	7.66455	1.08728	12	4.85487	1.09537	12	5.33362	0.969901	12	3.81131	0.976557	12	2.42719	0.988947	12	7.33112	0.810529	12	6.32956	0.14908
XP_023742620.1	macrophage migration inhibitory factor homolog [Lactuca sativa]	37.39	2	2	8	115	12.1603	6.63916	1.07868	8	7.36464	1.08995	8	10.2365	0.907361	8	10.002	1.02033	8	2.7214	0.954417	8	10.6322	0.771341	8	30.8585	0.311744
XP_023764697.1	glycerol-3-phosphate dehydrogenase SDP6, mitochondrial [Lactuca sativa]	11.06	6	6	17	633	69.1874	8.22119	1.02853	17	4.95998	1.00432	17	8.19901	0.937453	17	16.1843	1.04889	17	10.0471	0.992795	17	6.06863	1.03026	17	22.341	0.347266
PLY94844.1	hypothetical protein LSAT_2X103761 [Lactuca sativa]	15.78	8	8	28	621	68.3404	9.08545	1.02088	28	11.0019	1.03089	28	15.3264	0.964828	28	14.6929	1.04172	28	6.85974	1.03615	28	11.3037	0.847697	28	44.8325	0.674087
XP_023753820.1	LOW QUALITY PROTEIN: osmotin-like protein [Lactuca sativa]	34.3	3	8	27	242	26.0945	7.88428	0.933744	9	11.5845	0.996007	9	13.0408	0.902848	9	24.2174	0.906326	9	7.54001	1.08267	9	7.09692	1.37591	9	78.0278	0.272789
XP_023750289.1	pyruvate kinase, cytosolic isozyme [Lactuca sativa]	22.83	3	11	19	508	55.2238	6.91748	0.889053	5	11.6223	0.873984	5	1.32687	1.041	5	26.4601	0.925281	5	6.4093	1.09308	5	1.1807	1.53736	5	15.9448	0.25818
XP_023755913.1	uncharacterized protein LOC111904375 [Lactuca sativa]	13.58	4	4	9	383	41.4151	6.72705	0.896484	9	16.8402	0.882029	9	15.1008	1.01018	9	17.62	1.03447	9	8.17634	1.08197	9	7.44191	1.52805	9	45.6044	0.153734
XP_023760630.1	berberine bridge enzyme-like 8 [Lactuca sativa]	15.41	1	9	24	545	60.9876	9.11475	0.977488	1		0.910705	1		1.00961	1		1.08332	1		1.0444	1		1.11768	1		0.0323511
XP_023740245.1	ubiquitin domain-containing protein DSK2a-like [Lactuca sativa]	14.31	5	6	10	531	56.4403	4.79248	0.798897	7	19.7807	0.80717	7	36.816	1.16667	7	28.7259	0.918251	7	10.4034	1.06158	7	12.3865	1.48116	7	34.0947	0.331733
XP_023767322.1	aspartate--tRNA ligase 2, cytoplasmic [Lactuca sativa]	30.91	15	15	25	537	59.823	6.56592	1.01448	25	8.46227	0.999477	25	19.2228	0.913427	25	7.48388	1.08066	25	9.61565	1.00536	25	10.0362	1.00241	25	53.7331	0.256439
XP_023755683.1	probable methyltransferase PMT24 [Lactuca sativa]	21.19	11	13	22	774	86.4547	5.08447	1.03507	19	7.90878	1.02936	19	13.0078	0.960044	19	8.63784	0.99153	19	8.93995	0.988464	19	9.25781	0.871332	19	47.2168	0.280862
XP_023736816.1	DNA damage-inducible protein 1 [Lactuca sativa]	25.75	8	8	13	400	43.9582	4.93213	1.01958	13	5.31264	1.04898	13	17.2029	0.985419	13	11.4226	1.0273	13	12.6041	0.98737	13	9.53521	0.778094	13	45.8157	0.334548
XP_023742603.1	cysteine synthase [Lactuca sativa]	29.54	7	7	35	325	34.247	5.59229	1.01627	35	5.72852	1.09356	35	5.87711	0.968854	35	6.59109	1.0328	35	5.28469	0.992547	35	6.70753	0.840878	35	18.8717	0.361555
XP_023739629.1	leucine-rich repeat extensin-like protein 4 [Lactuca sativa]	8.28	5	5	16	797	82.651	7.72314	0.922204	16	17.9402	0.912957	16	25.3215	1.0839	16	16.6515	0.863892	16	10.0883	1.0698	16	12.1406	1.43716	16	65.6611	0.441865
XP_023757486.1	dynamin-related protein 1E-like [Lactuca sativa]	30.76	12	19	39	647	71.9605	7.62061	1.05913	24	12.0344	0.981897	24	19	1.07164	24	15.5617	0.935722	24	13.3818	0.969081	24	14.4786	1.09347	24	49.0597	0.530522
XP_023736072.1	dynamin-2B-like [Lactuca sativa]	21.28	9	18	39	907	98.6115	8.99756	0.968781	18	14.8894	0.866673	18	19.1584	1.11633	18	23.5779	0.913418	18	11.3303	1.0632	18	13.3527	1.52504	18	49.0693	0.406586
XP_023741236.1	glycine-rich RNA-binding protein 2-like [Lactuca sativa]	55.13	4	8	55	156	15.9634	5.37646	1.01344	5	21.6092	1.21558	5	10.5142	1.06904	5	23.675	0.713291	5	16.1557	0.919058	5	15.4157	1.24563	5	86.4574	0.447184
XP_023740652.1	mitochondrial phosphate carrier protein 3, mitochondrial-like [Lactuca sativa]	24.52	3	9	18	363	38.938	9.1001	1.07173	4	6.37338	0.839782	4	5.75906	0.819346	4	6.9048	1.06087	4	14.8266	1.1473	4	2.02464	1.15095	4	42.4878	0.0718559
XP_023742720.1	3-oxoacyl-[acyl-carrier-protein] synthase I, chloroplastic-like [Lactuca sativa]	8.53	2	4	11	469	50.0314	7.7085	1.17572	3	0.831036	1.1298	3	1.09203	0.868454	3	0.604321	1.10709	3	2.26436	0.934971	3	5.12958	0.57008	3	26.8927	0.368618
XP_023762602.1	60S ribosomal protein L19-3 [Lactuca sativa]	30.92	1	6	24	207	24.2194	11.5024	1.02403	2	8.39764	1.04115	2	8.06829	1.0626	2	27.7538	0.865179	2	17.4554	0.963693	2	18.1832	1.38593	2	4.36892	0.865048
XP_023754813.1	probable calcium-binding protein CML13 [Lactuca sativa]	59.86	1	10	19	147	16.4885	5.05908	1.00923	1		0.852985	1		0.926756	1		1.29839	1		0.956936	1		0.94941	1		0.325017
PLY89751.1	hypothetical protein LSAT_1X50861 [Lactuca sativa]	24.24	6	11	26	524	57.2812	5.43994	0.941557	12	20.8857	0.889738	12	23.4897	0.990719	12	13.2339	1.07846	12	9.06146	1.09479	12	12.6697	1.35419	12	28.097	0.0665636
PLY64252.1	hypothetical protein LSAT_7X3721 [Lactuca sativa]	18.14	7	7	25	485	52.9405	6.23975	1.003	25	13.1228	1.08423	25	6.34079	0.973123	25	12.3505	1.04785	25	11.8631	0.988494	25	11.1795	0.813589	25	65.6004	0.418032
XP_023736442.1	nucleolin 1-like isoform X3 [Lactuca sativa]	25.84	14	14	41	592	61.7793	5.32568	1.09729	41	10.558	1.06487	41	12.3095	0.951995	41	9.25763	1.02264	41	11.1684	0.926163	41	10.0544	0.694078	41	45.8961	0.215925
XP_023766540.1	V-type proton ATPase subunit G 1 [Lactuca sativa]	40	3	4	17	110	12.4645	6.01123	1.19729	13	10.0281	1.0449	13	6.51131	0.924106	13	13.6119	1.07072	13	2.85536	0.901316	13	5.41419	0.591358	13	17.2201	0.280211
XP_023770770.1	proteasome subunit alpha type-4 [Lactuca sativa]	27.31	6	6	12	249	27.2577	6.23975	1.11437	12	3.67569	1.1286	12	7.16014	0.930792	12	10.3622	1.01906	12	7.91968	0.893952	12	6.40908	0.722406	12	39.0764	0.16886
PLY93275.1	hypothetical protein LSAT_4X153121 [Lactuca sativa]	11.9	3	3	13	252	26.9639	9.01221	1.01188	13	17.4873	0.888031	13	30.6749	0.966111	13	15.58	0.973523	13	4.66509	1.10709	13	16.7883	1.25166	13	88.2989	0.152399
XP_023772998.1	transketolase, chloroplastic-like [Lactuca sativa]	16.2	6	13	31	747	80.5386	6.65381	0.994224	6	13.494	1.14237	6	12.8364	1.11753	6	10.3642	0.991599	6	17.1291	0.946201	6	12.8933	0.993551	6	125.453	0.0900745
XP_023762794.1	26S proteasome non-ATPase regulatory subunit 4 homolog [Lactuca sativa]	22.64	2	8	10	402	42.0847	4.61475	1.10609	2	14.8726	1.19417	2	9.80889	0.948956	2	0.855772	0.960621	2	4.23177	0.897068	2	14.5827	0.795026	2	40.8257	0.0828841
XP_023763591.1	40S ribosomal protein S25-like [Lactuca sativa]	33.33	1	4	15	108	11.9436	10.6235	1.06927	2	4.37245	1.09006	2	1.15224	0.952972	2	1.98775	0.978411	2	12.7747	0.976712	2	1.15883	0.840015	2	86.8589	0.166648
XP_023767660.1	40S ribosomal protein S25 [Lactuca sativa]	33.33	1	4	14	108	11.9296	10.6235																			#DIV/0!
XP_023759438.1	dihydrolipoyllysine-residue succinyltransferase component of 2-oxoglutarate dehydrogenase complex 1, mitochondrial-like [Lactuca sativa]	23.47	10	10	37	473	51.1268	8.26514	1.03944	37	8.73852	1.10399	37	13.449	0.909841	37	9.49509	1.04771	37	11.6071	0.987446	37	7.85869	0.76331	37	48.7901	0.458574
XP_023729335.1	ubiquitin-fold modifier 1 [Lactuca sativa]	24.18	2	2	16	91	9.5181	9.5249	1.06644	16	2.77176	1.11118	16	7.18476	0.958282	16	10.9075	1.041	16	3.96195	0.944879	16	3.95239	0.702852	16	10.38	0.248178
XP_023733291.1	T-complex protein 1 subunit eta [Lactuca sativa]	19.79	10	10	33	561	60.6194	6.87354	1.05291	33	10.7359	1.04081	33	12.5371	0.917571	33	9.24852	1.03997	33	9.43921	0.972895	33	9.05846	0.693644	33	43.5275	0.425134
XP_023758924.1	40S ribosomal protein S3a [Lactuca sativa]	31.92	3	7	22	260	29.5257	9.75928	0.972041	8	13.0068	0.98751	8	24.62	1.07996	8	20.2154	0.80495	8	19.0359	0.934536	8	19.8637	1.6992	8	152.222	0.660563
XP_023740875.1	glutathione S-transferase DHAR2-like [Lactuca sativa]	45.28	7	8	15	212	23.7393	5.8335	0.946479	12	13.1307	0.89238	12	6.83808	0.971235	12	11.1021	1.03631	12	10.4963	1.10934	12	5.53317	1.16472	12	55.5174	0.0190894
XP_023741637.1	60S ribosomal protein L19-3-like [Lactuca sativa]	32.23	1	6	23	211	24.7087	11.5024	0.850425	1		0.803519	1		0.963311	1		0.911947	1		1.21558	1		1.99411	1		0.198525
XP_023737002.1	UDP-glucose 6-dehydrogenase 1-like [Lactuca sativa]	27.92	3	12	33	480	52.8782	6.45557	0.921495	3	14.9049	0.966474	3	24.5892	0.879446	3	14.6445	1.08634	3	4.15291	0.964457	3	5.50048	1.74238	3	16.6083	0.231947
XP_023749363.1	ferredoxin--NADP reductase, leaf-type isozyme, chloroplastic-like [Lactuca sativa]	18.51	5	5	10	362	40.5256	8.19189	1.05074	10	7.00282	1.11109	10	5.7467	0.980967	10	7.46653	1.04042	10	4.76222	0.967125	10	4.37774	0.722579	10	17.8702	0.253349
XP_023771977.1	histone H1-like [Lactuca sativa]	40.14	7	10	47	284	29.2352	10.5796	0.93628	35	61.0043	0.827764	35	86.4816	0.775987	35	59.6303	1.44642	35	38.3622	0.964208	35	87.1666	0.968612	31	33.4768	0.168897
XP_023738201.1	probable aldo-keto reductase 2 [Lactuca sativa]	34.21	6	11	27	342	37.5213	6.7417	0.937577	10	10.9604	1.04288	10	14.4336	1.03058	10	15.8052	0.992323	10	12.8738	1.06787	10	6.87867	1.18882	10	57.577	0.29682
PLY89833.1	hypothetical protein LSAT_0X27901 [Lactuca sativa]	20.51	1	2	15	156	17.3153	5.04639	1.09139	2	3.28961	1.1	2	3.60736	0.995023	2	10.5873	1.08629	2	2.01549	0.89987	2	5.41047	0.652305	2	2.70583	0.233073
PLY82408.1	hypothetical protein LSAT_2X104600 [Lactuca sativa]	25.5	5	9	19	400	43.9114	6.44287	0.893703	14	10.753	0.886494	14	24.9487	1.09588	14	16.721	1.0255	14	7.03729	1.0074	14	7.37727	1.22439	14	22.3528	0.263174
XP_023762965.1	60S ribosomal protein L37a [Lactuca sativa]	51.09	5	5	37	92	10.2504	10.228	1.05689	37	9.02453	1.01579	37	19.6161	0.860254	37	21.9933	1.09874	37	12.4556	1.04391	37	17.0738	0.668137	37	21.2437	0.796825
XP_023754212.1	eukaryotic translation initiation factor 5A [Lactuca sativa]	45.91	2	7	31	159	17.3087	5.78271	1.10172	5	19.249	1.10428	5	18.0638	0.931663	5	10.0464	0.947817	5	3.61552	0.983299	5	14.659	0.906999	5	80.0697	0.178244
XP_023760161.1	ubiquitin-activating enzyme E1 1-like isoform X2 [Lactuca sativa]	17.45	10	16	33	1083	119.875	5.50342	1.04799	20	7.72144	1.11059	20	6.9313	0.952788	20	8.13093	1.00035	20	8.6507	0.965112	20	9.54934	0.872161	20	38.7674	0.201251
XP_023748381.1	60S acidic ribosomal protein P2-like [Lactuca sativa]	45.61	1	4	39	114	11.5089	4.44971	1.19894	1		0.885343	1		0.900758	1		1.17372	1		0.887452	1		0.922675	1		0.997811
XP_023732205.1	60S ribosomal protein L34 [Lactuca sativa]	27.5	4	4	55	120	13.7018	11.605	1.09982	55	5.94999	1.17281	55	7.21033	1.02475	55	7.47305	1.03154	55	6.94792	0.891984	55	5.19781	0.526463	55	19.8586	0.145477
XP_023758713.1	pyruvate kinase 1, cytosolic [Lactuca sativa]	30.74	3	15	24	527	57.458	6.69775	1.00776	3	7.98571	0.865934	3	20.7079	0.737778	3	3.03436	1.19072	3	9.83942	1.13608	3	1.85268	1.3131	3	6.19597	0.0217588
XP_023752763.1	puromycin-sensitive aminopeptidase-like isoform X2 [Lactuca sativa]	14.21	10	10	23	887	99.8895	5.60498	1.07688	23	12.4101	1.02978	23	17.123	0.966995	23	11.9684	1.03391	23	5.6724	0.961782	23	14.592	0.838298	23	29.8901	0.288844
XP_023731916.1	coatomer subunit alpha-1-like [Lactuca sativa]	17.72	5	19	26	1213	136.671	7.28369	0.98065	6	11.2893	0.915353	6	15.7247	1.01105	6	16.0365	1.02068	6	15.5505	1.0314	6	4.51675	1.3709	6	44.8537	0.220042
XP_023762702.1	malate dehydrogenase [NADP], chloroplastic [Lactuca sativa]	10	3	3	8	440	48.3245	6.1001	0.971824	8	9.01782	1.06789	8	6.58024	1.09196	8	12.0627	0.908154	8	4.81443	0.975444	8	8.02986	1.25379	8	23.9923	0.987231
XP_023730574.1	ankyrin repeat domain-containing protein 2B-like [Lactuca sativa]	22.13	3	7	29	348	37.6561	4.53857	1.11046	6	7.52436	1.19388	6	13.3187	0.952739	6	11.7909	1.07594	6	0.500597	0.91746	6	12.3421	0.417822	6	19.1628	0.251537
XP_023751000.1	fructokinase-2 [Lactuca sativa]	43.5	10	11	32	331	35.328	5.42725	1.02703	31	11.4019	1.08055	31	11.5229	1.02235	31	13.9823	0.989081	31	9.44155	0.950366	31	6.68255	0.874671	31	35.5395	0.0519646
XP_023767296.1	non-specific lipid-transfer protein-like [Lactuca sativa]	42.11	4	5	26	114	11.5306	8.646	0.875083	8	15.7544	1.03865	8	9.10317	0.858331	8	2.3459	1.04173	8	8.45009	1.16522	8	12.8501	0.660697	8	35.2443	0.854007
PLY73311.1	hypothetical protein LSAT_7X113720 [Lactuca sativa]	8.62	5	5	17	708	76.1955	5.021	1.07514	17	5.19252	1.10558	17	11.4126	1.07988	17	8.03053	0.980709	17	5.2229	0.868016	17	8.33057	0.903568	17	41.5498	0.00804481
XP_023750392.1	UMP-CMP kinase 3 isoform X2 [Lactuca sativa]	30.48	4	6	13	210	23.2471	6.11279	1.03059	7	12.3423	0.989323	7	5.74122	0.920295	7	5.76413	1.11026	7	2.88098	1.01568	7	10.2613	0.749707	7	19.2821	0.857762
XP_023759457.1	pyrophosphate--fructose 6-phosphate 1-phosphotransferase subunit beta-like [Lactuca sativa]	29.91	8	16	46	565	61.3634	6.18896	1.00561	30	13.1422	1.1032	30	21.074	1.01436	30	12.0794	0.966994	30	7.51833	0.961121	30	15.4149	0.75218	30	33.1079	0.128478
XP_023760675.1	cinnamoyl-CoA reductase 1-like [Lactuca sativa]	5.5	1	1	3	327	35.7895	7.73779	0.852698	3	3.27506	0.787545	3	0.86068	0.913965	3	0.155295	1.09865	3	2.14877	1.24456	3	4.14395	1.32919	3	0.791949	0.00823915
XP_023767459.1	isocitrate dehydrogenase [NADP] [Lactuca sativa]	36.78	3	15	46	416	46.6158	7.2251	1.06158	3	4.9483	1.05807	3	4.47404	0.957824	3	16.8373	0.972278	3	8.67044	0.976303	3	0.466034	1.06886	3	34.0825	0.688438
XP_023751424.1	sucrose-phosphatase 2-like [Lactuca sativa]	19.58	8	8	19	424	48.2014	5.92236	1.00687	19	2.56368	1.11081	19	4.55972	0.891979	19	5.79418	1.10456	19	7.74482	0.991017	19	5.91959	0.674035	19	19.9942	0.60682
XP_023763737.1	60S ribosomal protein L23A [Lactuca sativa]	32.68	6	6	26	153	17.3587	10.2427	1.10919	26	14.5324	1.11736	26	20.218	0.899055	26	12.6584	1.12677	26	25.538	0.877596	26	22.5291	0.625051	25	44.1435	0.36366
XP_023738873.1	metacaspase-4-like [Lactuca sativa]	30.86	12	12	37	418	45.8653	4.97021	1.00982	37	13.2446	1.06224	37	19.1553	0.904477	37	20.9891	1.15412	37	15.1407	0.976292	37	22.4026	0.666881	37	43.4779	0.710237
PLY98452.1	hypothetical protein LSAT_1X6680 [Lactuca sativa]	9.22	9	9	14	1182	128.297	5.8335	0.92096	14	14.1355	0.88012	14	10.7877	1.11782	14	13.841	0.937694	14	7.96518	1.04073	14	9.39356	1.41932	14	34.7793	0.384963
XP_023755051.1	60S ribosomal protein L13a-4-like [Lactuca sativa]	43.69	2	10	26	206	23.5251	10.5063	0.970604	3	4.4174	0.995967	3	26.7253	1.25578	3	0.422056	0.878534	3	0.383195	1.04947	3	1.53187	1.28438	3	24.7066	0.983252
XP_023773103.1	chlorophyll a-b binding protein of LHCII type 1-like [Lactuca sativa]	11.28	4	4	33	266	28.1692	5.42725	1.10868	33	11.4058	1.01706	33	8.8142	0.906099	33	8.19473	1.15011	33	8.73366	0.892874	33	6.6297	0.795674	33	12.5247	0.622442
PLY93749.1	hypothetical protein LSAT_6X85001 [Lactuca sativa]	38.11	15	16	34	488	52.8561	7.81104	1.07281	30	9.43238	0.986475	30	14.9187	0.900379	30	11.5744	1.05867	30	14.3486	1.01578	30	11.1293	0.850378	30	64.2641	0.892512
XP_023766960.1	inositol-3-phosphate synthase [Lactuca sativa]	22.75	12	12	29	510	56.2728	5.5542	0.987413	29	10.4951	1.10126	29	13.713	0.9951	29	9.07212	1.01401	29	8.68738	1.09148	29	11.4279	0.701807	29	53.2716	0.500683
XP_023733857.1	probable pyridoxal 5'-phosphate synthase subunit PDX1 [Lactuca sativa]	27.92	7	7	16	308	32.8668	6.41748	0.973894	16	15.8683	1.02645	16	16.4504	1.01603	16	17.151	0.967665	16	15.8653	0.973561	16	8.30062	0.886169	16	52.3923	0.124244
XP_023765920.1	kirola-like [Lactuca sativa]	7.89	1	1	8	152	17.2316	5.10986	1.10866	8	4.86233	1.12755	8	3.60175	1.0718	8	5.76896	1.0301	8	3.5325	0.898478	8	7.81832	0.765722	8	7.71721	0.0587464
XP_023762983.1	selenium-binding protein 1-like [Lactuca sativa]	13.24	6	6	14	491	54.4497	5.65576	0.92777	14	6.8511	0.828672	14	11.3656	0.890624	14	13.4121	1.05697	14	9.04479	1.09887	14	11.3506	1.58448	14	22.1282	0.101121
XP_023730203.1	betaine aldehyde dehydrogenase 1, chloroplastic-like [Lactuca sativa]	18.25	8	8	12	504	54.7272	5.52881	1.04303	12	3.33157	1.08772	12	5.09425	0.932598	12	15.7831	1.08239	12	11.1762	0.987366	12	7.06923	0.709603	12	35.7085	0.477643
XP_023769011.1	proline--tRNA ligase, cytoplasmic-like [Lactuca sativa]	25.1	10	10	28	518	58.8057	6.80029	1.08512	28	7.69005	1.05872	28	10.6986	0.890282	28	5.68838	1.10291	28	6.45622	0.956629	28	10.2205	0.764887	28	25.9321	0.577203
XP_023737947.1	60S ribosomal protein L23 [Lactuca sativa]	42.86	5	5	18	140	15.005	10.4771	1.02802	18	10.3099	1.08116	18	12.0578	0.982729	18	6.92211	0.981712	18	17.4147	0.992054	18	6.06211	0.895609	18	42.3544	0.150316
XP_023756496.1	ATP synthase subunit d, mitochondrial-like [Lactuca sativa]	58.33	13	13	27	168	19.738	5.30029	1.08766	27	6.03671	1.04318	27	11.6479	0.912737	27	13.9539	1.03763	27	12.5841	0.962537	27	10.0404	0.743544	27	33.0102	0.385336
XP_023757200.1	60S ribosomal protein L35a-3 [Lactuca sativa]	47.32	1	5	28	112	12.8648	10.6821	1.116	6	2.08689	1.14377	6	6.52032	0.890212	6	1.17196	1.0648	6	3.5082	0.945689	6	4.84284	0.531691	6	12.4367	0.324269
XP_023733868.1	tetraspanin-8-like [Lactuca sativa]	15.99	4	4	15	269	30.2012	8.20654	1.02771	15	18.3343	1.02975	15	28.533	1.06027	15	11.3383	0.940139	15	8.34163	0.916931	15	11.6709	1.04804	15	126.126	0.164769
XP_023736345.1	glycine-rich protein 2-like [Lactuca sativa]	30.73	3	4	7	218	20.4309	5.92236	0.825102	6	16.0804	0.971568	6	13.3605	0.962391	6	17.5542	0.776545	6	40.5219	1.09855	6	7.96889	1.69782	6	89.9146	0.378268
XP_023754866.1	importin-5-like [Lactuca sativa]	4.22	2	4	13	1113	123.016	4.86865	0.933741	9	7.56723	0.822808	9	11.5482	1.09809	9	10.521	0.938236	9	10.2974	1.10289	9	11.1235	1.6479	9	9.18584	0.291103
PLY72428.1	hypothetical protein LSAT_3X113220 [Lactuca sativa]	33.33	4	4	10	189	20.714	8.76318	1.0884	10	5.44092	1.12918	10	6.40681	0.99605	10	4.99199	0.872568	10	15.2337	0.938861	10	6.91718	0.94887	10	32.6726	0.0305358
XP_023766211.1	3-oxoacyl-[acyl-carrier-protein] synthase I, chloroplastic-like [Lactuca sativa]	6.61	1	3	9	469	50.0203	7.28369	1.03484	1		1.13801	1		1.08285	1		1.02183	1		0.937048	1		0.629383	1		0.144494
PLY83654.1	hypothetical protein LSAT_4X27181 [Lactuca sativa]	29.96	6	6	12	277	30.4582	9.20264	0.953464	12	2.90674	0.866757	12	12.0817	1.0096	12	15.4442	1.06011	12	17.5286	1.02652	12	5.53091	1.34737	12	26.7002	0.141
XP_023761032.1	UDP-glucuronic acid decarboxylase 5 [Lactuca sativa]	31.59	7	11	19	345	38.662	8.22119	1.0738	9	13.4401	1.04758	9	9.83749	1.05696	9	7.09405	0.863339	9	13.0424	0.904824	9	13.0129	0.89289	9	74.9745	0.000288089
XP_023764670.1	phospholipase D alpha 1 [Lactuca sativa]	7.79	1	6	14	809	91.8005	5.68115	0.968399	1		0.959764	1		1.3164	1		0.917696	1		0.889588	1		1.46136	1		0.972648
XP_023756387.1	proteasome subunit beta type-5-B [Lactuca sativa]	28.94	7	7	18	273	29.2813	5.47803	1.08363	18	28.6718	1.19833	18	31.0239	0.977118	18	17.841	0.927702	18	12.8034	0.865131	18	38.4386	0.72147	18	101.119	0.0483295
PLY80866.1	hypothetical protein LSAT_4X162241 [Lactuca sativa]	5.91	1	1	6	254	26.7001	7.88428	0.928215	6	8.86397	0.888331	6	7.12464	1.13552	6	1.49684	0.909823	6	3.12011	1.10137	6	5.21348	1.69339	6	19.8926	0.368967
XP_023770619.1	ankyrin repeat domain-containing protein 2B-like [Lactuca sativa]	36.77	5	9	30	359	38.6036	4.61475	0.961027	7	8.38425	0.98325	7	18.9944	0.928534	7	14.5719	1.07144	7	14.5931	0.993535	7	14.8216	0.918871	7	43.302	0.473498
XP_023765061.1	60S ribosomal protein L27a-3-like [Lactuca sativa]	39.73	3	5	46	146	16.3448	10.7407	1.05205	26	6.43011	1.05828	26	6.01122	1.00022	26	11.5686	1.10932	26	6.80442	0.92286	26	4.83788	0.714033	26	23.9349	0.352895
XP_023764300.1	pto-interacting protein 1-like isoform X2 [Lactuca sativa]	26.59	7	8	12	361	39.2109	7.37158	1.11022	9	9.76023	1.10591	9	15.0074	0.984198	9	8.24967	1.04071	9	4.00685	0.902726	9	5.1935	0.730795	9	85.3038	0.150263
XP_023751014.1	eukaryotic translation initiation factor 2 subunit gamma-like [Lactuca sativa]	27.59	11	11	22	464	50.7219	8.57275	0.987884	22	15.5186	1.02196	22	26.1776	0.951502	22	9.66132	1.04533	22	8.91421	0.999626	22	16.1599	0.966076	22	67.963	0.617967
XP_023753475.1	serpin-ZX-like [Lactuca sativa]	21.54	8	8	16	390	42.953	6.15088	1.14124	16	15.1902	1.12946	16	10.5323	0.964919	16	12.1457	1.03767	16	9.26477	0.882109	16	18.4685	0.568111	16	16.6689	0.170505
XP_023734984.1	importin-4 [Lactuca sativa]	7.9	7	7	10	1050	115.089	4.93213	0.915588	10	7.2559	0.921107	10	4.89113	1.1167	10	9.7268	0.91963	10	16.8158	1.04974	10	8.93347	1.35781	10	63.0318	0.440916
XP_023735352.1	2-Cys peroxiredoxin BAS1, chloroplastic-like [Lactuca sativa]	29.66	6	6	15	263	28.7078	6.80029	1.06172	15	6.36904	1.00431	15	5.52786	0.895383	15	7.32185	1.11098	15	4.38886	1.01898	15	3.98832	0.697753	15	12.7561	0.756888
XP_023737481.1	ferredoxin--NADP reductase, root-type isozyme, chloroplastic [Lactuca sativa]	32.28	13	13	36	381	42.3834	8.71924	1.04673	36	12.7936	1.19358	36	14.0744	0.940269	36	21.114	1.01594	36	18.4801	0.888944	36	21.3591	0.711685	36	45.5996	0.176809
PLY87858.1	hypothetical protein LSAT_0X8841 [Lactuca sativa]	10.15	1	6	14	522	58.6304	9.45166	0.856461	2	11.7934	1.02214	2	4.26207	1.14469	2	13.3032	0.838972	2	26.5164	1.091	2	9.367	1.45372	2	38.8054	0.574921
XP_023768650.1	translationally-controlled tumor protein homolog [Lactuca sativa]	16.67	3	3	16	168	18.9085	4.52588	1.00102	16	9.95617	1.01891	16	15.4035	1.03472	16	6.15651	0.915464	16	4.53553	1.00734	16	7.31104	1.48726	16	42.9488	0.54112
XP_023745614.1	protein KINESIN LIGHT CHAIN-RELATED 1 [Lactuca sativa]	17.55	8	8	17	604	66.4957	5.94775	0.94169	17	10.6188	0.885333	17	8.43748	1.03602	17	9.2913	0.963795	17	10.4092	1.04697	17	10.3769	1.42594	17	34.2715	0.2683
PLY68034.1	hypothetical protein LSAT_5X157360 [Lactuca sativa]	17.8	8	8	20	472	51.149	7.6792	1.07285	20	7.4545	1.10776	20	9.74237	0.96732	20	15.4643	1.02311	20	3.88039	0.946973	20	14.2289	0.692315	20	25.5038	0.210284
XP_023758074.1	pyruvate kinase 2, cytosolic-like [Lactuca sativa]	24.48	1	13	22	527	57.484	7.23975	1.22639	1		1.32574	1		0.980383	1		0.924166	1		0.738413	1		0.666825	1		0.0351883
XP_023768086.1	ubiquitin-conjugating enzyme E2 variant 1D-like [Lactuca sativa]	43.84	2	5	6	146	16.5622	6.68311	0.853666	2	35.0599	0.806883	2	43.9431	1.30946	2	13.5536	0.773326	2	1.68761	1.14343	2	30.8847	1.61067	2	31.0803	0.557215
XP_023737781.1	2,3-bisphosphoglycerate-independent phosphoglycerate mutase-like [Lactuca sativa]	20.47	2	9	14	557	60.4329	6.40479	0.90107	2	0.991704	0.82751	2	14.2557	1.04896	2	7.36466	1.03533	2	26.5166	1.13872	2	4.48466	1.25375	2	47.0493	0.0750959
XP_023747420.1	heat shock protein 90-6, mitochondrial [Lactuca sativa]	15.99	8	11	20	794	90.6226	5.30029	0.965745	9	15.8321	0.926872	9	16.0612	0.921883	9	12.6782	1.06942	9	9.18158	1.02284	9	12.135	0.81983	9	40.2635	0.697561
XP_023733723.1	adenylate kinase 4-like [Lactuca sativa]	39.59	4	10	19	245	26.9291	7.78174	0.895181	7	14.3221	0.916186	7	18.2679	0.984682	7	15.5926	0.903956	7	12.7823	1.06148	7	16.6856	1.66487	7	46.4124	0.299433
XP_023757956.1	NADH dehydrogenase [ubiquinone] iron-sulfur protein 4, mitochondrial-like [Lactuca sativa]	10.83	1	1	4	157	17.4298	9.65674	1.06453	4	7.7032	0.820492	4	16.1013	1.15855	4	13.1538	0.895672	4	5.45673	1.00247	4	11.4445	1.28032	4	7.13948	0.782946
XP_023752432.1	tripeptidyl-peptidase 2 isoform X5 [Lactuca sativa]	7.54	10	10	30	1366	150.557	6.41748	1.05062	30	6.25771	1.0694	30	8.68111	0.916383	30	10.7231	1.06839	30	9.70573	0.999735	30	11.0618	0.795016	30	31.0438	0.576829
XP_023735023.1	protein CELLULOSE SYNTHASE INTERACTIVE 1-like [Lactuca sativa]	8.43	10	12	13	2148	229.198	5.46533	0.972972	11	13.7473	0.959094	11	20.9321	1.06394	11	10.8591	0.913072	11	8.66645	1.01681	11	11.767	1.45703	11	29.3198	0.486009
PLY72785.1	hypothetical protein LSAT_4X184020 [Lactuca sativa]	21.24	9	9	30	485	53.234	8.04541	1.07382	30	6.19721	1.10476	30	6.76292	0.986196	30	7.92184	1.0264	30	5.03862	0.945888	30	8.02672	0.712979	30	17.4419	0.186813
XP_023733147.1	26S proteasome regulatory subunit 4 homolog A [Lactuca sativa]	34.83	1	14	28	445	49.638	6.32861	1.10191	1		1.23729	1		0.859964	1		1.14149	1		0.885082	1		0.352158	1		0.347822
XP_023733422.1	26S proteasome regulatory subunit 4 homolog A-like [Lactuca sativa]	35.51	1	14	28	445	49.548	6.32861	1.11372	1		1.38773	1		1.13731	1		0.941945	1		0.648558	1		0.792305	1		0.0264311
XP_023729997.1	nuclear transport factor 2B-like [Lactuca sativa]	34.96	2	3	24	123	13.6966	6.50732	1.03116	22	6.59795	1.08369	22	11.5082	0.985443	22	9.5718	1.01019	22	8.65031	0.989879	22	11.1527	0.891159	22	40.4414	0.207898
XP_023762429.1	21 kDa protein-like [Lactuca sativa]	12.44	2	2	8	193	21.1479	9.49561	0.975836	8	10.7784	0.921276	8	19.6152	0.885671	8	16.299	1.00625	8	13.2837	1.1269	8	11.4914	1.29707	8	56.3347	0.0709778
XP_023751804.1	eukaryotic translation initiation factor 3 subunit E [Lactuca sativa]	24.6	8	8	18	439	51.2921	5.74463	0.976685	18	5.41387	0.975538	18	12.4931	0.990373	18	7.07904	1.082	18	8.76496	1.00069	18	4.80191	0.81927	18	49.1921	0.87023
XP_023728411.1	SEC1 family transport protein SLY1-like [Lactuca sativa]	4.63	2	2	6	626	69.5578	6.37939	0.913354	6	8.55085	0.903045	6	10.5275	1.10039	6	16.0862	0.922202	6	12.2396	1.07743	6	7.25105	1.7942	6	9.57686	0.349391
ABO42695.1	putative ADP-ribosylation factor, partial [Lactuca sativa]	44.12	1	6	29	136	15.6501	5.8335	1.12575	1		0.975975	1		0.933758	1		1.1324	1		0.964248	1		0.672116	1		0.57681
XP_023738119.1	auxin-induced protein PCNT115-like [Lactuca sativa]	25.44	3	7	19	342	37.4993	6.15088	1.07492	7	21.9071	1.099	7	23.1633	0.871087	7	27.7796	1.04303	7	23.6676	0.94895	7	16.0709	0.895668	7	19.9018	0.566891
XP_023762137.1	protochlorophyllide reductase, chloroplastic-like [Lactuca sativa]	25.19	10	10	22	389	42.1936	9.0415	1.09845	22	10.4189	1.19126	22	8.98698	1.06117	22	21.0249	0.918443	22	12.9257	0.870414	22	11.8151	0.759392	22	49.3499	0.0117824
XP_023751315.1	putative 12-oxophytodienoate reductase 11 [Lactuca sativa]	12.17	4	4	5	378	42.1543	6.20166	0.996343	5	4.75876	1.10075	5	14.5954	1.09266	5	31.0992	0.990331	5	23.4685	0.958228	5	10.2257	1.04723	5	23.4755	0.202394
XP_023758549.1	T-complex protein 1 subunit theta [Lactuca sativa]	16.54	9	9	17	544	58.4783	5.70654	0.988172	17	13.0851	0.864824	17	17.7898	0.888848	17	15.1942	1.07221	17	16.5023	1.06998	17	11.9455	1.08815	17	80.2197	0.0130099
XP_023766053.1	ras-related protein RABB1c [Lactuca sativa]	50.24	5	8	12	211	23.1785	7.00537	1.1424	6	12.4751	1.11627	6	20.8479	0.891951	6	11.5375	1.027	6	4.81055	0.886238	6	15.4551	0.6817	6	54.0768	0.22123
XP_023767563.1	gamma carbonic anhydrase 2, mitochondrial-like [Lactuca sativa]	28.83	6	6	8	274	29.437	6.43018	1.07467	8	14.9848	1.10136	8	9.60899	0.970453	8	6.88923	1.02564	8	3.83255	0.967525	8	10.3888	0.56843	8	72.9192	0.261224
XP_023770946.1	40S ribosomal protein S7-like [Lactuca sativa]	31.94	3	6	29	191	22.0019	9.61279	0.928698	22	10.6898	0.922952	22	14.3103	1.06072	22	22.4102	0.999135	22	14.5129	1.00566	22	10.1052	1.39356	21	14.7445	0.305398
XP_023741311.1	serine carboxypeptidase-like 45 [Lactuca sativa]	10.04	4	4	9	478	53.357	6.65381	0.989384	9	13.6581	1.00488	9	21.9516	0.928022	9	6.69958	0.963961	9	8.85206	1.00722	9	15.4021	1.40715	9	51.1896	0.347718
XP_023740638.1	probable alkaline/neutral invertase D [Lactuca sativa]	18.15	6	7	10	573	65.1325	6.25244	0.956331	9	15.0948	0.932726	9	13.9109	1.10118	9	2.30875	0.993641	9	8.89401	1.03802	9	11.7002	1.13888	9	53.9398	0.426508
XP_023765687.1	universal stress protein PHOS32 [Lactuca sativa]	28.75	3	3	13	160	17.4993	6.55127	1.14021	13	1.91279	1.19877	13	8.27983	1.01622	13	11.4813	1.02383	13	10.1846	0.862533	13	9.03701	0.655818	13	37.1942	0.0856199
XP_023765154.1	26S proteasome non-ATPase regulatory subunit 12 homolog A-like [Lactuca sativa]	19.46	9	9	14	442	50.4275	7.1958	1.09447	14	12.0939	1.04687	14	12.961	0.935519	14	14.0317	1.08134	14	7.11495	0.973218	14	17.2589	0.684164	14	84.474	0.42684
PLY71040.1	hypothetical protein LSAT_3X101461 [Lactuca sativa]	46.45	5	5	9	155	17.3337	4.77979	1.02777	9	9.51854	0.942105	9	16.5423	0.939076	9	8.97947	1.02371	9	10.7405	1.04208	9	7.4135	1.16595	9	34.152	0.113655
XP_023749664.1	probable inactive receptor kinase At2g26730 [Lactuca sativa]	18.78	10	10	14	655	70.8007	7.79639	1.02148	14	16.723	0.954243	14	15.2381	1.15128	14	18.9505	0.927558	14	13.0523	1.00144	14	11.5079	1.04935	14	53.1063	0.50547
XP_023768394.1	nascent polypeptide-associated complex subunit alpha-like protein 2 isoform X2 [Lactuca sativa]	28.1	3	3	7	210	22.6911	4.61475	0.875043	7	15.8486	0.8946	7	22.0543	0.927108	7	11.9383	0.919856	7	29.2341	1.17755	7	7.00841	1.91679	7	24.0058	0.216028
XP_023764374.1	ribulose-phosphate 3-epimerase, cytoplasmic isoform-like [Lactuca sativa]	8.23	1	1	4	231	24.9677	5.43994	0.922391	4	2.62658	0.844836	4	9.52444	1.23211	4	1.7733	0.929478	4	2.33455	1.03358	4	4.31773	1.51683	4	9.69596	0.499863
XP_023735774.1	PLAT domain-containing protein 3-like [Lactuca sativa]	15.68	2	2	6	185	20.0748	6.354	0.835885	6	7.92427	0.885416	6	14.5906	0.93904	6	15.9784	0.972892	6	8.31363	1.28366	6	9.75388	1.50296	6	20.1112	0.0794511
XP_023754425.1	exopolygalacturonase-like [Lactuca sativa]	21.64	6	6	9	402	43.2157	7.81104	1.03842	9	7.73786	1.14308	9	6.37024	1.11448	9	11.1656	0.948794	9	23.591	0.957355	9	5.62373	0.835957	9	45.3103	0.021047
XP_023738281.1	probable aldo-keto reductase 2 [Lactuca sativa]	21.93	1	7	19	342	37.6952	6.01123	0.909449	1		1.13593	1		1.04702	1		1.04938	1		1.02921	1		0.726358	1		0.48121
XP_023750989.1	guanosine nucleotide diphosphate dissociation inhibitor 1 [Lactuca sativa]	25.68	11	11	30	444	49.77	5.98584	1.05672	30	5.2429	1.07673	30	13.1008	0.919762	30	8.29077	1.10389	30	11.6999	0.954191	30	11.7354	0.649952	30	22.1337	0.464304
PLY98236.1	hypothetical protein LSAT_7X100340 [Lactuca sativa]	12.11	3	3	6	380	40.0588	6.72705	0.925564	6	7.40265	0.912373	6	9.14127	1.19465	6	32.4096	0.939662	6	1.73437	1.04082	6	7.64454	1.1588	6	25.219	0.766039
XP_023754871.1	mitochondrial dicarboxylate/tricarboxylate transporter DTC-like [Lactuca sativa]	36.12	3	10	29	299	31.9776	9.37842	1.20556	11	15.6542	1.19861	11	11.1045	0.93032	11	9.15346	1.07552	11	12.0423	0.757652	11	31.9171	0.399963	11	40.2547	0.163126
XP_023737085.1	40S ribosomal protein S11-1 [Lactuca sativa]	43.75	3	8	34	160	17.9155	10.2866	0.967081	10	20.2847	0.940385	10	24.976	0.850356	10	31.8864	0.977652	10	14.6129	1.12096	10	19.2713	1.07684	10	56.3752	0.0650911
XP_023738311.1	20 kDa chaperonin, chloroplastic-like [Lactuca sativa]	41.34	4	6	20	254	26.4511	8.646	1.06897	8	4.59725	1.10283	8	6.25129	0.959658	8	17.2491	1.02723	8	7.50085	0.937559	8	5.73464	0.694932	8	13.4726	0.219987
XP_023756149.1	lysM domain-containing GPI-anchored protein 2-like [Lactuca sativa]	9.09	2	2	3	363	38.7542	6.29053	0.923994	3	3.62629	1.16564	3	8.38812	1.10141	3	22.5953	0.885551	3	2.0667	0.948904	3	14.9536	1.34219	3	43.6397	0.977521
XP_023751008.1	nicalin-1 [Lactuca sativa]	9.35	3	3	5	567	61.9423	6.69775	0.863634	5	10.5197	0.776532	5	12.038	0.994598	5	25.9295	0.925965	5	9.43232	1.11105	5	8.79037	2.04215	5	6.04299	0.24222
PLY95136.1	hypothetical protein LSAT_1X76500 [Lactuca sativa]	4.91	3	3	6	733	83.555	6.49365	1.0947	6	3.95426	1.11151	6	7.35147	1.03309	6	13.0912	1.027	6	6.39133	0.896545	6	4.16254	1.01096	6	15.3252	0.0991478
PLY83398.1	hypothetical protein LSAT_8X1461 [Lactuca sativa]	10.26	5	5	18	497	56.7377	9.37842	1.12775	18	4.88775	1.12896	18	8.2779	0.871803	18	7.0704	1.02265	18	6.48974	0.945703	18	8.19748	0.688642	18	21.4213	0.300644
XP_023763924.1	tropinone reductase homolog At5g06060-like [Lactuca sativa]	11.99	1	3	40	267	28.4623	7.75244	0.821487	1		0.740918	1		1.2983	1		0.829486	1		1.13526	1		2.12575	1		0.392545
XP_023758414.1	60S ribosomal protein L28-2-like [Lactuca sativa]	41.33	3	7	25	150	16.6521	10.4478	1.02521	10	8.63061	1.00157	10	17.2833	0.9156	10	13.2196	1.11906	10	13.1297	1.03867	10	7.37895	0.680693	10	15.9277	0.815128
XP_023746311.1	alpha-xylosidase 1-like [Lactuca sativa]	9.04	6	9	12	929	103.481	8.08936	1.065	7	5.12652	1.02286	7	3.96919	0.846549	7	3.31652	1.1285	7	5.23636	1.01408	7	6.05942	0.669025	7	16.167	0.80284
XP_023728661.1	cytokinin riboside 5'-monophosphate phosphoribohydrolase LOG8 [Lactuca sativa]	22.64	4	4	13	212	23.2266	5.94775	0.977851	13	8.38528	0.92381	13	13.1264	1.00303	13	18.7381	1.11159	13	9.832	1.05556	13	4.49027	0.834319	13	17.7744	0.731942
PLY99881.1	hypothetical protein LSAT_4X32040 [Lactuca sativa]	14.91	10	14	31	1073	116.781	5.5542	1.06276	13	15.1358	1.00274	13	6.51193	1.14233	13	30.3549	0.939896	13	13.2275	0.997656	13	9.99883	0.956279	13	47.2013	0.0757862
XP_023766351.1	uncharacterized protein LOC111914873 [Lactuca sativa]	43	3	3	11	100	10.7805	9.56885	0.875636	11	9.70789	0.908639	11	5.07913	1.06723	11	8.33245	0.898337	11	5.51197	1.10093	11	5.14202	1.79282	11	16.5359	0.321201
XP_023768955.1	uncharacterized protein At2g27730, mitochondrial [Lactuca sativa]	46.55	4	5	8	116	12.0252	9.5542	0.974378	4	2.86548	1.00956	4	10.6183	0.934323	4	11.1733	1.15774	4	10.8835	1.03223	4	7.66828	0.882018	4	48.6705	0.568667
XP_023733316.1	ras-related protein RABE1a-like [Lactuca sativa]	34.42	6	8	16	215	23.7461	7.81104	1.17403	9	9.65156	0.953468	9	19.0688	0.80679	9	19.0443	1.03591	9	12.709	0.954137	9	15.3329	0.456616	9	30.9891	0.482396
XP_023744189.1	probable NAD(P)H dehydrogenase (quinone) FQR1-like 2 [Lactuca sativa]	11.46	2	2	5	253	26.7945	6.69775	0.970261	5	5.30956	0.942825	5	18.8957	1.17661	5	5.81768	0.89001	5	4.96705	1.00662	5	6.46548	1.38242	5	37.5059	0.722907
PLY80454.1	hypothetical protein LSAT_4X103400 [Lactuca sativa]	14.65	3	12	19	908	102.477	5.04639	0.921558	4	15.2048	0.724142	4	34.6635	1.00333	4	9.48159	1.03074	4	6.65644	1.1645	4	10.0779	1.81602	4	16.3213	0.151174
XP_023735208.1	ras-related protein RABB1b [Lactuca sativa]	25.24	1	4	7	210	23.1467	7.40088	1.01657	1		1.06387	1		0.853083	1		1.04941	1		0.985223	1		1.18874	1		0.332284
XP_023738025.1	protein SUPPRESSOR OF K(+) TRANSPORT GROWTH DEFECT 1 [Lactuca sativa]	25	8	8	10	436	48.2737	7.47412	0.996031	10	9.89573	0.911012	10	16.639	0.984926	10	12.1591	0.993745	10	9.09571	1.03213	10	9.99226	1.25817	10	37.8589	0.206189
XP_023771764.1	importin subunit beta-1-like [Lactuca sativa]	10.66	7	7	10	807	90.0744	4.79248	0.928897	10	6.07656	0.924745	10	9.18425	1.11433	10	22.0036	0.932384	10	12.8623	1.00676	10	13.2707	1.4462	10	24.6396	0.464145
PLY96929.1	hypothetical protein LSAT_4X7120 [Lactuca sativa]	8.6	6	6	11	686	78.3717	7.00537	1.00401	11	4.99695	1.04485	11	5.65007	0.990372	11	9.29174	1.0109	11	5.10982	0.958773	11	6.82309	1.06719	11	31.2374	0.98325
PLY65644.1	hypothetical protein LSAT_7X21560 [Lactuca sativa]	14.54	4	4	13	282	30.1851	10.1255	0.945967	13	23.2511	1.04016	13	30.8492	0.858168	13	13.9415	1.1029	13	14.4677	1.08373	13	26.3979	0.710051	13	22.551	0.905577
PLY88093.1	hypothetical protein LSAT_6X111660 [Lactuca sativa]	16.74	6	6	10	454	50.9138	6.31592	1.08396	10	7.34079	1.08455	10	7.32672	0.958067	10	10.8411	1.02337	10	3.92428	0.977237	10	7.61543	0.724895	10	19.5492	0.259572
PLY77529.1	hypothetical protein LSAT_2X86661 [Lactuca sativa]	11.41	13	13	16	1166	133.985	5.32568	1.03954	16	8.57535	1.06076	16	16.476	1.05977	16	26.5842	1.01146	16	17.4887	0.940917	16	18.3192	0.869934	16	110.785	0.0531449
PLY89787.1	hypothetical protein LSAT_1X5820 [Lactuca sativa]	9.95	6	6	18	734	82.3958	7.23975	0.973177	18	15.7693	0.844164	18	20.3566	1.06476	18	13.9886	0.989976	18	12.2416	1.00714	18	14.5751	1.18915	18	62.4764	0.324377
XP_023752680.1	universal stress protein PHOS34-like isoform X2 [Lactuca sativa]	34.04	5	7	23	235	25.7069	5.19873	0.926094	19	16.2449	0.869863	19	38.0541	0.876189	19	9.24681	1.14054	19	15.2228	1.10559	19	24.5847	1.01018	19	21.0822	0.0104432
XP_023743195.1	phospholipase D delta-like [Lactuca sativa]	12.24	9	9	16	850	96.2075	7.2251	1.07297	16	8.39052	1.03058	16	16.2129	0.962735	16	11.9712	1.01789	16	9.14404	0.993598	16	10.7075	1.0397	16	69.5934	0.891894
XP_023771061.1	phosphoinositide phospholipase C 2-like [Lactuca sativa]	26.55	14	14	26	580	65.6368	6.41748	1.05717	26	9.2063	1.04608	26	15.0891	0.924483	26	17.4978	1.05656	26	11.4425	0.973247	26	10.517	0.755347	26	32.8049	0.461366
XP_023756282.1	isoleucine--tRNA ligase, cytoplasmic-like [Lactuca sativa]	10.8	12	12	16	1176	134.085	6.37939	0.967917	16	7.90504	0.960368	16	27.0279	0.989888	16	5.24855	0.984501	16	10.3332	1.03296	16	15.434	1.11655	16	90.016	0.143167
XP_023750266.1	pyruvate decarboxylase 1-like [Lactuca sativa]	16.39	4	8	20	604	65.1227	6.31592	0.957602	7	15.713	0.887948	7	12.4612	0.671842	7	12.3806	1.16569	7	11.5009	1.19586	7	6.5552	1.12793	7	37.9573	0.0213533
AAF19787.1	photosystem I subunit III, partial (chloroplast) [Lactuca sativa]	35.71	4	4	18	140	15.6644	9.20264	1.20699	18	19.7382	1.16609	18	19.8862	0.905004	18	17.1958	1.05328	18	9.57755	0.860195	18	20.3179	0.432822	18	67.4639	0.206606
PLY94825.1	hypothetical protein LSAT_2X101800 [Lactuca sativa]	18.98	5	5	8	374	40.6618	9.01221	1.14113	8	8.0257	1.07099	8	17.6444	1.06342	8	5.57253	1.02087	8	5.65629	0.891552	8	9.16549	0.54762	7	159.769	0.130835
XP_023761943.1	subtilisin-like protease SBT1.4 [Lactuca sativa]	15.93	10	10	20	772	82.174	6.45557	0.973967	20	14.6358	1.06911	20	11.545	1.02088	20	13.7835	0.942515	20	10.4225	1.01881	20	6.95173	1.20616	20	66.4207	0.698906
XP_023763788.1	mannose-1-phosphate guanylyltransferase 1 [Lactuca sativa]	21.33	5	5	5	361	39.427	7.75244	0.970967	5	15.1874	0.814444	5	10.2972	0.946328	5	18.7985	1.04814	5	22.2406	1.05584	5	11.787	1.38977	5	86.2867	0.10712
XP_023728441.1	neuromodulin [Lactuca sativa]	69.54	7	7	34	151	16.2138	3.75146	1.19296	34	10.2059	1.19693	34	14.2626	1.07491	34	12.0165	0.854152	34	20.3186	0.78095	34	19.0814	0.652746	32	39.7798	0.00528777
PLY81512.1	hypothetical protein LSAT_8X106200 [Lactuca sativa]	22.22	2	2	6	189	20.0152	4.81787	0.958679	6	24.7665	0.880731	6	18.6082	1.04782	6	13.3204	0.884784	6	5.90448	1.02861	6	27.5116	1.50127	6	64.3118	0.41246
XP_023759100.1	acetylornithine deacetylase [Lactuca sativa]	24.03	10	10	15	437	47.8585	6.3667	1.05264	15	4.39676	1.09427	15	9.06517	0.95549	15	6.30082	1.05306	15	4.81799	0.950998	15	8.67293	0.668781	15	45.6583	0.305839
XP_023731926.1	protein WALLS ARE THIN 1-like [Lactuca sativa]	9.25	3	3	8	389	42.6287	9.20264	1.09636	5	2.87196	0.998962	5	18.7995	1.17756	5	26.3769	0.964731	5	11.6655	0.893202	5	11.5831	0.869655	5	39.5636	0.0369293
XP_023754650.1	2-hydroxyacyl-CoA lyase [Lactuca sativa]	22.24	10	10	18	571	61.0278	5.93506	0.999998	18	17.0291	0.954435	18	17.1144	0.994002	18	9.64051	1.05182	18	17.0453	1.04406	18	13.5985	0.785473	18	55.5012	0.813324
XP_023750668.1	uncharacterized protein LOC111899019 [Lactuca sativa]	25.11	5	5	17	231	25.081	8.83643	1.09922	17	11.2018	0.987225	17	25.1408	0.912092	17	8.49772	1.00084	17	8.32023	1.06637	17	19.2072	0.87088	17	72.5765	0.811493
XP_023732829.1	CSC1-like protein ERD4 [Lactuca sativa]	7.66	4	4	7	731	82.9188	8.6167	0.989713	7	12.9303	0.983362	7	14.9686	0.904415	7	8.06255	1.05021	7	7.27012	1.03551	7	4.45665	1.2918	7	28.3491	0.129507
XP_023747303.1	cytochrome b6-f complex iron-sulfur subunit, chloroplastic [Lactuca sativa]	24.67	4	4	10	227	24.0071	8.33838	0.952071	10	7.53935	0.954052	10	2.09831	1.0199	10	6.72884	0.939824	10	25.062	1.06971	10	5.63225	1.23558	10	74.9785	0.295435
XP_023767826.1	aquaporin PIP2-4-like [Lactuca sativa]	10.21	1	2	6	284	30.3185	7.41553	0.97135	2	0.9226	0.918735	2	3.27277	0.752803	2	3.70093	1.22202	2	1.0827	1.17201	2	1.91063	0.725922	2	3.74112	0.404769
XP_023763651.1	NDR1/HIN1-like protein 1 [Lactuca sativa]	22.64	4	4	30	212	23.9327	9.99365	1.08279	30	5.73403	1.09977	30	7.18913	0.888062	30	6.86134	1.04234	30	6.89971	0.992064	30	6.59693	0.698224	30	12.0654	0.42512
XP_023756424.1	protein disulfide isomerase-like 2-3 [Lactuca sativa]	26.65	10	10	25	439	47.7976	5.59229	0.983122	25	10.5371	1.08407	25	11.6456	0.99729	25	11.4709	1.07883	25	10.4328	0.959448	25	9.07041	0.709908	25	61.554	0.404284
XP_023753882.1	40S ribosomal protein S19-3 [Lactuca sativa]	50.68	4	8	35	148	16.3866	10.1401	1.10183	18	8.62172	1.04843	18	8.1877	0.935156	18	9.73829	1.11048	18	9.53562	0.93049	18	9.90318	0.685462	18	37.6093	0.417881
XP_023748296.1	thioredoxin reductase NTRB-like [Lactuca sativa]	10.26	3	3	5	380	40.1124	6.90283	1.05641	5	12.9286	1.01705	5	18.0746	0.952421	5	7.99481	1.04402	5	10.8812	0.993045	5	14.7192	0.786909	5	91.5594	0.469072
PLY72083.1	hypothetical protein LSAT_9X122380 [Lactuca sativa]	13.29	2	2	10	143	15.4799	9.0708	1.15156	10	11.2461	1.07258	10	11.4655	0.941267	10	19.4122	1.05691	10	8.21342	0.94782	10	10.3405	0.525033	10	29.986	0.288837
XP_023757573.1	far upstream element-binding protein 2 [Lactuca sativa]	13.35	6	7	20	629	63.8831	5.22412	0.966252	18	8.20255	0.995147	18	7.95158	1.16682	18	6.86609	0.965495	18	8.06728	0.993575	18	5.29868	0.973617	18	16.3363	0.360349
XP_023730524.1	methyl-CpG-binding domain-containing protein 11-like [Lactuca sativa]	20.95	7	7	10	377	41.8512	4.51318	1.07351	10	11.2676	1.11815	10	9.87767	1.02898	10	19.1709	1.01102	10	7.86424	0.966036	10	8.40195	0.777028	10	31.1754	0.11071
XP_023746982.1	eukaryotic translation initiation factor 3 subunit A-like [Lactuca sativa]	17.79	13	16	25	950	110.449	9.24658	1.02145	20	12.2199	0.940101	20	12.1964	0.979464	20	13.6914	0.980206	20	6.74877	1.0326	20	15.2016	1.33266	20	41.3091	0.29612
XP_023766173.1	guanylate-binding protein 4-like [Lactuca sativa]	7.53	7	7	12	1062	119.845	7.25439	0.976466	12	13.2535	0.971375	12	19.546	1.02497	12	17.843	0.932384	12	12.4095	1.03013	12	15.0834	1.17787	12	55.584	0.488864
XP_023751521.1	transcriptional regulator DEF1-like [Lactuca sativa]	9.59	4	4	6	469	51.9999	6.39209	0.910342	5	12.7882	0.936009	5	18.5832	1.10726	5	10.5479	0.856596	5	9.89835	1.03628	5	6.21667	1.49956	5	5.33736	0.507596
XP_023747991.1	calcium-dependent protein kinase 26 [Lactuca sativa]	9.41	5	5	15	563	62.6724	5.59229	1.07506	15	10.7044	1.00432	15	10.0204	0.93386	15	18.4331	1.17603	15	8.89502	0.917829	15	7.91113	0.803266	15	33.878	0.758452
XP_023765701.1	galactokinase [Lactuca sativa]	25.65	12	12	28	499	54.2383	5.47803	1.0171	28	12.2124	1.01189	28	19.7572	1.05166	28	13.1666	1.01002	28	13.5209	0.984932	28	15.4065	0.859615	28	56.0918	0.192726
PLY69073.1	hypothetical protein LSAT_5X145040 [Lactuca sativa]	10.65	2	2	5	338	35.7964	8.63135	1.06651	5	5.99274	1.07885	5	3.01272	0.963897	5	11.9312	1.07575	5	11.434	0.95875	5	0.676017	0.561136	5	41.571	0.344738
XP_023750863.1	leucine-rich repeat extensin-like protein 4 isoform X1 [Lactuca sativa]	4.74	2	3	11	612	66.6167	6.56592	1.05225	6	10.8158	1.03333	6	4.18052	0.843722	6	13.7577	1.08607	6	3.2303	0.942503	6	9.35548	0.963857	6	24.082	0.806006
XP_023750277.1	ruBisCO large subunit-binding protein subunit beta, chloroplastic-like [Lactuca sativa]	12.32	1	7	14	609	64.6332	5.65576	0.964517	1		0.953636	1		1.02874	1		0.976022	1		1.0081	1		1.50284	1		0.354622
PLY80791.1	hypothetical protein LSAT_1X59281 [Lactuca sativa]	13.82	1	4	28	340	37.5035	9.29053	1.08031	1		1.1219	1		1.1002	1		0.93844	1		0.946614	1		0.736307	1		0.0313353
XP_023768680.1	glycine dehydrogenase (decarboxylating) A, mitochondrial [Lactuca sativa]	23.34	10	19	33	1041	113.569	6.81494	1.08203	14	12.5539	1.17461	14	14.1157	1.03613	14	10.2612	1.01782	14	14.6802	0.890175	14	6.47687	0.706585	14	23.7742	0.0846437
XP_023770996.1	superoxide dismutase [Mn], mitochondrial-like [Lactuca sativa]	31.58	4	5	15	228	25.26	7.6792	1.0446	14	11.0792	1.05638	14	8.80823	0.933932	14	14.8048	1.09398	14	6.80925	0.979613	14	19.6293	0.705652	14	21.7358	0.52214
XP_023754571.1	pyruvate kinase 1, cytosolic-like [Lactuca sativa]	18.6	3	8	14	527	57.6761	6.48096	1.05586	3	0.0543173	1.01044	3	11.5959	0.901727	3	6.54232	1.05193	3	0.684316	0.928594	3	4.54765	0.724015	3	47.09	0.453894
XP_023748648.1	protein transport protein SEC23-like [Lactuca sativa]	16.41	5	9	16	774	85.38	6.03662	0.91122	9	16.8606	0.845231	9	23.7551	0.992915	9	7.16922	0.979811	9	8.72192	1.0949	9	19.3279	1.22035	9	71.3204	0.0895362
XP_023741544.1	glycerophosphodiester phosphodiesterase GDPDL3 [Lactuca sativa]	9.91	7	7	17	757	82.0056	5.2876	1.11922	17	11.2701	1.08069	17	9.88584	0.887457	17	6.33273	1.00555	17	7.17121	1.00044	17	11.8915	0.58884	17	32.5793	0.35079
XP_023749621.1	leucine-rich repeat extensin-like protein 4 isoform X2 [Lactuca sativa]	3.31	1	2	11	635	69.1157	6.43018	1.08531	6	4.8529	1.10424	6	1.59474	0.971681	6	6.96467	1.04883	6	4.10499	0.967182	6	2.80751	0.639827	6	23.2621	0.269843
PLY79849.1	hypothetical protein LSAT_8X14240 [Lactuca sativa]	51.92	3	5	29	104	11.9003	10.4185	1.08771	17	3.47674	1.10231	17	7.28271	1.02814	17	6.82698	1.02894	17	4.13522	0.954669	17	8.50454	0.57257	17	6.79203	0.198155
XP_023742750.1	60S ribosomal protein L18a-3 [Lactuca sativa]	38.98	1	7	19	177	21.1933	10.3599	1.02024	4	6.34674	0.720091	4	10.6528	0.962638	4	7.41574	1.25963	4	9.29828	1.11436	4	3.16571	0.68619	4	15.861	0.574723
BAF32961.1	p-glycoprotein-like protein, partial [Lactuca sativa]	21.51	1	1	2	93	10.1283	7.7085	0.970497	2	8.13213	0.733991	2	3.91838	1.11724	2	6.38624	1.13478	2	1.12439	1.10727	2	10.1669	1.01844	2	16.0387	0.279539
XP_023764259.1	reactive Intermediate Deaminase A, chloroplastic [Lactuca sativa]	34.9	7	7	11	192	20.3256	8.83643	0.981711	11	22.8058	1.01724	11	24.7062	1.01835	11	21.5535	0.895394	11	10.5101	1.05512	11	17.1612	1.18697	11	58.385	0.662532
PLY72737.1	hypothetical protein LSAT_4X183301 [Lactuca sativa]	12.26	1	6	13	473	53.0779	7.88428	1.08032	4	2.9667	1.06535	4	2.37788	0.954572	4	5.99087	0.948784	4	4.55674	0.9552	4	12.0919	1.12208	4	10.4056	0.738958
XP_023770002.1	glutamine synthetase cytosolic isozyme [Lactuca sativa]	25.71	3	7	23	354	39.0057	5.93506	1.04174	3	13.6389	1.08034	3	7.05788	1.12915	3	12.3814	1.02803	3	2.23473	0.926869	3	9.00159	0.649202	3	61.6823	0.136556
XP_023764836.1	fructose-bisphosphate aldolase 1, chloroplastic [Lactuca sativa]	31.99	11	11	17	397	42.67	7.21045	1.02365	17	6.04166	1.04829	17	7.04665	0.986092	17	12.5668	1.05002	17	14.9532	0.968376	17	3.60362	0.747098	17	47.5616	0.350238
PLY84651.1	hypothetical protein LSAT_9X74041 [Lactuca sativa]	25.96	14	14	18	759	83.0452	5.51611	0.970771	18	17.1064	1.00571	18	20.4414	1.03042	18	11.8123	0.981029	18	13.2301	1.01888	18	11.6094	1.04776	18	71.8169	0.627996
XP_023750101.1	early nodulin-like protein 2 [Lactuca sativa]	22.01	5	5	15	259	27.1931	6.06201	1.05511	15	8.22197	1.06691	15	7.21298	1.01425	15	20.8843	1.02126	15	8.40745	1.01252	15	10.1822	0.73102	15	40.613	0.269374
XP_023752603.1	FT-interacting protein 1-like [Lactuca sativa]	10.67	6	7	9	778	89.3373	9.01221	0.906573	7	13.3549	0.807614	7	5.94312	1.0597	7	21.2056	1.05174	7	12.1306	1.07674	7	7.04781	1.11355	7	50.2093	0.107594
XP_023728937.1	bifunctional aspartate aminotransferase and glutamate/aspartate-prephenate aminotransferase [Lactuca sativa]	15.18	5	5	9	481	51.8448	7.84033	0.866696	9	15.3792	0.874829	9	22.2531	1.07544	9	11.6993	0.911507	9	10.0577	1.05546	9	11.011	1.66781	9	29.862	0.32246
XP_023768019.1	protein SRC1 [Lactuca sativa]	41.18	5	5	35	102	11.0965	8.25049	1.33545	35	12.6976	1.16653	35	19.799	0.981329	35	10.2523	1.0071	35	17.9728	0.790646	35	18.1855	0.393368	31	66.767	0.105647
XP_023747610.1	protein AUXIN RESPONSE 4 [Lactuca sativa]	16.07	5	5	11	473	52.4196	6.7124	0.947758	11	7.32488	0.925444	11	15.2167	1.09781	11	12.6112	0.962884	11	14.8511	1.029	11	6.86363	1.46376	11	24.2766	0.386001
XP_023742891.1	peroxidase 42 [Lactuca sativa]	15.11	3	3	5	331	37.4032	8.104	0.862377	5	12.8861	0.846855	5	28.2727	1.12431	5	13.6241	0.872666	5	9.10639	1.06098	5	12.8766	1.8851	5	38.082	0.367645
XP_023753883.1	chaperone protein ClpB1 [Lactuca sativa]	15.19	8	9	10	915	101.554	5.90967	0.850076	9	15.4934	0.837906	9	12.2765	1.02147	9	15.9999	1.01707	9	18.4401	1.15042	9	5.93785	1.83092	9	38.4531	0.172331
XP_023756151.1	isocitrate dehydrogenase [NAD] regulatory subunit 1, mitochondrial [Lactuca sativa]	31.25	9	10	28	368	39.8307	8.38232	1.06024	27	10.1001	1.06278	27	16.8728	0.936833	27	9.76027	1.04402	27	8.29563	0.984329	27	13.6358	0.815254	27	35.1974	0.419231
XP_023730622.1	phosphomethylpyrimidine synthase, chloroplastic [Lactuca sativa]	11.52	6	6	18	651	72.5651	6.27783	0.933498	18	4.72039	1.11489	18	12.7382	1.06163	18	15.5249	0.954794	18	10.2282	1.00833	18	5.37811	0.992574	18	18.6201	0.411252
XP_023757499.1	eukaryotic translation initiation factor 3 subunit B-like [Lactuca sativa]	12.52	2	8	9	711	82.045	5.24951	1.12631	2	2.97218	1.07256	2	0.78866	0.886682	2	17.535	1.08641	2	11.7091	0.937287	2	4.53899	0.663324	2	55.4759	0.407259
XP_023772734.1	eukaryotic translation initiation factor 3 subunit B-like [Lactuca sativa]	11.27	1	7	8	710	82.031	5.26221	1.07668	1		0.999517	1		0.888887	1		1.10149	1		0.985265	1		0.909092	1		0.901859
XP_023753033.1	probable nucleolar protein 5-2 [Lactuca sativa]	9.08	2	5	14	573	63.3315	8.88037	0.997765	2	28.1392	1.11929	2	6.42231	1.1196	2	37.0483	0.937016	2	12.9979	0.91863	2	1.68936	0.841394	2	89.7386	0.0228582
XP_023767325.1	probable voltage-gated potassium channel subunit beta [Lactuca sativa]	22.63	4	8	24	327	36.7638	7.78174	1.17935	6	12.0145	1.09295	6	23.9878	0.815306	6	6.6067	1.20506	6	9.62893	0.85023	6	41.9772	0.451938	6	56.8338	0.471681
BAH15312.1	ACC oxidase 2 [Lactuca sativa]	16.08	3	3	8	311	35.4328	5.24951	0.944532	8	4.22448	0.959379	8	23.2501	1.01741	8	10.3651	1.05892	8	6.82274	1.09147	8	12.2955	0.933471	8	11.2852	0.364864
XP_023736583.1	proteasome subunit beta type-6 [Lactuca sativa]	34.18	8	8	17	237	25.4868	5.38916	1.03296	17	16.7855	1.07829	17	12.1663	1.05297	17	10.5946	0.882981	17	8.70239	0.979025	17	11.8577	1.21481	17	34.0965	0.784149
XP_023749494.1	vacuolar protein sorting-associated protein 24 homolog 1-like [Lactuca sativa]	8.04	1	1	6	224	25.5441	5.30029	0.871338	6	12.7455	0.900082	6	9.79988	1.08506	6	10.8939	0.850916	6	4.29899	1.03235	6	4.25591	2.18227	6	30.141	0.393844
XP_023734154.1	60S ribosomal protein L35a-1 [Lactuca sativa]	47.32	1	5	23	112	12.8808	10.6821	1.1287	1		1.05929	1		1.02401	1		1.07767	1		0.943498	1		0.455318	1		0.269824
XP_023743386.1	60S ribosomal protein L14-2-like [Lactuca sativa]	27.82	2	4	9	133	15.2215	10.1548	1.02808	6	7.80491	1.07301	6	8.79688	0.981865	6	4.84107	1.01416	6	9.60155	0.916059	6	5.70034	1.01234	6	77.0881	0.324946
XP_023745786.1	basic 7S globulin-like [Lactuca sativa]	19.5	8	8	17	441	46.7496	8.01611	0.937363	17	22.2031	0.944865	17	19.3094	0.905984	17	12.6713	0.995608	17	22.4398	1.1266	17	23.8004	1.23536	17	56.2847	0.0541674
XP_023736360.1	probable amidase At4g34880 [Lactuca sativa]	7.11	3	3	5	506	54.9279	8.79248	1.02003	5	2.12937	1.01698	5	8.86655	1.06898	5	8.46759	1.02691	5	2.22865	1.01475	5	3.55503	0.889786	5	4.68007	0.282979
XP_023734839.1	mitochondrial uncoupling protein 1 [Lactuca sativa]	19.08	5	5	13	304	32.1581	9.36377	1.0652	13	4.6412	1.14371	13	9.47999	0.939312	13	4.42343	1.01942	13	5.97662	0.943646	13	6.07601	0.728733	13	22.5946	0.222608
PLY84176.1	hypothetical protein LSAT_4X181460 [Lactuca sativa]	8.48	2	2	5	330	36.274	5.2876	0.901265	5	2.83511	0.846395	5	8.39863	1.19523	5	5.18422	0.996881	5	3.53955	1.03968	5	1.7022	1.50854	5	1.54961	0.364595
XP_023737940.1	auxin-induced protein PCNT115-like [Lactuca sativa]	26.61	4	8	21	342	37.7543	6.06201	1.00976	9	12.6575	1.03315	9	7.20399	1.02036	9	5.70348	1.01603	9	4.06609	0.998426	9	11.3621	1.01675	9	51.1278	0.302266
XP_023735112.1	light-induced protein, chloroplastic-like [Lactuca sativa]	4.05	1	1	7	321	35.0794	5.30029	1.04242	7	5.3718	1.09336	7	8.48045	1.11151	7	10.6896	1.01085	7	1.98409	0.949987	7	3.39926	0.835068	7	7.49776	0.0535668
XP_023738029.1	probable nucleolar protein 5-2 [Lactuca sativa]	7.75	1	4	13	542	60.3441	9.0708	0.940579	1		1.01561	1		1.17169	1		0.778378	1		0.990711	1		1.82816	1		0.657876
XP_023733962.1	glutamine synthetase, chloroplastic [Lactuca sativa]	31.4	7	8	30	430	47.1115	6.45557	1.0254	29	12.0996	0.956927	29	21.5182	0.962592	29	14.8804	1.11656	29	17.4638	0.958936	29	9.22053	0.627154	29	32.8989	0.609365
XP_023759236.1	60S ribosomal protein L13a-4 [Lactuca sativa]	37.38	1	9	25	206	23.474	10.3745	1.02376	2	7.95378	1.04228	2	1.44399	1.00937	2	17.5119	0.825274	2	37.3917	1.00468	2	8.32856	1.39214	2	55.7056	0.784937
XP_023769577.1	defensin SD2-like [Lactuca sativa]	41.1	3	3	16	73	8.16992	9.14404	1.03182	16	16.8225	0.88221	16	45.8166	0.80224	16	24.2184	1.08632	16	15.2979	1.22807	16	27.8038	0.799764	15	89.2754	0.405621
XP_023747005.1	farnesyl pyrophosphate synthase [Lactuca sativa]	24.85	8	8	14	342	39.3701	5.33838	0.917293	14	16.6197	0.818367	14	29.6913	0.864397	14	14.6932	1.06155	14	25.2843	1.1519	14	13.4274	1.08917	14	74.6826	0.00391969
XP_023730887.1	60S ribosomal protein L36-2-like, partial [Lactuca sativa]	50	5	5	22	64	7.27817	10.7261	1.04924	12	7.38641	1.11672	12	5.3545	0.929066	12	9.45423	1.01605	12	5.20981	1.00877	12	4.65543	0.694987	12	45.5746	0.353311
PLY74217.1	hypothetical protein LSAT_5X40701 [Lactuca sativa]	15.94	5	6	12	577	63.1964	4.70361	1.00393	9	12.4833	1.03121	9	15.2702	1.03677	9	17.6893	1.02891	9	10.1799	0.987242	9	16.2234	0.708592	9	39.1918	0.316037
XP_023735994.1	40S ribosomal protein S30 [Lactuca sativa]	16.13	1	1	26	62	6.9089	12.0298	1.14936	26	4.35556	1.14665	26	3.05781	0.862637	26	6.49646	1.04726	26	2.40421	0.909576	26	5.39409	0.69996	26	15.7314	0.294314
XP_023739791.1	dirigent protein 22-like [Lactuca sativa]	16.23	2	3	13	191	21.0137	9.36377	0.856106	5	13.2979	0.855662	5	26.0471	0.863322	5	24.6274	1.27393	5	19.3092	1.1964	5	24.7943	0.832438	5	9.5566	0.149339
XP_023735353.1	ubiquitin-conjugating enzyme E2 variant 1D [Lactuca sativa]	36.3	1	4	5	146	16.5302	7.02002	0.721496	1		0.715318	1		1.09513	1		0.842518	1		1.22037	1		2.67448	1		0.268358
XP_023770829.1	cellulose synthase A catalytic subunit 2 [UDP-forming]-like [Lactuca sativa]	5.08	3	4	7	1083	122.254	7.02002	0.910662	5	3.72068	0.739412	5	20.3491	1.04723	5	20.5096	0.924092	5	5.53481	1.16727	5	4.46162	1.58926	5	45.2849	0.199939
XP_023758722.1	coatomer subunit delta-2-like [Lactuca sativa]	22.62	6	11	22	535	58.6907	6.13818	1.02647	8	5.93713	0.974965	8	14.122	0.938419	8	8.82244	1.06476	8	11.1255	0.999031	8	5.31536	0.812238	8	37.1614	0.803029
XP_023748187.1	probable methyltransferase PMT3 isoform X1 [Lactuca sativa]	22.33	13	13	20	618	70.4483	6.354	1.09985	20	12.2785	1.05367	20	8.94511	0.967107	20	12.9229	1.00078	20	9.77752	0.946706	20	16.5924	0.698319	20	26.3349	0.191906
XP_023761602.1	acylamino-acid-releasing enzyme-like [Lactuca sativa]	5.68	3	3	3	827	90.0878	7.09326	0.992279	3	22.5834	1.0813	3	9.11763	0.977848	3	0.60574	1.03411	3	8.81682	1.03892	3	15.9506	0.779666	3	115.846	0.509287
XP_023739683.1	calmodulin [Lactuca sativa]	42.28	1	8	58	149	16.9819	4.27197	1.02171	1		0.798038	1		1.02727	1		0.833087	1		1.21762	1		1.51117	1		0.320593
XP_023735387.1	threonine synthase, chloroplastic-like [Lactuca sativa]	17.59	7	7	9	523	57.5569	7.21045	0.958106	9	12.1316	1.04688	9	18.1422	1.02172	9	14.9092	1.00614	9	10.8135	0.998474	9	17.2798	1.10099	9	60.1564	0.56732
XP_023729368.1	40S ribosomal protein S15-4 [Lactuca sativa]	36.18	4	4	20	152	17.1334	10.3745	1.10101	20	6.45281	1.10201	20	14.8083	0.926453	20	18.7401	1.1048	20	4.97701	0.889477	20	12.0347	0.68847	17	29.7335	0.327543
PLY95606.1	hypothetical protein LSAT_6X83821 [Lactuca sativa]	14.05	7	7	21	612	67.5588	9.0415	0.999617	21	21.6349	1.03421	21	25.2478	1.04718	21	18.9281	0.934379	21	17.051	1.02768	21	11.917	0.85736	21	122.763	0.164077
PLY96927.1	hypothetical protein LSAT_4X7040 [Lactuca sativa]	14.19	10	10	19	902	98.7309	6.72705	0.980185	19	19.7764	0.990586	19	10.5191	1.00089	19	12.4493	0.895581	19	10.8144	1.05911	19	9.33755	1.27228	19	66.663	0.479397
XP_023772755.1	dynamin-related protein 1E-like [Lactuca sativa]	14.86	2	9	17	646	71.9187	7.34229	0.882685	2	2.34975	0.982372	2	1.9211	1.10722	2	24.7912	0.903913	2	14.2816	1.05627	2	0.603309	1.54549	2	8.68336	0.43292
XP_023735693.1	26S proteasome regulatory subunit 8 homolog A [Lactuca sativa]	26.67	1	9	14	420	47.1476	8.51416	0.713401	3	0.976697	0.683937	3	0.614465	0.810175	3	12.1505	0.860839	3	4.14836	1.32761	3	4.92685	2.93218	3	5.11514	0.197205
PLY90871.1	hypothetical protein LSAT_9X102320 [Lactuca sativa]	11.99	7	7	23	609	67.7579	6.63916	1.06878	23	6.04826	0.991378	23	10.7411	0.845599	23	10.9594	1.03279	23	7.36135	1.11078	23	14.7525	0.833837	23	53.4045	0.831619
XP_023765365.1	FAM10 family protein At4g22670-like [Lactuca sativa]	15.6	6	7	24	423	44.9861	5.10986	1.03351	23	5.31602	1.10965	23	9.09808	0.995975	23	6.19899	1.0705	23	4.94277	0.963996	23	7.10939	0.619071	23	22.8699	0.312848
XP_023733401.1	chaperonin CPN60-2, mitochondrial [Lactuca sativa]	26.91	9	13	18	576	61.3542	5.56689	1.09685	11	8.57053	1.08631	11	4.57355	0.936546	11	12.0469	1.09143	11	12.9314	0.89012	11	7.16026	0.608217	11	21.1231	0.302527
XP_023735696.1	cytochrome b-c1 complex subunit 7-2-like [Lactuca sativa]	45.08	5	5	11	122	14.2396	9.43701	1.01636	11	7.79452	0.985019	11	17.6904	0.950203	11	18.699	1.0337	11	19.1603	0.99812	11	6.0528	0.766859	11	11.9058	0.584492
XP_023768264.1	alpha-xylosidase 1-like [Lactuca sativa]	5.33	2	4	5	938	104.61	6.20166	0.78604	2	0.0615931	0.789357	2	2.43949	1.20439	2	27.1374	0.962452	2	1.89226	1.19697	2	10.7672	1.53758	2	16.9381	0.231969
XP_023736168.1	protein transport protein SEC23-like [Lactuca sativa]	12.65	3	7	10	775	85.4488	5.88428	1.03837	3	9.89006	0.990326	3	17.0599	1.03213	3	4.70278	1.00749	3	13.4843	0.97757	3	13.8405	0.866941	3	38.4558	0.199428
XP_023733829.1	60S ribosomal protein L32-1-like [Lactuca sativa]	33.83	1	5	49	133	15.6996	10.3892	0.940232	1		0.984467	1		0.988161	1		1.07909	1		1.06955	1		0.982758	1		0.100879
XP_023772981.1	proteasome subunit beta type-1-like [Lactuca sativa]	34.98	6	6	11	223	24.429	6.52197	1.00539	11	17.8466	1.02688	11	16.1923	0.967718	11	11.1686	1.06683	11	12.2649	1.00481	11	14.9866	0.953289	11	65.4452	0.833747
XP_023750754.1	peroxiredoxin Q, chloroplastic [Lactuca sativa]	32.11	5	5	10	218	23.8244	9.49561	1.03232	10	5.26633	1.06502	10	8.33218	0.977768	10	12.6417	1.04999	10	6.4661	0.972496	10	5.32939	0.832644	10	24.7966	0.344713
PLY78748.1	hypothetical protein LSAT_9X45981 [Lactuca sativa]	5.86	13	13	18	2612	284.844	6.99072	0.989158	17	20.7837	1.01045	17	23.8158	1.10056	17	24.3543	0.859473	17	14.5782	1.03421	17	14.1662	1.41091	17	110.295	0.70291
AAF29976.1	isopentenyl pyrophosphate:dimethyllallyl pyrophosphate isomerase, partial [Lactuca sativa]	20.91	5	5	13	263	30.2134	5.32568	1.06035	13	11.4388	1.0955	13	13.9983	0.969247	13	15.9868	1.06052	13	10.6017	0.919519	13	11.8256	0.655122	13	19.3704	0.260257
XP_023761821.1	N-terminal acetyltransferase A complex auxiliary subunit NAA15-like [Lactuca sativa]	10.75	7	9	12	884	100.793	7.76709	1.06265	10	2.95735	1.17473	10	4.63919	1.067	10	4.25167	0.988197	10	5.07764	0.884942	10	8.64042	0.708084	10	49.8397	0.0546836
XP_023762187.1	monosaccharide-sensing protein 2-like [Lactuca sativa]	8.04	4	4	7	746	79.0609	5.22412	1.08706	7	10.0199	1.05821	7	15.093	0.831643	7	18.1118	1.10213	7	16.1041	1.04947	7	23.386	0.85847	7	48.3446	0.924498
XP_023766212.1	60S ribosomal protein L18a-3-like [Lactuca sativa]	38.98	1	7	18	177	21.2073	10.3599	1.13373	3	5.329	1.08778	3	8.21741	0.857977	3	2.5753	1.179	3	6.43136	0.868955	3	0.674826	0.540923	3	14.831	0.46566
XP_023761376.1	60S ribosomal protein L26-1-like [Lactuca sativa]	25.5	1	5	18	149	16.9113	10.5942	0.82727	4	21.0193	0.799626	4	22.0327	1.06826	4	12.7694	0.796413	4	9.40549	1.15362	4	7.16672	2.14356	4	35.5499	0.320973
PLY92405.1	hypothetical protein LSAT_2X80921 [Lactuca sativa]	25.5	1	5	25	149	16.9553	10.5942	0.96126	11	19.5489	0.917358	11	22.6769	1.14834	11	22.4715	0.863175	11	13.7695	0.998458	11	17.816	1.78774	11	46.0998	0.523142
XP_023773050.1	NADH dehydrogenase [ubiquinone] flavoprotein 2, mitochondrial [Lactuca sativa]	23.62	5	5	16	254	28.2162	7.35693	1.02448	16	15.4316	0.997712	16	18.3604	0.901389	16	10.1314	1.05898	16	17.4308	1.01257	16	15.8697	0.85781	16	29.6999	0.979756
XP_023746187.1	nodal modulator 1 [Lactuca sativa]	10.92	10	11	16	1200	131.315	6.06201	1.00886	12	7.8872	0.96756	12	13.8915	0.890614	12	16.927	1.07881	12	6.2001	1.02827	12	7.89937	1.11404	12	59.3763	0.0504991
XP_023764248.1	ACT domain-containing protein ACR12-like isoform X2 [Lactuca sativa]	22.15	6	6	13	289	31.4582	6.04932	1.13179	13	7.17611	1.11121	13	7.59828	0.929442	13	11.6512	1.00359	13	3.9168	0.895015	13	11.4762	0.76398	13	20.321	0.146535
XP_023761983.1	pectinesterase-like [Lactuca sativa]	7.42	3	3	5	539	58.4806	8.41162	0.97774	5	14.7401	1.06726	5	22.3853	0.945813	5	5.67627	0.927698	5	9.60153	1.06138	5	19	0.939909	5	132.697	0.731773
XP_023772161.1	serine racemase isoform X1 [Lactuca sativa]	20	5	5	5	335	35.7087	7.13721	1.00272	5	21.288	1.07331	5	34.6196	0.941906	5	8.6529	1.02979	5	11.798	1.00859	5	24.204	0.8512	5	59.6611	0.562969
XP_023770306.1	alanine--glyoxylate aminotransferase 2 homolog 1, mitochondrial [Lactuca sativa]	24.06	9	9	17	478	52.4859	8.03076	1.06584	17	17.773	1.11915	17	36.7331	1.07566	17	15.5235	0.926477	17	19.601	0.946439	17	27.7677	1.07689	17	74.7013	0.106593
XP_023756822.1	ricin B-like lectin R40G3 [Lactuca sativa]	26.25	2	4	37	160	18.2942	5.56689	1.07714	35	4.3027	1.13097	35	7.16466	0.97184	35	7.44652	1.16216	35	5.46723	0.855946	35	10.6245	0.498824	35	17.7151	0.325333
XP_023751243.1	SKP1-like protein 1A [Lactuca sativa]	40.38	2	6	17	156	17.5698	4.65283	1.10557	8	3.16928	1.11827	8	0.764026	0.954144	8	3.94831	1.07218	8	2.38287	0.919761	8	3.27204	0.655046	8	10.7306	0.253371
XP_023734309.1	probable glutamyl endopeptidase, chloroplastic [Lactuca sativa]	6	5	5	9	950	106.145	6.31592	0.972223	9	18.02	0.782539	9	25.3709	1.0608	9	18.3928	0.997515	9	25.6512	1.11718	9	24.4845	1.57499	9	30.9068	0.207853
XP_023744676.1	glutathione S-transferase-like [Lactuca sativa]	27.14	6	6	16	210	24.0054	5.94775	1.01299	16	13.9992	1.01488	16	15.1099	0.819921	16	7.85526	1.20755	16	10.138	0.961973	16	17.2241	0.821193	16	70.6184	0.732783
XP_023765720.1	polyphenol oxidase I, chloroplastic-like [Lactuca sativa]	10.51	7	7	9	609	68.4763	6.7417	1.05208	9	17.0351	1.01413	9	5.73212	0.951955	9	23.1417	1.06674	9	11.8496	1.04444	9	13.1007	1.07072	9	31.92	0.146089
XP_023772753.1	UMP-CMP kinase 3-like [Lactuca sativa]	18.54	2	4	8	205	22.4516	6.59521	1.14227	2	12.32	1.11116	2	17.1821	0.959119	2	7.9755	1.0294	2	3.35484	0.903646	2	19.953	0.544078	2	105.865	0.191275
XP_023742782.1	lactoylglutathione lyase GLX1 [Lactuca sativa]	31.16	9	9	16	292	32.6837	5.80811	0.971642	16	13.8425	0.920621	16	14.6596	0.849284	16	10.8865	1.15761	16	5.79236	1.09413	16	7.30978	1.18876	16	60.7069	0.00667233
XP_023756141.1	cytochrome P450 71A6-like [Lactuca sativa]	12.8	5	5	13	508	57.7604	7.26904	0.968511	13	11.4982	0.971625	13	25.4471	0.957625	13	5.15845	1.10746	13	6.14434	1.08514	13	23.7963	1.12732	13	39.476	0.000400997
PLY98550.1	hypothetical protein LSAT_1X34861 [Lactuca sativa]	11.21	1	10	16	919	103.581	4.90674	0.909436	1		0.778458	1		1.04533	1		0.859723	1		1.16497	1		2.04934	1		0.287888
XP_023736080.1	protein IWS1 homolog [Lactuca sativa]	10.66	5	5	8	816	89.5293	4.70361	1.1595	8	8.25588	1.13351	8	7.92808	0.992469	8	13.9679	0.918579	8	6.56072	0.958537	8	7.03791	0.837874	8	26.0302	0.0389735
XP_023760397.1	eukaryotic translation initiation factor 3 subunit I-like [Lactuca sativa]	33.64	9	9	16	327	35.7422	7.34229	1.04161	16	7.02636	1.16744	16	13.36	0.989506	16	15.1781	1.02609	16	10.1737	0.887424	16	19.8157	0.613762	16	22.7639	0.165661
XP_023762416.1	GDP-mannose 4,6 dehydratase 1 [Lactuca sativa]	11.62	4	4	9	370	41.777	7.00537	1.10645	9	10.9426	1.16803	9	18.5284	0.948882	9	11.3268	0.980867	9	12.9762	0.912757	9	13.4479	0.880309	9	48.9465	0.104788
XP_023759701.1	heterogeneous nuclear ribonucleoprotein 1-like [Lactuca sativa]	9.25	4	4	9	465	45.4781	7.44482	0.973973	9	5.52684	1.04388	9	9.42112	1.09674	9	16.8734	0.869823	9	6.89315	1.04858	9	5.54621	1.44532	9	7.02827	0.657601
XP_023729550.1	leukotriene A-4 hydrolase homolog [Lactuca sativa]	13.19	6	6	10	614	69.2791	5.41455	1.00782	10	10.8274	1.06338	10	12.6194	0.944171	10	17.5483	1.03791	10	8.31504	1.0106	10	8.07825	0.803376	10	36.3201	0.541114
XP_023767756.1	histidine--tRNA ligase, cytoplasmic [Lactuca sativa]	12.29	9	9	12	879	97.0764	6.53662	0.867256	12	15.7001	0.934484	12	12.5914	1.00442	12	12.3999	1.00046	12	10.3259	1.08533	12	7.39599	1.45633	12	42.4777	0.166986
XP_023770675.1	SKP1-like protein 1B [Lactuca sativa]	36.13	1	5	10	155	17.5747	4.65283	1.06216	1		1.11847	1		0.933678	1		1.15763	1		0.933708	1		0.468335	1		0.42887
XP_023755867.1	NADH dehydrogenase [ubiquinone] 1 beta subcomplex subunit 9 [Lactuca sativa]	18.26	2	2	6	115	13.3918	8.42627	1.09329	6	4.84681	1.03842	6	10.4177	0.896392	6	8.66214	1.10434	6	9.52023	0.939235	6	9.10299	0.851962	6	31.8364	0.66422
XP_023729637.1	adenylate kinase 4 isoform X2 [Lactuca sativa]	33.64	2	6	11	220	24.0538	8.88037	1.08524	5	21.7123	1.23741	5	4.72771	1.05887	5	2.08007	0.960378	5	18.7129	0.777957	5	0.326697	0.58258	5	33.8651	0.0446922
PLY94714.1	hypothetical protein LSAT_2X38821 [Lactuca sativa]	32.27	6	6	9	220	24.3692	4.83057	1.06496	9	6.75218	1.13526	9	1.34984	0.918442	9	9.25703	1.0644	9	4.39239	0.968171	9	2.58863	0.577338	9	44.6806	0.354383
XP_023757480.1	ATP synthase subunit delta', mitochondrial-like [Lactuca sativa]	21.53	4	4	15	209	22.5737	6.69775	1.03662	15	2.50746	1.09499	15	7.15058	0.969649	15	11.0216	1.07228	15	4.36585	1.00289	15	3.45901	0.732273	15	27.3942	0.42306
XP_023765981.1	MLP-like protein 31 [Lactuca sativa]	29.61	4	4	10	152	17.1527	5.38916	1.13875	10	9.61491	1.14554	10	9.62877	0.970968	10	9.51813	1.00395	10	2.04905	0.896825	10	14.2508	0.709943	10	28.1968	0.105674
XP_023733423.1	proteasome subunit alpha type-7 [Lactuca sativa]	27.02	7	7	13	248	27.0021	7.37158	1.08858	13	4.66176	1.07788	13	15.9028	0.9236	13	15.725	1.07894	13	12.4506	0.982104	13	11.2126	0.636492	13	34.2291	0.416361
PLY77167.1	hypothetical protein LSAT_8X19240 [Lactuca sativa]	16.49	3	3	12	285	30.3878	7.81104	1.03494	12	9.21631	1.0095	12	22.7157	1.05678	12	14.9641	1.09294	12	15.8868	0.885476	12	23.1426	0.778845	11	34.3682	0.286142
XP_023750765.1	eukaryotic translation initiation factor 3 subunit K [Lactuca sativa]	30.17	6	6	10	232	26.3876	5.79541	0.994967	10	10.0434	1.05211	10	29.1317	0.9987	10	6.40673	1.06725	10	10.0639	1.01871	10	11.3735	0.894756	10	59.9076	0.711359
XP_023744489.1	monothiol glutaredoxin-S17 [Lactuca sativa]	21.03	8	8	10	485	52.9539	5.68115	0.883462	10	12.7606	0.962778	10	9.33724	1.12047	10	17.5265	0.911994	10	10.5151	0.978313	10	7.78839	1.50492	10	37.883	0.514739
XP_023766446.1	(RS)-norcoclaurine 6-O-methyltransferase-like [Lactuca sativa]	23.8	2	7	15	353	39.3829	5.30029	0.900622	5	35.4545	0.769205	5	12.8487	0.790107	5	14.613	1.22619	5	6.51728	1.1644	5	47.9933	1.14212	5	37.1618	0.00172102
XP_023758275.1	secretory carrier-associated membrane protein 2-like [Lactuca sativa]	9.42	2	2	8	308	34.4101	8.60205	0.882642	8	32.3403	0.741016	8	50.0337	0.940186	8	23.2169	1.08159	8	9.6031	1.13398	8	29.5543	1.42462	8	42.684	0.0423576
XP_023762850.1	lysM domain-containing GPI-anchored protein 1-like [Lactuca sativa]	4.49	2	2	3	423	43.483	5.10986	0.769589	3	0.00588959	0.827337	3	3.31698	0.935108	3	2.96355	0.970963	3	1.90988	1.25227	3	0.185107	1.8826	3	11.6672	0.127908
XP_023753881.1	UDP-glucose 6-dehydrogenase 3-like isoform X2 [Lactuca sativa]	20.42	1	9	17	480	52.651	6.65381	0.805926	1		0.780189	1		0.972284	1		0.999121	1		1.253	1		1.75729	1		0.104163
XP_023770717.1	nuclear transport factor 2B [Lactuca sativa]	34.96	1	3	23	123	13.6046	6.50732	1	10	4.0893	1.09135	10	6.47791	1.05355	10	11.4554	1.00282	10	6.294	0.961675	10	5.04839	0.928559	10	12.7856	0.069613
XP_023731897.1	proteasome subunit beta type-3-A [Lactuca sativa]	20.1	3	3	6	204	22.7904	5.61768	0.961318	6	1.23892	0.922299	6	4.31568	1.21773	6	11.5705	0.867244	6	4.77369	1.03824	6	6.84203	1.46067	6	8.87207	0.680614
XP_023741803.1	60S ribosomal protein L17-2-like [Lactuca sativa]	24.57	2	5	26	175	19.9085	10.0962	1.09137	6	14.6586	1.23678	6	23.1852	1.0201	6	12.096	1.02008	6	15.663	0.786713	6	33.2688	0.723823	6	20.1211	0.069036
XP_023753152.1	beta-adaptin-like protein A isoform X4 [Lactuca sativa]	1.72	1	1	2	815	90.4339	5.37646	0.784579	2	5.91716	0.785481	2	3.8575	1.29991	2	15.74	0.85484	2	1.30938	1.15049	2	6.29478	1.93767	2	5.72907	0.383653
XP_023749124.1	photosystem II 22 kDa protein, chloroplastic [Lactuca sativa]	19.85	5	5	19	262	27.6061	8.77783	1.07384	19	4.42163	1.10113	19	7.88164	0.982446	19	6.95785	1.03603	19	3.95197	0.941039	19	3.37218	0.722062	19	16.6914	0.200052
XP_023740207.1	glutathione S-transferase L3-like [Lactuca sativa]	11.78	2	2	6	297	33.9113	6.72705	1.02008	6	4.3055	1.05076	6	4.11432	1.01852	6	5.14567	1.09543	6	2.70076	0.959896	6	3.19161	0.913762	6	11.114	0.510185
XP_023752577.1	ATP-dependent zinc metalloprotease FTSH 2, chloroplastic [Lactuca sativa]	10.54	6	6	19	683	73.162	6.11279	0.915236	19	11.5135	0.900518	19	11.608	1.02989	19	11.9289	0.958029	19	12.1347	1.074	19	9.59934	1.49095	19	44.9564	0.247536
XP_023735595.1	histone H2A-like [Lactuca sativa]	15.23	1	3	22	151	16.0291	10.5356	1.03201	4	3.68665	0.941985	4	0.936675	0.894713	4	5.29498	1.15443	4	3.21442	0.971893	4	0.414847	1.08366	4	4.0024	0.163144
XP_023739399.1	histone H2A-like [Lactuca sativa]	20.67	2	5	28	150	15.7741	10.5942	1.08896	3	13.5711	1.01538	3	18.2392	0.952794	3	26.9472	0.961371	3	9.51201	0.984593	3	8.8637	0.414367	3	21.5585	0.289586
XP_023761042.1	histone H2A-like [Lactuca sativa]	20	3	5	36	155	16.2683	10.6821	1.05185	18	12.1342	1.03595	18	7.24921	0.917691	18	7.42053	1.00744	18	11.6365	0.963213	18	11.8259	1.01913	18	26.9447	0.914129
XP_023743600.1	T-complex protein 1 subunit delta [Lactuca sativa]	22.14	10	10	20	533	57.6448	7.69385	0.997958	20	9.26938	0.932258	20	25.1606	1.03312	20	12.1849	1.03096	20	9.45534	0.952353	20	15.1253	1.14929	20	31.4322	0.430544
XP_023744245.1	NPL4-like protein 1 [Lactuca sativa]	4.14	1	1	2	411	46.0486	5.64307	1.00911	2	4.59916	0.821493	2	1.13138	0.961467	2	1.03806	1.07896	2	1.7346	1.0898	2	0.844969	1.23979	2	11.7154	0.0550222
XP_023733691.1	phosphoribosylformylglycinamidine cyclo-ligase, chloroplastic-like [Lactuca sativa]	7.63	2	2	3	393	41.9096	6.56592	0.797582	3	6.01338	0.669078	3	22.3659	1.0706	3	3.66161	1.05531	3	13.3198	1.21397	3	1.33089	1.8168	3	8.27731	0.118465
XP_023733722.1	ATP-citrate synthase alpha chain protein 2-like [Lactuca sativa]	13	2	5	10	423	46.5738	5.68115	0.772285	2	13.1094	0.897619	2	7.1044	1.18637	2	12.3708	0.856644	2	8.36117	1.15107	2	5.12362	1.8592	2	14.2983	0.354229
XP_023758336.1	transport inhibitor response 1-like protein Os04g0395600 [Lactuca sativa]	9.91	5	5	8	575	64.2266	4.99561	0.950241	8	6.68765	0.86689	8	20.0042	0.991478	8	3.5824	0.977552	8	7.92154	1.14013	8	6.57824	1.69974	8	15.826	0.204041
XP_023747352.1	histone H2A [Lactuca sativa]	21.33	3	5	27	150	15.731	10.8726	1.02502	9	21.9064	1.068	9	20.7822	0.906695	9	22.4273	1.04363	9	29.2785	0.978925	9	12.4515	0.627903	9	116.166	0.44595
PLY84206.1	hypothetical protein LSAT_7X54881 [Lactuca sativa]	12.03	8	8	11	723	82.1175	8.51416	1.09054	11	7.96599	1.07815	11	18.7049	0.983068	11	13.3361	0.988655	11	10.8106	0.913016	11	9.28822	0.758255	11	71.7758	0.0966689
XP_023772139.1	bifunctional UDP-glucose 4-epimerase and UDP-xylose 4-epimerase 3 isoform X2 [Lactuca sativa]	24.43	8	8	17	352	39.2331	8.35303	0.991143	17	12.6812	0.987443	17	10.8805	0.931273	17	15.4634	1.00395	17	11.1173	1.0192	17	11.6509	1.05349	17	31.7463	0.0839169
XP_023741162.1	40S ribosomal protein S27-2-like [Lactuca sativa]	44.19	1	3	21	86	9.56168	8.51416	1.06658	7	4.17554	1.11023	7	2.35295	1.0272	7	2.03091	1.03504	7	4.74554	0.942681	7	9.71085	0.780122	7	11.0657	0.130249
XP_023764401.1	remorin-like isoform X1 [Lactuca sativa]	50	3	11	33	190	20.9011	8.646	1.11294	12	5.84438	1.07686	12	7.97875	0.873993	12	7.63452	1.12478	12	6.0387	0.908619	12	6.15843	0.567039	12	17.4203	0.435886
XP_023733779.1	thioredoxin H-type-like [Lactuca sativa]	27.5	3	3	12	120	13.2149	5.75732	1.12735	12	5.48497	0.980845	12	4.7684	0.958293	12	5.55646	1.11308	12	7.15105	0.952026	12	4.05218	0.787501	12	16.5277	0.54488
XP_023739260.1	membrane steroid-binding protein 1-like [Lactuca sativa]	22.9	1	3	9	214	23.2135	4.52588	0.864607	3	5.22033	0.995158	3	5.85945	1.11664	3	4.22834	0.893352	3	0.871733	1.04329	3	2.81694	1.29742	3	12.1051	0.568955
XP_023747050.1	beta-D-xylosidase 1 [Lactuca sativa]	13.24	9	9	12	778	84.7691	8.27979	0.85181	12	17.8736	0.762605	12	23.618	0.895435	12	12.1936	1.05906	12	10.5523	1.17176	12	5.89138	1.64214	12	44.8327	0.0677955
XP_023750428.1	long chain acyl-CoA synthetase 4-like [Lactuca sativa]	14.55	9	9	17	660	73.1184	6.59521	1.04818	17	19.9703	1.02792	17	19.4616	0.924658	17	8.51149	0.987726	17	12.6632	1.02626	17	19.0933	0.685467	17	75.4223	0.429302
XP_023758490.1	serine carboxypeptidase II-2 [Lactuca sativa]	10.69	4	4	6	477	53.1883	5.65576	0.876312	6	18.7856	1.01969	6	8.55659	1.12106	6	9.05533	0.978171	6	13.7264	1.00628	6	10.9478	1.17871	6	93.2338	0.634235
PLY85216.1	hypothetical protein LSAT_8X118901 [Lactuca sativa]	19.68	2	2	2	188	19.9773	4.729	0.762211	2	12.5209	0.758053	2	16.9301	0.996464	2	10.4391	0.970893	2	19.481	1.29147	2	13.6758	1.78981	2	19.1273	0.110993
PLY93847.1	hypothetical protein LSAT_6X86780 [Lactuca sativa]	35.94	4	4	7	128	14.0491	4.41162	1.069	7	6.25928	1.06942	7	6.25351	0.906723	7	3.70557	1.0678	7	5.00275	1.00144	7	1.94681	0.825393	7	19.4273	0.608305
XP_023760491.1	cytochrome c oxidase subunit 6b-1-like [Lactuca sativa]	28	5	5	7	175	19.4349	4.28467	1.01872	7	13.0521	1.14466	7	13.4911	0.927116	7	21.0568	0.922465	7	26.3488	0.983921	7	15.7507	0.492257	7	171.662	0.239503
XP_023734336.1	dihydrolipoyl dehydrogenase, mitochondrial-like [Lactuca sativa]	18.47	2	8	18	509	53.75	7.37158	0.85387	2	33.6266	0.832269	2	33.9345	0.960807	2	0.744372	1.10838	2	7.05834	1.19788	2	34.646	0.885838	2	83.1326	0.146137
XP_023755404.1	uncharacterized protein LOC111903873 [Lactuca sativa]	14.54	4	4	7	399	43.5373	6.55127	0.858967	7	8.09083	0.918703	7	6.96943	1.14458	7	14.0003	1.01878	7	4.00656	1.00785	7	7.3625	1.36546	7	34.2341	0.344189
XP_023758253.1	alcohol dehydrogenase 1B [Lactuca sativa]	11.39	4	4	9	439	47.1197	8.1626	0.9546	9	15.027	0.89986	9	13.9029	0.831195	9	24.4664	1.07809	9	22.0543	1.04214	9	9.99656	1.37218	9	55.9119	0.0716369
XP_023739121.1	26S proteasome regulatory subunit 8 homolog A-like [Lactuca sativa]	32.45	1	9	13	376	41.887	8.29443	0.993224	2	15.7832	0.872986	2	4.51208	0.997527	2	43.6354	1.40997	2	23.6966	0.865346	2	13.5409	0.52219	2	40.172	0.936818
XP_023763946.1	26S proteasome regulatory subunit S10B homolog B-like [Lactuca sativa]	22.56	7	8	17	399	44.6204	8.17725	1.06877	14	5.62198	1.05606	14	8.93421	0.914266	14	6.39535	1.05918	14	4.82611	0.97055	14	5.98099	0.804288	14	17.3854	0.488136
XP_023742691.1	V-type proton ATPase subunit E-like [Lactuca sativa]	36.48	8	8	28	233	26.5189	7.06396	1.07708	28	9.68032	1.09734	28	9.47577	0.906863	28	14.7005	1.03373	28	6.96781	0.944104	28	9.65878	0.765426	28	32.4988	0.320047
XP_023751998.1	beta-adaptin-like protein B isoform X2 [Lactuca sativa]	13.08	3	11	45	887	98.8254	4.97021	0.966926	9	15.97	1.0257	9	18.3432	0.985646	9	10.471	0.975047	9	11.5061	1.04768	9	14.9879	1.26403	9	44.8716	0.309907
XP_023748149.1	probable small nuclear ribonucleoprotein F [Lactuca sativa]	15.91	1	1	3	88	9.974	4.53857	0.766605	3	2.36146	0.840086	3	0.0520556	1.08971	3	11.216	0.843784	3	5.21168	1.17829	3	3.03941	2.1009	3	14.907	0.288021
XP_023755202.1	spermidine synthase 1 [Lactuca sativa]	15.02	3	4	8	333	36.2721	4.99561	0.825129	5	25.9147	0.840166	5	11.0259	0.981852	5	7.79111	1.03294	5	12.6112	1.19036	5	8.8281	2.07306	5	14.5494	0.168537
XP_023738532.1	photosystem I reaction center subunit IV, chloroplastic-like [Lactuca sativa]	32	2	3	5	150	16.0522	9.61279	1.21356	4	5.41204	1.23323	4	9.36446	0.850862	4	2.57016	0.965736	4	8.65239	0.846288	4	2.4907	0.514551	4	34.0604	0.152487
XP_023741874.1	uncharacterized protein LOC111889955 [Lactuca sativa]	22.63	4	5	21	327	34.9361	6.37939	0.920785	10	8.62757	0.917902	10	14.5926	1.06275	9	25.1239	0.995718	10	18.3403	1.00731	10	9.54619	1.26513	9	31.8785	0.289038
XP_023732540.1	probable serine/threonine-protein kinase BSK3 isoform X2 [Lactuca sativa]	8.47	2	4	9	496	55.6373	6.18896	1.11917	7	4.09758	1.12581	7	2.25926	1.01288	7	5.17533	1.03409	7	6.12172	0.919398	7	1.47598	0.665535	7	30.4791	0.137397
XP_023758593.1	elongation factor TuA, chloroplastic [Lactuca sativa]	13.43	6	7	10	484	52.2659	6.48096	0.998121	9	15.5511	1.06388	9	11.0082	0.926906	9	15.4465	1.09625	9	13.5902	1.02017	9	9.60472	0.726212	9	21.5081	0.704282
XP_023749830.1	glucose-6-phosphate 1-dehydrogenase, cytoplasmic-like [Lactuca sativa]	17.09	8	9	18	515	58.9942	6.68311	0.941987	14	31.8471	0.947582	14	22.0343	1.05167	14	20.6688	1.01193	14	24.1048	1.01565	14	21.4325	1.29912	14	55.7302	0.274595
XP_023771426.1	H/ACA ribonucleoprotein complex subunit 4-like [Lactuca sativa]	12.67	1	5	8	576	64.4079	8.99756	1.03109	1		0.926167	1		1.0133	1		1.02992	1		0.991664	1		1.2555	1		0.312409
XP_023764763.1	40S ribosomal protein S11-2 [Lactuca sativa]	43.75	3	8	31	160	17.8945	10.3599	0.824414	7	8.90834	0.797596	7	15.025	0.851004	7	19.656	1.05849	7	8.70314	1.21658	7	12.2702	1.0331	7	41.6286	0.00941991
PLY69178.1	hypothetical protein LSAT_3X121560 [Lactuca sativa]	12.61	1	4	6	349	39.4069	5.37646	1.18401	2	2.37491	1.13882	2	6.43954	0.960115	2	3.58688	1.07318	2	2.02521	0.788377	2	1.89753	0.747604	2	4.69746	0.142194
XP_023766509.1	1-aminocyclopropane-1-carboxylate oxidase homolog 1-like isoform X2 [Lactuca sativa]	9.49	1	3	4	369	41.5579	5.87158	1.04385	1		1.13324	1		1.02937	1		1.05931	1		0.925568	1		0.646582	1		0.202405
PLY67168.1	hypothetical protein LSAT_6X99560 [Lactuca sativa]	22.74	2	9	46	321	36.4044	9.27588	1.10922	11	6.14058	1.01538	11	17.9017	1.02753	11	19.0198	0.962632	11	15.1886	0.89265	11	14.1764	0.927319	11	42.4219	0.0261054
PLY88110.1	hypothetical protein LSAT_9X6621 [Lactuca sativa]	4.15	2	3	5	1252	135.398	7.6499	0.852604	4	6.15033	0.887508	4	3.25944	0.994222	4	12.1963	0.802595	4	5.43903	1.21687	4	12.1756	1.61759	4	14.7202	0.276666
PLY93823.1	hypothetical protein LSAT_6X86320 [Lactuca sativa]	11.78	3	10	48	883	97.9782	4.98291	1.12069	12	4.95678	1.17817	12	10.1395	1.06262	12	9.09235	1.0121	12	6.53873	0.868333	12	12.5303	0.616008	12	16.064	0.0748875
PLY90902.1	hypothetical protein LSAT_1X49441 [Lactuca sativa]	33.63	9	9	11	336	36.6173	5.30029	0.695334	11	13.7862	1.54229	11	21.0516	1.38368	11	18.9552	0.658812	11	25.9212	0.913858	11	24.5882	0.846168	11	72.9936	0.213088
XP_023739997.1	WEB family protein At5g55860 [Lactuca sativa]	4.34	2	2	4	645	71.6173	5.30029	0.86306	4	6.52244	0.819329	4	27.9762	1.09229	4	4.88262	0.972242	4	16.1771	1.04005	4	13.0524	1.76794	4	35.5196	0.279802
XP_023760377.1	MFP1 attachment factor 1-like [Lactuca sativa]	21.25	3	3	13	160	17.1114	4.55127	1.02032	13	14.8068	1.05178	13	18.1149	0.950078	13	16.3527	1.04876	13	10.0542	0.963458	13	12.8762	0.60402	13	78.3439	0.387133
PLY69719.1	hypothetical protein LSAT_2X83900 [Lactuca sativa]	19.35	1	3	6	186	20.7189	5.41455	1.02881	3	6.73689	1.05317	3	0.743334	0.906222	3	3.97576	1.11401	3	13.232	0.993286	3	2.54902	0.737328	3	34.9663	0.710398
XP_023736628.1	histone H2A.1-like [Lactuca sativa]	21.33	2	5	30	150	15.7859	10.6382	1.07948	5	28.6982	1.18463	5	20.6718	0.90565	5	10.3795	1.31252	5	23.7177	0.929722	5	15.3752	0.468411	5	85.1219	0.583909
XP_023758362.1	GDSL esterase/lipase At5g42170-like [Lactuca sativa]	8.76	2	2	3	354	38.9128	5.17334	1.10131	3	12.1477	1.06825	3	8.23359	1.21216	3	7.51213	0.754364	3	2.36898	0.935195	3	13.5781	1.17305	3	53.5319	0.250304
XP_023732798.1	eukaryotic translation initiation factor 3 subunit C-like [Lactuca sativa]	17.03	14	14	24	928	105.246	5.41455	1.04066	24	11.0098	1.11255	24	12.0475	1.0106	24	6.62677	1.00286	24	8.67412	0.951084	24	13.4885	0.992791	24	34.6758	0.101446
XP_023747192.1	gamma carbonic anhydrase-like 2, mitochondrial [Lactuca sativa]	14.01	3	3	6	257	27.9176	8.00146	1.05238	6	9.20356	1.05754	6	12.3031	0.962444	6	8.92692	0.964015	6	17.1455	0.883237	6	9.37097	0.917118	6	70.3059	0.0570238
XP_023750262.1	mitochondrial dicarboxylate/tricarboxylate transporter DTC [Lactuca sativa]	38.8	4	11	23	299	31.9896	9.42236	1.10778	5	2.58797	1.14257	5	9.31924	0.902616	5	12.0788	1.05795	5	0.883891	0.932188	5	7.63001	0.409638	5	5.10819	0.30215
XP_023760047.1	CBS domain-containing protein CBSX3, mitochondrial [Lactuca sativa]	25.12	6	6	19	207	22.7818	8.93896	1.17066	19	6.42128	1.08737	19	8.05464	0.856531	19	16.3553	1.08198	19	12.6479	0.963258	19	9.63956	0.794626	19	66.3896	0.506419
XP_023757455.1	oxysterol-binding protein-related protein 3A-like [Lactuca sativa]	19.82	5	6	11	454	51.4823	5.14795	0.945563	10	17.8567	0.973682	10	29.3959	1.05115	10	12.7805	0.982742	10	8.14238	1.01622	10	18.4449	1.1277	10	75.2634	0.389436
XP_023765226.1	epidermis-specific secreted glycoprotein EP1-like [Lactuca sativa]	10.68	3	5	16	440	49.4709	6.11279	1.02108	7	15.7501	1.01748	7	14.6961	1.00366	7	6.12827	0.990831	7	16.0506	1.00572	7	14.8305	0.961107	7	42.3779	0.117142
XP_023746815.1	probable NADH dehydrogenase [ubiquinone] 1 alpha subcomplex subunit 12 [Lactuca sativa]	38.61	5	5	19	158	18.4623	8.86572	1.15555	19	9.97842	1.16853	19	7.31133	1.02351	19	13.3158	1.02536	19	8.47986	0.819851	19	11.797	0.593561	19	33.3669	0.0850396
XP_023730901.1	adenylosuccinate synthetase 2, chloroplastic [Lactuca sativa]	12.85	2	7	12	498	54.618	7.62061	1.0269	3	8.04629	1.11969	3	2.01718	0.903637	3	17.9986	1.14063	3	1.37264	0.912714	3	5.23341	0.837148	3	2.64993	0.655399
XP_023762872.1	RNA-binding KH domain-containing protein RCF3-like [Lactuca sativa]	12.91	5	5	6	573	61.4894	6.88818	0.977403	6	8.83851	0.975426	6	9.75885	1.11271	6	9.90142	0.985479	6	4.18875	1.07096	6	8.04857	1.09543	6	59.6286	0.636443
XP_023771544.1	glutamate-1-semialdehyde 2,1-aminomutase, chloroplastic-like [Lactuca sativa]	14.77	5	5	11	474	50.6185	6.37939	0.883461	11	8.04917	0.873268	11	16.5731	1.09735	11	13.9324	0.947933	11	15.2673	1.04339	11	3.9388	1.33658	11	56.0688	0.315866
PLY76680.1	hypothetical protein LSAT_8X134580 [Lactuca sativa]	17.51	1	4	12	297	32.6129	7.2251	0.920021	2	6.96635	0.772531	2	4.07185	0.997903	2	9.91259	1.02809	2	0.176426	1.1182	2	5.96495	1.7035	2	6.62119	0.156407
XP_023734207.1	probable voltage-gated potassium channel subunit beta [Lactuca sativa]	14.37	1	5	19	327	36.6988	7.6499	0.830351	1		0.775265	1		0.946253	1		1.0152	1		1.25201	1		1.69105	1		0.0834326
XP_023761883.1	60S ribosomal protein L28-2-like [Lactuca sativa]	41.33	3	7	25	150	16.6991	10.6382	0.977012	11	6.27688	0.929002	11	8.19016	0.859192	11	24.7657	1.21174	11	12.4256	1.07064	11	9.61677	0.633307	11	24.8286	0.791463
XP_023772955.1	gibberellin-regulated protein 6-like [Lactuca sativa]	35	2	2	4	100	10.7571	8.96826	0.866562	4	15.9259	0.800565	4	22.3256	1.24488	4	37.0696	0.950789	4	12.9066	1.04133	4	13.0267	1.7273	4	21.4261	0.393216
PLY63602.1	hypothetical protein LSAT_8X123101 [Lactuca sativa]	6.85	1	7	15	1138	129.747	7.62061	0.943846	1		0.890569	1		1.29751	1		0.938789	1		0.965438	1		1.45427	1		0.738098
XP_023751119.1	chlorophyll a-b binding protein CP24 10A, chloroplastic-like [Lactuca sativa]	11.67	1	2	8	257	27.4151	6.34131	0.994046	5	6.27006	1.0753	5	9.85444	1.0056	5	24.1374	0.849254	5	12.5476	0.950958	5	17.2498	1.62149	5	17.1688	0.659861
XP_023751690.1	protein ROOT HAIR DEFECTIVE 3-like [Lactuca sativa]	14.45	4	10	19	803	89.7995	5.41455	1.03429	9	12.1038	0.95133	9	14.1949	1.00017	9	18.569	1.04817	9	7.00713	1.05722	9	10.7073	1.05478	9	24.9328	0.0744081
PLY93258.1	hypothetical protein LSAT_6X96820 [Lactuca sativa]	31.84	2	13	30	380	41.2671	6.59521	1.09863	11	7.42126	1.05959	11	7.81339	1.02522	11	6.12948	1.08316	11	8.53252	0.913678	11	6.58388	0.682786	11	8.5299	0.227609
XP_023770207.1	uncharacterized protein LOC111918812 [Lactuca sativa]	7.32	2	2	5	355	38.2043	6.93213	0.98294	5	12.7357	1.02719	5	9.84962	1.06141	5	22.9285	0.893385	5	11.1575	1.03162	5	3.80317	1.42018	5	5.36181	0.597613
XP_023757211.1	wound-induced basic protein [Lactuca sativa]	45.65	2	2	6	46	5.3507	9.5249	0.779541	6	4.71442	0.798158	6	4.71645	1.03241	6	12.1335	0.863443	6	8.7467	1.24641	6	9.21775	2.22361	6	5.5433	0.23666
XP_023772589.1	glyceraldehyde-3-phosphate dehydrogenase B, chloroplastic [Lactuca sativa]	11.67	1	5	14	454	48.3307	7.6499	1.15065	1		1.15406	1		0.923734	1		0.962811	1		0.960144	1		0.646569	1		0.165677
XP_023747383.1	eukaryotic translation initiation factor 2 subunit alpha homolog [Lactuca sativa]	10.03	2	3	4	349	38.9502	6.22705	0.972525	3	6.40316	0.882284	3	9.9421	1.09801	3	11.2469	1.06989	3	2.07383	1.03932	3	10.878	1.27544	3	22.1094	0.211984
XP_023766345.1	40S ribosomal protein S12-like [Lactuca sativa]	41.67	2	5	17	144	15.2249	5.99854	0.985696	6	5.87225	0.997485	6	3.45272	0.934335	6	10.6568	1.09184	6	2.18559	1.0989	6	4.55369	0.975053	6	29.9117	0.137048
XP_023752819.1	probable methyltransferase PMT14 [Lactuca sativa]	3.44	2	2	5	611	69.5721	8.55811	1.12054	5	2.09259	1.18701	5	7.23541	1.00222	5	4.23785	1.05455	5	5.59476	0.844391	5	0.621258	0.523141	5	3.5154	0.144948
XP_023752229.1	importin-5 [Lactuca sativa]	3.15	1	3	8	1112	123.018	4.81787	0.750463	4	15.2235	0.704851	4	26.2332	0.800836	4	17.553	0.878668	4	10.8519	1.33873	4	8.13472	2.49438	4	28.5049	0.164295
XP_023755243.1	histone H2A.1-like [Lactuca sativa]	19.87	1	4	26	151	15.9199	10.4771	1.30586	1		1.31241	1		0.956993	1		0.857458	1		0.853935	1		0.270133	1		0.0800471
XP_023739485.1	putative pectate lyase 11 [Lactuca sativa]	14.98	4	4	6	327	36.3222	8.04541	0.945089	6	7.02662	0.780699	6	13.4719	1.16143	6	18.5623	0.925094	6	6.63212	1.12222	6	7.41487	1.49186	6	31.8667	0.336977
XP_023767948.1	mitochondrial import inner membrane translocase subunit Tim9 [Lactuca sativa]	35.48	3	3	4	93	10.7393	7.06396	0.942086	4	16.6548	0.94398	4	20.8413	1.05068	4	8.65628	0.939244	4	0.84308	1.07843	4	12.3494	1.70843	4	14.5014	0.333336
XP_023743064.1	PTI1-like tyrosine-protein kinase 3 [Lactuca sativa]	24.04	4	8	12	366	40.3427	7.53271	0.967858	6	10.6152	0.940307	6	14.325	1.06771	6	10.1521	0.962746	6	5.3332	1.04966	6	7.62264	1.26188	6	37.2829	0.362682
XP_023739914.1	hexokinase-2-like [Lactuca sativa]	17.07	6	6	9	498	54.1359	5.8335	0.978307	9	14.6532	0.971907	9	15.8845	1.03451	9	10.7513	0.929943	9	5.06583	1.03162	9	12.1853	1.4887	9	25.3383	0.420383
XP_023762260.1	carbonic anhydrase 2-like isoform X2 [Lactuca sativa]	28.4	5	6	6	257	27.9361	5.37646	1.09873	5	7.65872	1.02242	5	18.2107	0.987113	5	11.0265	0.994424	5	6.93089	0.940082	5	18.8204	0.783986	5	88.8587	0.141892
XP_023767712.1	dnaJ protein homolog isoform X2 [Lactuca sativa]	19.81	9	9	21	414	46.2617	6.354	1.0532	21	6.44171	1.13934	21	10.3296	1.00004	21	12.4883	1.07621	21	10.7089	0.905971	21	12.6827	0.683238	21	17.8565	0.219457
Q332W9.2	RecName: Full=Acetyl-coenzyme A carboxylase carboxyl transferase subunit beta, chloroplastic; Short=ACCase subunit beta; Short=Acetyl-CoA carboxylase carboxyltransferase subunit beta - [ACCD_LACSA]	11.61	5	5	7	508	57.4652	4.97021	1.03239	7	9.6029	1.07681	7	8.53123	0.956056	7	2.84647	0.98956	7	3.30078	0.987204	7	10.2477	0.858377	7	59.2574	0.241737
XP_023756843.1	uncharacterized protein At2g27730, mitochondrial-like [Lactuca sativa]	28.45	3	4	9	116	12.4905	9.11475	1.16193	5	15.6881	1.1806	5	9.11596	0.904395	5	12.6107	1.07727	5	6.33854	0.846965	5	18.0747	0.617082	5	88.6954	0.215434
XP_023748274.1	heat shock protein 90-5, chloroplastic [Lactuca sativa]	13.48	6	8	14	794	90.2855	5.07178	1.05298	7	3.70816	1.08246	7	2.57684	1.04881	7	6.13131	0.99849	7	8.99205	0.963633	7	8.19598	0.748562	7	21.3321	0.115907
XP_023746662.1	xylose isomerase isoform X2 [Lactuca sativa]	14.94	6	6	12	482	54.0786	5.36377	1.00019	12	11.2483	0.9765	12	15.2768	0.941576	12	10.4822	1.0527	12	9.3672	1.04778	12	9.04205	0.722832	12	34.493	0.788701
XP_023738113.1	ruBisCO large subunit-binding protein subunit alpha-like [Lactuca sativa]	15.99	8	8	12	588	62.206	5.13525	1.02544	12	14.9131	0.974881	12	15.6963	0.985361	12	9.66239	0.975702	12	12.4756	0.991822	12	13.4598	1.12042	12	71.4131	0.519388
XP_023760888.1	protein EXORDIUM-like [Lactuca sativa]	16.56	3	3	12	320	33.9019	8.55811	0.935384	12	8.33052	0.894252	12	5.65457	1.00328	12	14.4573	0.962002	12	15.8205	1.09934	12	11.7949	1.4912	12	59.2993	0.212113
XP_023760594.1	pyrophosphate--fructose 6-phosphate 1-phosphotransferase subunit beta-like [Lactuca sativa]	25.35	4	12	23	564	61.1422	6.18896	0.983509	7	8.85355	0.958469	7	11.5369	0.926517	7	12.2923	1.11925	7	11.3351	1.18184	7	20.8693	0.860666	7	29.9543	0.38226
XP_023729497.1	3-oxo-Delta(4,5)-steroid 5-beta-reductase-like [Lactuca sativa]	20.57	7	7	65	389	43.8899	5.49072	1.07094	65	6.02046	1.05748	65	6.74519	0.932156	65	9.28197	1.08622	65	7.53982	0.926552	65	9.15457	0.82818	64	30.0213	0.448453
XP_023736068.1	cytochrome c [Lactuca sativa]	20.54	2	2	8	112	12.1261	9.45166	1.11071	8	7.93133	1.11878	8	8.88077	0.852534	8	12.5268	0.98982	8	4.20961	1.00948	8	8.68215	0.750794	8	22.9016	0.411014
XP_023736771.1	60S ribosomal protein L21-1-like [Lactuca sativa]	29.88	3	6	22	164	18.585	10.3599	0.853377	9	16.4546	0.830732	9	16.8281	0.874045	9	17.0231	0.91481	9	16.7166	1.26102	9	35.9099	1.24474	9	19.236	0.0644408
XP_023761912.1	transmembrane 9 superfamily member 7 isoform X1 [Lactuca sativa]	5.32	2	3	9	639	73.6916	7.60596	0.784855	7	6.8481	0.78746	7	18.9772	0.665564	7	21.116	0.906332	7	8.78296	1.63003	7	9.67763	1.58204	7	20.1478	0.0573391
XP_023743761.1	uncharacterized protein LOC111891929 [Lactuca sativa]	24.18	2	2	7	91	10.2003	9.78857	1.07151	7	10.6431	1.12007	7	3.56044	0.867893	7	6.87544	1.11693	7	5.99265	0.971949	7	5.20078	0.64331	7	12.1271	0.532761
XP_023759834.1	non-specific lipid-transfer protein-like protein At5g64080 [Lactuca sativa]	12.57	2	2	7	175	17.2325	6.45557	1.02916	7	4.16744	1.10601	7	6.88871	0.897884	7	12.1146	1.16211	7	10.3631	0.991487	7	8.16128	0.731978	7	28.8476	0.741493
AIU48793.1	nitrilase/cyanide hydratase and apolipoprotein N-acyltransferase family protein, partial [Lactuca sativa]	18.21	4	4	4	302	33.0178	5.84619	0.853662	4	3.30116	0.854914	4	10.4151	1.00242	4	7.4407	0.932921	4	11.1815	1.15944	4	2.75344	1.89407	4	21.9183	0.222033
XP_023732218.1	NADH dehydrogenase [ubiquinone] 1 alpha subcomplex subunit 13-B [Lactuca sativa]	43.36	5	5	10	143	16.3065	9.77393	0.920983	10	12.5123	0.870726	10	11.5642	1.03213	10	6.61238	0.931709	10	13.8613	1.10436	10	2.43051	1.73502	10	21.7199	0.273144
XP_023769405.1	peptidyl-prolyl cis-trans isomerase CYP20-1 [Lactuca sativa]	42.65	6	8	17	204	21.6823	9.15869	1.03211	11	4.70412	1.01303	11	19.0759	0.903524	11	21.7734	1.08909	11	10.7563	1.01247	11	6.88841	0.624407	11	82.2991	0.645163
XP_023743179.1	mitochondrial outer membrane protein porin of 36 kDa-like [Lactuca sativa]	23.19	7	7	10	276	29.2712	7.63525	0.907995	10	15.4498	0.953836	10	14.683	0.857005	10	17.0174	1.17939	10	22.6134	1.1036	10	13.245	0.654259	10	16.3261	0.684054
XP_023744372.1	vacuolar protein sorting-associated protein 2 homolog 1 [Lactuca sativa]	10.22	1	1	1	225	25.1789	5.63037	0.803625	1		0.806468	1		1.29566	1		0.834883	1		1.18353	1		1.78006	1		0.406092
XP_023766113.1	delta(24)-sterol reductase-like [Lactuca sativa]	12.61	2	7	9	563	65.6341	6.7124	0.884726	3	1.12069	0.742159	3	4.69371	0.863462	3	5.70118	1.10779	3	23.0309	1.12947	3	22.0427	1.85263	3	4.41076	0.0987004
XP_023772486.1	GTP-binding protein SAR1A [Lactuca sativa]	32.12	2	5	12	193	21.9385	7.53271	0.984403	4	25.1954	0.964755	4	44.3533	1.10927	4	8.74449	1.00898	4	3.19902	0.855234	4	28.8056	0.976888	4	111.094	0.328283
PLY93049.1	hypothetical protein LSAT_9X22780 [Lactuca sativa]	56.6	1	6	20	106	11.5713	7.59131	0.907723	2	10.1082	0.953561	2	25.1704	1.27562	2	21.1694	0.947247	2	6.23839	1.01451	2	1.51211	1.04621	2	64.6666	0.737015
PLY78657.1	hypothetical protein LSAT_9X46621 [Lactuca sativa]	3.97	2	3	9	730	82.1416	5.23682	0.962441	5	26.6403	0.892907	5	25.8966	1.03374	5	12.3005	0.877925	5	3.5333	1.12732	5	25.5174	1.39598	5	33.3941	0.332583
XP_023772037.1	serine carboxypeptidase-like [Lactuca sativa]	7.19	2	2	3	501	55.6796	5.10986	1.0114	3	9.32047	1.11943	3	2.21512	1.06376	3	2.85113	1.0485	3	5.53753	0.909368	3	9.12338	0.744029	3	1.71745	0.153395
PLY86766.1	hypothetical protein LSAT_4X147781 [Lactuca sativa]	13.27	5	5	9	407	44.795	6.59521	1.0193	9	12.9537	0.946886	9	14.7447	0.896647	9	22.6955	0.949866	9	14.2284	1.03397	9	7.93444	1.34603	9	34.5978	0.283101
XP_023768744.1	probable steroid-binding protein 3 [Lactuca sativa]	48	4	4	11	100	10.8725	5.21143	1.14098	11	8.92152	0.99266	11	23.2487	0.988409	11	14.483	1.1172	11	6.29989	0.952904	11	8.77255	0.697777	11	19.6598	0.421455
XP_023767193.1	cytochrome b5-like [Lactuca sativa]	29.41	1	4	14	136	14.9806	5.2876	1.1859	1		1.24635	1		1.06013	1		1.01626	1		0.767703	1		0.446489	1		0.0727473
XP_023748812.1	mitogen-activated protein kinase 3-like [Lactuca sativa]	27.3	6	8	15	370	42.5325	5.98584	0.908188	11	22.1094	0.961901	11	19.1113	1.01957	11	11.3987	0.948462	11	10.9703	1.10649	11	20.7139	1.84585	11	16.8702	0.292731
XP_023761766.1	uncharacterized protein At2g34160-like [Lactuca sativa]	11.54	1	1	2	130	14.6264	5.60498	0.772976	2	0.355371	0.733993	2	3.31672	1.02231	2	3.59979	0.870109	2	0.491357	1.23454	2	4.75023	2.4263	2	15.0522	0.235668
XP_023734703.1	protein BOBBER 1 [Lactuca sativa]	8.5	2	2	11	306	34.7606	5.60498	0.985629	11	4.82382	1.02292	11	6.65669	0.953722	11	10.3467	1.06776	11	5.74631	1.00042	11	8.50362	0.934376	11	7.51721	0.772399
XP_023735254.1	14 kDa proline-rich protein DC2.15-like [Lactuca sativa]	13.39	2	2	18	127	12.9486	7.35693	1.10569	18	6.94099	1.02013	18	14.6741	0.912011	18	5.32625	0.971232	18	16.9608	1.02264	18	5.92837	0.788657	18	61.0389	0.400021
XP_023761304.1	signal recognition particle 54 kDa protein 2-like [Lactuca sativa]	5.25	2	2	4	495	55.101	9.21729	1.13107	4	7.02865	1.17397	4	9.99852	0.977163	4	4.28762	1.0437	4	5.3525	0.844538	4	9.20924	0.549798	4	36.414	0.144444
XP_023737996.1	stress-response A/B barrel domain-containing protein At5g22580 [Lactuca sativa]	41.9	4	4	17	105	11.9811	5.17334	1.03306	17	8.91344	1.03992	17	11.6802	0.84672	17	10.8734	1.16164	17	6.35142	0.991856	17	12.5096	0.682495	17	31.1039	0.864925
XP_023765550.1	trifunctional UDP-glucose 4,6-dehydratase/UDP-4-keto-6-deoxy-D-glucose 3,5-epimerase/UDP-4-keto-L-rhamnose-reductase RHM1 [Lactuca sativa]	16.32	1	11	30	668	75.6014	6.91748	1.00849	1		1.02148	1		1.04354	1		1.128	1		0.994689	1		0.596298	1		0.501271
XP_023756522.1	trifunctional UDP-glucose 4,6-dehydratase/UDP-4-keto-6-deoxy-D-glucose 3,5-epimerase/UDP-4-keto-L-rhamnose-reductase RHM1-like [Lactuca sativa]	18.28	2	12	31	673	75.8014	7.23975	1.10324	2	2.74711	1.14303	2	9.15552	0.932893	2	6.81434	1.00037	2	5.34027	0.969849	2	1.62347	0.634733	2	33.9654	0.225468
XP_023738356.1	RAN GTPase-activating protein 1 [Lactuca sativa]	12.84	5	6	8	545	59.206	4.61475	1.0312	6	10.8588	1.04041	6	7.54598	0.894712	6	2.48116	0.972079	6	9.23554	1.00584	6	12.7923	0.993085	6	64.9767	0.975728
XP_023728896.1	endo-1,3;1,4-beta-D-glucanase-like [Lactuca sativa]	5.08	1	1	3	236	25.4562	5.22412	0.891815	3	2.3518	0.906515	3	0.89374	0.982989	3	2.08129	0.958357	3	4.6166	1.08517	3	3.42219	1.73576	3	0.417757	0.24196
XP_023745810.1	cystathionine gamma-synthase 1, chloroplastic [Lactuca sativa]	12.04	6	6	11	540	57.9293	6.80029	1.08542	11	15.5043	1.0339	11	33.9421	0.949179	11	14.0341	1.03668	11	10.5851	0.989711	11	22.5214	1.02804	11	58.1588	0.916995
XP_023735827.1	valine--tRNA ligase, mitochondrial 1-like isoform X2 [Lactuca sativa]	11.69	4	12	15	1061	120.713	6.99072	0.918324	5	2.15321	0.939386	5	5.83147	1.03472	5	4.25882	0.997617	5	7.45238	1.0981	5	5.01978	1.32078	5	20.7353	0.161872
XP_023764837.1	probable serine protease EDA2 [Lactuca sativa]	6.72	3	3	15	491	54.863	7.56201	1.09095	15	8.91814	1.14939	15	12.5309	1.06579	15	20.241	1.00586	15	6.01591	0.873258	15	10.6209	0.807348	15	32.0717	0.0311539
XP_023747520.1	methylcrotonoyl-CoA carboxylase beta chain, mitochondrial isoform X1 [Lactuca sativa]	5.48	2	2	2	584	63.0288	8.04541	1.06951	2	10.3503	1.05675	2	14.4444	1.16506	2	3.48331	0.959124	2	1.22849	0.959293	2	18.8646	0.649947	2	24.415	0.0907193
PLY95765.1	hypothetical protein LSAT_3X20720 [Lactuca sativa]	20.08	4	4	5	239	25.724	7.25439	0.611663	5	7.75558	2.34804	5	3.58196	2.11887	5	21.5769	0.393645	5	47.0444	0.428893	5	53.6566	0.486879	5	49.2357	0.0825755
XP_023753587.1	alcohol dehydrogenase 2 [Lactuca sativa]	38.42	4	15	38	380	41.2941	6.88818	1.05587	19	5.55118	0.96641	19	7.26034	0.924623	19	7.46633	1.12972	19	7.39559	0.98198	19	5.70106	0.792179	19	19.6452	0.898041
PLY61873.1	hypothetical protein LSAT_6X43340 [Lactuca sativa]	18.14	2	2	3	215	21.7613	6.7417	0.771845	3	26.123	0.804999	3	4.93295	1.13435	3	7.22194	1.03404	3	9.36766	1.14707	3	14.6915	2.05712	3	59.3036	0.212934
XP_023752083.1	bifunctional dTDP-4-dehydrorhamnose 3,5-epimerase/dTDP-4-dehydrorhamnose reductase [Lactuca sativa]	28.57	6	9	21	301	33.7043	7.95752	0.978897	12	19.2115	0.914546	12	36.9502	0.982502	12	11.2294	0.993382	12	18.4511	1.00784	12	18.8191	0.973437	12	129.372	0.245912
XP_023734303.1	calreticulin-3 [Lactuca sativa]	15.21	5	5	8	434	50.8446	6.90283	0.983262	8	14.4922	1.07757	8	8.88933	0.931012	8	8.83786	1.11373	8	11.0278	1.00629	8	5.40865	0.730289	8	47.7606	0.718633
XP_023772378.1	phototropin-1 isoform X2 [Lactuca sativa]	12.32	11	11	15	1039	115.999	7.34229	0.920522	15	17.9983	0.878184	15	24.3077	1.07037	15	18.1482	0.98198	15	6.48806	1.09016	15	8.40967	1.25005	15	114.943	0.19544
XP_023738041.1	lysosomal Pro-X carboxypeptidase-like [Lactuca sativa]	11.16	5	5	8	493	55.6831	8.104	0.934875	8	9.46094	1.0353	8	10.7512	1.06633	8	8.84126	0.867342	8	4.7418	1.04458	8	10.4061	1.4541	8	14.311	0.571036
XP_023738002.1	protein argonaute 1-like [Lactuca sativa]	13.75	12	12	17	982	108.606	9.53955	1.00401	17	14.2424	1.03397	17	18.6374	0.983791	17	15.6086	0.99779	17	12.5327	0.976014	17	8.95312	1.05559	17	40.0491	0.931633
XP_023737060.1	pollen-specific leucine-rich repeat extensin-like protein 1 isoform X1 [Lactuca sativa]	8.47	4	4	6	626	66.522	9.5835	0.883408	6	17.2279	0.825032	6	11.7436	1.34057	6	9.29561	0.875179	6	10.9988	1.08656	6	6.88623	1.56786	6	21.381	0.573763
XP_023772604.1	uncharacterized protein LOC111921262 [Lactuca sativa]	17.77	3	4	5	287	30.4675	6.59521	1.0509	4	9.60015	1.0748	4	5.33037	0.940772	4	2.27515	1.00385	4	4.17196	1.00329	4	9.38886	0.972595	4	42.2357	0.534084
XP_023764403.1	remorin-like isoform X2 [Lactuca sativa]	44.52	1	9	22	146	16.5168	9.42236	1.13323	1		1.15264	1		1.0899	1		0.924335	1		0.873566	1		0.796988	1		0.00326858
XP_023744611.1	uncharacterized protein LOC111892801 [Lactuca sativa]	15.09	1	1	5	106	11.31	9.90576	1.17521	5	5.62543	1.09984	5	1.3257	0.918211	5	7.34214	1.00294	5	7.59479	0.911695	5	5.01766	0.821206	5	14.7288	0.174896
XP_023734813.1	protein ASPARTIC PROTEASE IN GUARD CELL 1-like [Lactuca sativa]	14.91	6	6	24	483	51.6377	6.72705	1.01905	24	13.3712	1.06106	24	14.4935	0.891688	24	11.3081	1.10789	24	10.2501	0.979432	24	11.7967	0.675153	24	28.8318	0.639843
XP_023739101.1	protein argonaute 1-like [Lactuca sativa]	11.7	5	11	15	1103	121.602	9.33447	0.853157	5	9.63403	0.867718	5	3.39265	1.15945	5	12.6716	0.884231	5	7.83348	1.10541	5	5.35051	1.74865	5	39.7327	0.361418
XP_023729458.1	aromatic aminotransferase ISS1 [Lactuca sativa]	12.98	3	3	5	393	43.3304	6.55127	0.883071	5	10.8547	0.791298	5	14.1846	0.970562	5	7.33722	1.03888	5	16.6792	1.13311	5	15.0641	1.3337	5	7.26676	0.0470585
XP_023745438.1	histone H1-like [Lactuca sativa]	24.83	7	9	35	286	29.057	10.7114	0.894548	30	38.5622	0.882541	30	30.584	0.735956	30	26.9787	1.2307	30	16.1653	1.13045	30	35.636	0.962307	30	20.4199	0.0445087
PLY73819.1	hypothetical protein LSAT_7X50141 [Lactuca sativa]	10.42	1	7	7	691	76.7266	7.45947	1.11718	1		1.18362	1		0.965423	1		0.981983	1		0.907717	1		0.708034	1		0.0992915
XP_023758351.1	NADH--cytochrome b5 reductase 1-like isoform X2 [Lactuca sativa]	23.47	4	6	12	277	30.9278	7.47412	0.893522	6	10.2939	0.998372	6	10.9617	1.09189	6	8.53532	0.939912	6	7.04044	1.07057	6	9.02582	1.09263	6	45.7845	0.621814
PLY69668.1	hypothetical protein LSAT_5X95680 [Lactuca sativa]	9.3	2	6	15	742	85.5527	5.35107	1.10285	2	2.9671	0.890437	2	24.1679	0.852587	2	9.83648	1.13615	2	11.3008	1.04565	2	10.4571	0.830294	2	12.9402	0.66716
XP_023771119.1	delta-1-pyrroline-5-carboxylate synthase [Lactuca sativa]	4.46	1	3	3	717	77.3866	6.17627	0.885145	1		0.739064	1		1.28651	1		1.04127	1		1.11052	1		1.26568	1		0.392986
XP_023736445.1	photosystem II stability/assembly factor HCF136, chloroplastic [Lactuca sativa]	3.86	1	1	2	415	45.1119	6.34131	0.836759	2	12.6161	0.846938	2	17.1032	1.12721	2	2.85892	0.734985	2	3.12757	1.12593	2	8.31081	2.43726	2	20.1679	0.397273
XP_023745294.1	cytochrome B5-like [Lactuca sativa]	28.47	1	4	14	137	15.0666	4.99561	1.12435	1		0.857438	1		0.7626	1		1.30746	1		0.98725	1		0.747917	1		0.63692
XP_023729401.1	pyruvate kinase, cytosolic isozyme [Lactuca sativa]	22.16	9	11	12	510	55.2398	7.50342	1.05558	10	17.1537	0.948427	10	12.3872	0.911422	10	17.4486	1.09922	10	11.1385	0.987815	10	10.7915	1.06856	10	44.1744	0.215927
XP_023756307.1	uncharacterized protein LOC111904824 [Lactuca sativa]	4.84	1	1	2	372	42.5045	7.60596	0.82118	2	2.0479	0.780041	2	4.68561	0.993899	2	25.533	0.985045	2	3.56557	1.18661	2	8.87927	1.89635	2	19.3015	0.158948
PLY64646.1	hypothetical protein LSAT_3X105661 [Lactuca sativa]	10.6	10	10	18	1019	116.807	4.91943	0.990406	18	11.226	0.854015	18	11.5501	0.921276	18	10.0157	0.973115	18	12.1068	1.07768	18	5.79251	1.62446	18	46.0757	0.214616
XP_023747956.1	histone H2A.6-like [Lactuca sativa]	23.88	1	4	26	134	14.0127	10.0522	1.01647	2	6.71684	1.02174	2	0.890981	1.01557	2	20.4798	1.06086	2	9.35561	1.03628	2	1.84408	0.594915	2	90.6688	0.470386
PLY95276.1	hypothetical protein LSAT_5X47521 [Lactuca sativa]	17.55	8	8	13	507	54.7516	6.17627	0.998286	13	15.154	1.02671	13	15.4643	0.974309	13	11.248	1.06314	13	6.08023	0.948155	13	11.6534	0.880525	13	28.2353	0.553138
XP_023769196.1	protein LIGHT-DEPENDENT SHORT HYPOCOTYLS 1-like [Lactuca sativa]	13.13	1	1	1	160	18.5221	9.29053	0.926966	1		0.69007	1		1.0092	1		1.05792	1		1.2392	1		1.36527	1		0.0575466
XP_023758525.1	uncharacterized protein LOC111906972 [Lactuca sativa]	10.68	7	7	8	843	93.6234	4.80518	0.996235	8	13.9614	1.05809	8	8.7226	1.06233	8	14.9487	0.878985	8	15.0221	1.02157	8	16.5553	0.98852	8	32.0325	0.189866
XP_023745596.1	protein STRICTOSIDINE SYNTHASE-LIKE 3-like [Lactuca sativa]	15.38	4	4	10	390	43.8746	8.03076	0.940187	10	19.5117	0.937182	10	10.6946	1.05883	10	14.3568	0.953389	10	5.34119	0.971229	10	8.37865	1.31796	10	35.3981	0.460599
XP_023762842.1	nuclear-pore anchor [Lactuca sativa]	3.85	6	6	6	1999	226.754	5.021	0.909682	6	7.96581	0.954561	6	21.4791	1.16447	6	14.3184	0.90632	6	12.8404	1.01271	6	7.96962	1.56453	6	14.8534	0.5261
XP_023769438.1	hevamine-A-like [Lactuca sativa]	7.24	2	2	5	304	32.7538	9.0708	1.07196	5	11.3129	1.15429	5	24.0533	1.15511	5	2.33603	0.920829	5	17.5117	0.817902	5	13.12	0.692307	5	15.6246	0.0114748
XP_023730104.1	uncharacterized protein LOC111877832 [Lactuca sativa]	6.65	2	2	2	436	48.0523	5.16064	0.913723	2	26.3055	0.86609	2	40.5122	0.987866	2	11.6719	1.10631	2	11.4057	1.08068	2	25.0455	1.08882	2	21.8353	0.00948097
PLY72178.1	hypothetical protein LSAT_7X39521 [Lactuca sativa]	9.66	4	4	6	497	54.0737	6.16357	0.862512	6	7.19467	0.856973	6	10.4145	0.990937	6	8.68482	0.985481	6	10.1129	1.14145	6	10.3446	1.65627	6	21.9459	0.15967
XP_023741008.1	probable methyltransferase PMT26 [Lactuca sativa]	9.33	4	6	8	750	84.7959	5.61768	1.05601	6	3.16731	1.09607	6	8.08293	0.936187	6	5.48527	1.04058	6	6.4071	0.954098	6	6.74879	0.955152	6	10.4804	0.455693
XP_023737660.1	brefeldin A-inhibited guanine nucleotide-exchange protein 5 [Lactuca sativa]	5.39	8	8	10	1706	188.997	5.57959	1.02688	10	10.1561	0.993717	10	15.6804	0.994749	10	12.3692	1.04547	10	8.81644	1.01626	10	15.1011	0.991323	10	73.6612	0.545638
XP_023742616.1	peroxiredoxin-2-like [Lactuca sativa]	25.93	4	4	12	162	17.3991	5.35107	1.08788	12	7.72396	1.11404	12	5.68614	0.881721	12	12.9187	1.06555	12	9.33276	0.982429	12	3.34899	0.66324	12	35.9428	0.434144
XP_023762603.1	dnaJ protein ERDJ3B [Lactuca sativa]	14.29	4	4	8	343	38.6615	6.46826	1.07054	8	6.5267	1.13616	8	6.38943	1.00109	8	6.61217	1.04088	8	2.68168	0.911546	8	8.93737	0.68188	8	15.6454	0.16301
XP_023756785.1	DEAD-box ATP-dependent RNA helicase 37-like [Lactuca sativa]	12.97	7	7	14	632	67.0242	7.21045	0.850149	14	6.60933	0.814678	14	12.7508	1.02224	14	11.7827	0.988211	14	20.6952	1.12357	14	6.34078	1.61902	14	41.3412	0.160378
ABB21832.1	putative xyloglucan endotransglucosylase/hydrolase, partial [Lactuca sativa]	17.01	1	2	6	147	17.2327	9.89111	1.01877	4	7.5127	0.773515	4	4.29099	0.992325	4	9.14322	1.04	4	3.54213	1.05996	4	2.86246	1.61791	4	3.47502	0.203258
XP_023761279.1	glutamate--cysteine ligase, chloroplastic [Lactuca sativa]	12.16	6	6	15	518	58.3016	6.41748	1.06315	15	13.6661	1.05695	15	23.8914	0.842401	15	10.3891	1.10902	15	11.4936	0.990696	15	18.7379	0.961824	15	61.4548	0.718772
XP_023757773.1	chorismate synthase 1, chloroplastic [Lactuca sativa]	17.58	6	6	7	438	47.2099	7.91357	0.859845	7	13.4984	0.922013	7	24.0294	1.23174	7	20.44	0.867054	7	14.0332	1.02776	7	10.1195	1.45143	7	28.5097	0.623541
XP_023764042.1	pre-mRNA-processing factor 39-like isoform X3 [Lactuca sativa]	6.68	4	4	5	794	88.9017	5.13525	1.05188	5	10.4448	0.871438	5	9.70812	1.24059	5	10.2234	0.847028	5	6.59828	0.865226	5	12.387	1.31401	5	73.0488	0.817516
PLY96754.1	hypothetical protein LSAT_2X93920 [Lactuca sativa]	11.54	12	12	15	1161	129.05	5.97314	0.945272	15	21.9892	0.952286	15	21.8685	1.07012	15	8.07436	0.933181	15	13.5685	1.08689	15	17.8721	1.2078	15	69.8508	0.385888
XP_023760737.1	fasciclin-like arabinogalactan protein 13 [Lactuca sativa]	12.45	2	2	21	249	25.6333	5.47803	0.849862	21	27.3943	0.744856	21	41.854	0.712738	21	29.4933	1.28216	21	16.2874	1.25261	21	30.2536	1.25756	20	55.0637	0.000307962
XP_023751846.1	mitochondrial outer membrane protein porin 2-like [Lactuca sativa]	30.07	7	8	11	276	29.2412	9.12939	1.01517	8	16.1497	1.01887	8	16.1239	0.927908	8	20.7314	0.964153	8	10.7355	1.02185	8	7.5739	0.839863	8	89.2586	0.500878
XP_023735096.1	upstream activation factor subunit UAF30 [Lactuca sativa]	22.31	2	2	3	121	12.9759	10.0669	0.841307	3	15.459	0.757705	3	4.93856	1.02487	3	1.73188	0.926235	3	16.8238	1.09839	3	7.74917	1.88409	3	38.4145	0.233184
PLY66520.1	hypothetical protein LSAT_4X167420 [Lactuca sativa]	7.43	10	10	11	1575	171.638	8.1626	0.975121	11	15.3299	0.810262	11	27.9659	0.983894	11	6.93412	1.01526	11	8.5727	1.08713	11	15.6343	1.02036	11	96.7867	0.125742
BAE20407.1	3-deoxy-7-phosphoheptulonate synthase, partial [Lactuca sativa]	14.98	1	4	5	267	30.0522	7.53271	1.10339	1		1.18009	1		1.06395	1		0.881571	1		0.927896	1		0.82177	1		0.00650734
XP_023741811.1	mitochondrial import receptor subunit TOM20-like [Lactuca sativa]	18.54	3	3	8	205	22.2111	6.13818	1.14318	8	7.85268	1.11435	8	9.78513	0.976858	8	5.26127	0.9301	8	16.0801	0.882818	8	10.4619	1.01622	8	24.1398	0.104253
XP_023770545.1	endochitinase EP3-like [Lactuca sativa]	9.29	2	2	6	269	30.0137	9.27588	0.999956	6	35.0971	1.46928	6	20.7641	1.24731	6	2.27643	0.608661	6	11.0445	0.697458	6	38.6436	1.1201	6	164.281	0.107502
XP_023766722.1	protein EARLY-RESPONSIVE TO DEHYDRATION 7, chloroplastic-like [Lactuca sativa]	9.03	2	2	3	421	45.158	7.18115	0.952525	2	5.12647	0.797937	2	0.0521582	1.03465	2	0.342415	1.06959	2	1.20093	1.16369	2	0.200722	1.09675	2	20.7731	0.0721465
XP_023741449.1	golgin subfamily A member 6-like protein 22 [Lactuca sativa]	18.45	10	10	28	813	99.388	5.07178	1.11636	28	5.54857	1.04821	28	14.6368	0.912366	28	13.8211	1.2621	28	22.6352	0.827242	28	6.77825	0.537128	28	16.1372	0.530675
XP_023770574.1	AP-4 complex subunit epsilon-like, partial [Lactuca sativa]	10.38	8	8	8	944	104.476	5.92236	0.89833	8	18.3298	0.930694	8	15.3608	1.06945	8	24.3048	0.937523	8	20.5083	0.970848	8	12.6732	0.996341	8	48.7768	0.971724
XP_023770300.1	phenylalanine--tRNA ligase alpha subunit, cytoplasmic [Lactuca sativa]	12.5	6	6	11	488	55.9856	8.14795	1.03374	11	4.15553	1.06927	11	13.6238	1.03223	11	10.0378	0.995254	11	3.21931	0.969798	11	3.51249	0.838604	11	12.4624	0.0916546
XP_023730549.1	14-3-3 protein 7-like [Lactuca sativa]	16.4	1	4	68	250	28.4274	5.35107	0.976809	1		0.858644	1		1.1973	1		0.89183	1		1.10704	1		1.2963	1		0.598778
XP_023748002.1	28 kDa ribonucleoprotein, chloroplastic-like [Lactuca sativa]	11.11	3	3	10	306	33.6866	4.88135	0.99082	10	5.59141	0.972076	10	12.0555	0.913302	10	4.25332	1.17658	10	8.29094	1.0357	10	7.84693	0.855496	10	13.4333	0.541552
XP_023733379.1	heterogeneous nuclear ribonucleoprotein 1-like [Lactuca sativa]	4.09	1	1	2	391	40.1618	5.79541	0.804028	2	12.7868	0.835896	2	12.4955	1.14353	2	5.86371	0.951068	2	8.03616	1.14872	2	8.2163	1.71389	2	13.7924	0.24606
XP_023770726.1	photosynthetic NDH subunit of lumenal location 5, chloroplastic [Lactuca sativa]	17.65	3	4	7	255	27.051	9.61279	1.00108	3	20.6177	1.02027	3	27.9432	0.94845	3	3.035	0.933251	3	4.11434	1.05496	3	10.3079	1.66931	3	26.7224	0.373085
XP_023752609.1	serine carboxypeptidase-like 16 [Lactuca sativa]	10.11	4	4	6	455	51.4023	4.79248	1.02709	6	19.3106	1.0671	6	5.31531	0.915332	6	1.98245	0.991691	6	10.4301	1.05844	6	15.5767	0.994822	6	69.3573	0.826096
XP_023757995.1	protein CELLULOSE SYNTHASE INTERACTIVE 1-like [Lactuca sativa]	3.91	4	6	6	2095	224.755	5.90967	0.888473	4	13.6181	0.872074	4	28.8345	1.10359	4	13.6313	1.07546	4	13.8556	1.02989	4	10.6064	1.30529	4	36.8824	0.18301
XP_023737048.1	proteasome subunit alpha type-2-A [Lactuca sativa]	15.74	3	3	37	235	25.6833	5.68115	1.10627	37	10.1042	1.15329	37	6.20353	0.881841	37	12.0931	1.07061	37	9.13783	0.887289	37	9.50027	0.717398	37	21.8825	0.304347
XP_023747909.1	heat shock factor-binding protein 1-like isoform X2 [Lactuca sativa]	32.26	3	3	7	93	10.0907	4.36084	0.879444	7	4.21857	0.984023	7	7.74223	1.01543	7	9.80803	0.947434	7	8.73544	1.11359	7	5.20466	1.27667	7	15.0132	0.213768
XP_023730659.1	dynamin-2A-like isoform X1 [Lactuca sativa]	17.27	5	14	30	915	99.0358	9.15869	1.12608	9	6.06081	1.16779	9	5.06349	0.952721	9	8.9387	1.02599	9	10.2693	0.863471	9	1.04618	0.713417	9	9.35562	0.127185
XP_023751915.1	glutamine--tRNA ligase-like [Lactuca sativa]	8.91	6	6	8	786	89.9212	6.52197	1.10192	8	1.67287	1.14038	8	19.6152	0.992055	8	6.15136	0.993435	8	12.3451	0.921449	8	14.5691	0.719319	8	14.3828	0.0986562
XP_023770159.1	6-phosphogluconate dehydrogenase, decarboxylating 2, chloroplastic [Lactuca sativa]	27.72	9	12	25	487	53.4144	5.84619	1.15427	18	10.3434	1.18738	18	9.76289	1.05596	18	14.0582	1.05264	18	5.99681	0.774734	18	22.0959	0.681903	18	46.0466	0.0663464
XP_023756623.1	probable histone H2A.3 [Lactuca sativa]	23.88	1	4	25	134	14.0086	10.0522	1.0079	1		1.05224	1		0.81552	1		1.2583	1		1.04779	1		0.360684	1		0.816236
XP_023738460.1	probable histone H2AXa [Lactuca sativa]	24.82	1	4	25	141	15.1013	10.5503	1.01338	1		1.11225	1		1.20607	1		1.04421	1		0.864685	1		0.702024	1		0.101505
XP_023764230.1	histone H2A.6 [Lactuca sativa]	32.58	2	5	27	132	13.8366	10.0522	1.02684	3	1.90973	1.04175	3	2.23721	1.04862	3	0.762281	1.18081	3	6.49423	0.962501	3	3.7688	0.518141	3	26.1976	0.479616
XP_023752682.1	probable histone H2AXb [Lactuca sativa]	25.18	1	4	25	139	14.628	10.1401	1.04931	1		1.2056	1		0.898079	1		0.979599	1		0.973737	1		0.796936	1		0.27838
XP_023751598.1	aspartyl protease family protein 2 [Lactuca sativa]	11.51	4	4	5	443	48.1383	8.90967	0.799467	5	4.86406	0.828464	5	8.0141	1.07637	5	11.9531	0.96889	5	12.1629	1.12618	5	5.15331	1.59822	5	30.2496	0.189025
XP_023769808.1	deoxyhypusine synthase [Lactuca sativa]	11.41	3	3	3	377	41.7319	5.46533	0.972037	3	0.335629	0.973621	3	1.19574	1.0656	3	16.5031	0.921103	3	13.5241	1.00469	3	7.24312	1.3633	3	9.68439	0.542019
XP_023750973.1	2-alkenal reductase (NADP(+)-dependent)-like [Lactuca sativa]	30.03	10	10	25	343	37.7743	7.25439	0.969663	25	17.3805	0.93285	25	23.2325	0.976836	25	29.3952	1.05857	25	17.3649	1.00547	25	9.89206	1.13971	25	67.8386	0.0590745
XP_023769771.1	adenylate kinase 4-like [Lactuca sativa]	29.1	1	7	13	244	26.895	8.11865	0.902195	1		0.855024	1		1.4589	1		0.968064	1		0.987179	1		1.15883	1		0.875165
PLY95371.1	hypothetical protein LSAT_9X117980 [Lactuca sativa]	13.11	1	1	8	61	6.97538	5.78271	1.16082	8	6.51984	1.20627	8	10.9358	0.844387	8	11.2354	1.05759	8	8.59957	0.894254	8	5.79114	0.478833	8	20.0683	0.276
PLY83524.1	hypothetical protein LSAT_8X122881 [Lactuca sativa]	17.82	1	5	11	348	38.6635	5.43994	0.798965	2	10.6019	0.760232	2	3.08005	0.888632	2	1.76143	1.26977	2	7.15717	1.2129	2	0.702424	1.21332	2	10.7253	0.000607911
XP_023764048.1	NADH dehydrogenase [ubiquinone] 1 alpha subcomplex subunit 9, mitochondrial [Lactuca sativa]	30.9	11	11	22	398	44.004	9.15869	1.02881	21	16.7961	1.05087	21	16.199	1.007	21	11.8313	0.942121	21	11.6626	0.945209	21	20.6156	1.03172	21	68.7174	0.155515
XP_023737532.1	peptidyl-prolyl cis-trans isomerase FKBP62-like isoform X2 [Lactuca sativa]	17.81	8	9	14	567	63.1214	5.19873	1.04028	13	5.32271	1.06692	13	6.81462	0.863938	13	7.28368	1.2246	13	14.358	0.978892	13	7.09525	0.608903	13	43.1837	0.79438
Q332S6.1	RecName: Full=Photosystem I iron-sulfur center; AltName: Full=9 kDa polypeptide; AltName: Full=PSI-C; AltName: Full=Photosystem I subunit VII; AltName: Full=PsaC - [PSAC_LACSA]	71.6	6	6	12	81	9.03219	7.07861	1.03268	12	11.4493	1.06976	12	9.53772	0.935746	12	6.06734	1.01359	12	10.7781	0.968749	12	7.05685	0.755464	12	40.4409	0.323933
XP_023734651.1	dolichyl-diphosphooligosaccharide--protein glycosyltransferase subunit 1B [Lactuca sativa]	3.59	2	2	6	473	52.8909	8.63135	1.0609	6	6.74145	1.1231	6	12.7064	1.08619	6	3.45958	0.927442	6	3.76031	0.904094	6	8.33478	1.24663	6	27.3719	0.598095
XP_023756135.1	peptide methionine sulfoxide reductase-like [Lactuca sativa]	12.11	2	2	2	190	21.3574	6.29053	1.04747	2	10.7296	0.988569	2	27.7144	1.05777	2	23.3033	0.922388	2	13.305	1.00339	2	10.4116	0.987288	2	84.9404	0.14037
XP_023755258.1	uncharacterized protein LOC111903732 [Lactuca sativa]	33.96	1	1	2	53	5.52399	10.4624	0.881951	2	22.1483	0.789766	2	18.935	1.00227	2	4.49311	0.94583	2	5.46881	1.18045	2	12.2124	1.65773	2	59.1887	0.165329
XP_023768949.1	plasma membrane-associated cation-binding protein 1 [Lactuca sativa]	38.98	5	7	39	177	19.8002	5.18604	1.19037	27	13.8109	1.02913	27	5.48562	0.913657	27	15.5854	1.08197	27	7.90551	0.889274	27	6.90187	0.698586	26	29.9619	0.321742
XP_023747129.1	uncharacterized protein LOC111895268 [Lactuca sativa]	24.09	2	7	18	357	40.3445	5.26221	0.998649	2	6.62986	0.961661	2	14.2773	0.963213	2	27.9046	1.01515	2	45.3262	1.00233	2	5.81822	0.981684	2	113.617	0.179636
XP_023759258.1	vesicle-associated membrane protein 722-like [Lactuca sativa]	23.53	1	5	9	221	24.7039	8.57275	0.851862	1		0.92616	1		0.982087	1		0.81827	1		1.11989	1		2.24713	1		0.337586
XP_023753201.1	vesicle-associated membrane protein 722-like [Lactuca sativa]	23.53	1	5	9	221	24.6207	8.73389	0.935632	1		0.989538	1		0.929447	1		0.937076	1		1.11081	1		1.46845	1		0.234184
XP_023733173.1	malate dehydrogenase, glyoxysomal [Lactuca sativa]	4.83	1	1	2	352	37.0543	7.63525	0.714303	2	2.00399	0.763855	2	2.46104	1.03236	2	15.0637	0.888446	2	7.88517	1.29377	2	0.480766	2.22673	2	1.19303	0.196146
PLY64444.1	hypothetical protein LSAT_3X10900 [Lactuca sativa]	12.61	3	3	7	238	25.9024	9.45166	1.00437	7	13.364	0.942608	7	10.7496	0.83214	7	12.1688	0.95768	7	33.7354	1.06971	7	8.85478	2.03853	7	16.1857	0.283822
XP_023747440.1	syntaxin-22-like [Lactuca sativa]	21.09	6	6	8	275	30.2329	6.7417	1.02445	8	7.44758	1.02387	8	12.9488	0.854706	8	13.4257	1.16608	8	7.91765	1.03637	8	12.9635	0.642999	8	61.0927	0.914083
PLY76022.1	hypothetical protein LSAT_5X175101 [Lactuca sativa]	28.02	6	6	15	257	29.1461	8.47021	1.0262	15	4.96984	0.988861	15	9.12705	0.915784	15	18.1665	1.05332	15	11.1764	1.04508	15	4.87063	1.35828	15	14.4142	0.180039
XP_023741890.1	protein SIEVE ELEMENT OCCLUSION B-like isoform X2 [Lactuca sativa]	9.82	4	6	19	703	80.2566	6.62451	0.908597	7	15.5888	0.862374	7	5.96183	1.05099	7	10.7198	1.13155	7	10.6431	1.09935	7	4.01623	1.02713	7	64.0726	0.087672
XP_023753690.1	3-oxoacyl-[acyl-carrier-protein] synthase 3 A, chloroplastic-like [Lactuca sativa]	4.56	1	1	2	395	41.711	6.66846	0.832699	2	2.19862	0.811641	2	7.00417	1.08682	2	13.9153	0.888471	2	7.11224	1.20554	2	10.0009	1.83312	2	11.8999	0.24298
XP_023737003.1	H/ACA ribonucleoprotein complex subunit 4-like [Lactuca sativa]	12.59	1	5	8	564	63.1963	9.15869	0.953661	1		1.00853	1		0.993037	1		0.996767	1		1.03296	1		1.27792	1		0.260946
XP_023766129.1	proteasome subunit beta type-2-A-like [Lactuca sativa]	18.18	4	4	9	198	22.0941	6.80029	1.10894	9	2.915	1.06053	9	3.60243	0.844266	9	7.45431	1.13664	9	5.76733	0.928195	9	4.83016	0.634911	9	22.8482	0.564224
XP_023768457.1	uncharacterized protein LOC111917033, partial [Lactuca sativa]	24.55	4	4	17	167	19.1178	9.21729	1.11396	17	8.61287	1.07532	17	10.1239	0.874094	17	8.51457	1.16925	17	11.225	0.888386	17	5.71928	0.573479	17	40.5532	0.484969
XP_023762294.1	lysosomal Pro-X carboxypeptidase [Lactuca sativa]	9.09	4	4	9	506	57.5221	5.16064	1.03414	9	6.48141	0.976703	9	4.76736	0.977862	9	17.9689	1.10036	9	5.27898	0.979955	9	3.69932	0.911976	9	16.7618	0.984622
XP_023771065.1	peptidyl-prolyl cis-trans isomerase CYP19-4-like [Lactuca sativa]	14.78	2	4	10	230	25.0419	7.69385	1.14612	4	2.63577	1.26686	4	1.84926	0.978276	4	7.6753	0.974998	4	3.48845	0.878289	4	4.15789	0.49222	4	13.9668	0.108969
XP_023742268.1	transmembrane protein 214-like [Lactuca sativa]	6.52	1	3	6	583	64.7012	9.24658	1.06214	1		1.12992	1		0.908368	1		1.05162	1		0.972036	1		0.72163	1		0.376438
XP_023733604.1	transmembrane protein 214-like [Lactuca sativa]	6.12	1	3	6	588	64.6088	9.11475	0.858459	1		0.773018	1		0.986153	1		0.98902	1		1.18548	1		1.85096	1		0.154904
XP_023758117.1	guanylate-binding protein 4-like [Lactuca sativa]	1.41	1	1	2	1061	119.943	7.56201	0.804718	2	5.60729	0.864511	2	4.80209	1.42786	2	4.66174	0.858321	2	13.3125	1.00016	2	3.48096	1.87865	2	4.72001	0.600584
PLY69233.1	hypothetical protein LSAT_1X67920 [Lactuca sativa]	25	1	2	10	108	11.8779	5.87158	1.21973	2	1.20906	1.45416	2	4.35388	1.1065	2	4.01082	0.856556	2	5.78923	0.67517	2	9.38756	0.448905	2	20.4112	0.0184312
XP_023764759.1	dynamin-related protein 3A-like [Lactuca sativa]	11.71	2	9	13	837	92.6978	6.88818	1.06809	3	0.706473	1.03937	3	15.6172	0.938991	3	9.12986	1.08401	3	6.05246	0.966822	3	12.3539	0.842952	3	11.9602	0.558556
XP_023768651.1	NADH dehydrogenase [ubiquinone] iron-sulfur protein 5-B [Lactuca sativa]	35.29	3	3	7	85	9.87265	8.104	0.994376	7	17.1546	1.02595	7	16.3758	0.964864	7	65.6779	0.925726	7	16.9047	0.977	7	13.5017	0.941984	7	37.9108	0.114118
PLY96779.1	hypothetical protein LSAT_2X93901 [Lactuca sativa]	25.09	5	5	14	291	31.872	5.8208	0.855672	14	14.2895	0.902777	14	8.84271	0.948889	14	14.7935	1.04154	14	15.9718	1.12527	14	8.47991	1.31385	14	34.5831	0.0385509
XP_023743572.1	protein MEMO1 [Lactuca sativa]	12.07	2	2	4	290	32.655	6.94678	0.716801	4	10.4376	0.699331	4	5.26687	0.924395	4	8.53209	0.944691	4	12.2997	1.3941	4	2.07444	1.95998	4	7.12802	0.0971191
XP_023755733.1	uncharacterized protein LOC111904180 [Lactuca sativa]	23.1	5	5	5	290	31.0763	9.5542	0.997895	5	2.57905	1.02159	5	5.57535	0.959599	5	5.81552	1.11871	5	5.41236	1.02995	5	2.22701	0.729218	5	19.6621	0.791267
XP_023771038.1	ferritin-4, chloroplastic-like [Lactuca sativa]	16.21	2	4	9	253	28.3542	5.2749	0.829773	5	21.2041	0.792493	5	19.9272	0.903499	5	23.4666	1.17041	5	37.2978	1.25052	5	27.2847	1.1697	5	4.63427	0.00109634
XP_023751454.1	formate--tetrahydrofolate ligase [Lactuca sativa]	21.36	12	12	23	632	67.5239	6.94678	0.980724	23	9.75694	1.0331	23	12.1919	0.992149	23	17.4841	1.07985	23	8.36427	0.993389	23	15.1135	0.794302	22	24.6337	0.620114
PLY64172.1	hypothetical protein LSAT_8X87660 [Lactuca sativa]	7.36	6	6	10	1060	114.61	7.82568	0.865887	10	4.1624	0.842762	10	7.09855	0.981399	10	9.04321	0.957719	10	7.23085	1.1684	10	6.97803	1.62339	10	16.9136	0.153845
XP_023731033.1	mitochondrial import receptor subunit TOM40-1-like [Lactuca sativa]	13.31	3	3	8	308	34.0069	6.87354	0.913442	8	5.51264	0.8847	8	9.99477	1.07054	8	9.38862	1.07186	8	3.75215	1.05835	8	5.21643	1.08887	8	16.8476	0.116236
XP_023772168.1	DExH-box ATP-dependent RNA helicase DExH12-like [Lactuca sativa]	2.1	4	4	5	2186	247.253	5.79541	1.09945	5	4.8031	1.04918	5	2.42888	0.927208	5	9.67131	1.09629	5	2.11548	0.969596	5	5.16375	0.680883	5	27.4067	0.456287
XP_023760680.1	sulfite reductase [ferredoxin], chloroplastic [Lactuca sativa]	16.74	11	11	20	699	78.2782	9.01221	1.04211	20	12.5273	1.061	20	15.2326	0.993526	20	15.0581	0.952952	20	12.0556	0.99408	20	8.80828	0.891276	20	53.9888	0.0750345
XP_023735191.1	glutaredoxin-like [Lactuca sativa]	25.23	2	2	3	107	11.2708	7.34229	0.96296	3	1.22437	1.00141	3	1.05519	1.01203	3	1.95749	1.09832	3	3.51865	1.12111	3	0.350629	0.705703	3	0.992695	0.905849
XP_023734424.1	glutamate--glyoxylate aminotransferase 2 [Lactuca sativa]	10.81	4	4	11	481	53.1211	6.80029	1.0395	11	4.23338	1.09564	11	7.44573	1.01336	11	8.47198	0.933185	11	9.61906	0.957252	11	8.56396	1.01108	11	10.9754	0.0696492
PLY89029.1	hypothetical protein LSAT_6X64620 [Lactuca sativa]	27.83	5	5	8	230	25.7901	7.88428	0.955087	8	17.581	0.910084	8	14.2461	0.945864	8	4.09834	1.05981	8	9.67307	1.07117	8	17.6617	1.13269	8	95.5625	0.0046858
XP_023768333.1	proton pump-interactor 1-like [Lactuca sativa]	13.22	7	7	11	605	68.8236	9.05615	1.05509	11	3.91572	1.13497	11	8.05758	0.991877	11	4.25207	0.992803	11	7.81892	0.918601	11	4.45999	0.827529	11	59.9632	0.0797812
XP_023729483.1	uncharacterized protein LOC111877189 [Lactuca sativa]	33.33	2	2	5	78	8.55339	9.24658	0.960689	5	3.09515	0.978443	5	15.0273	1.08228	5	18.1725	0.863015	5	15.6334	1.06322	5	9.41877	1.46196	5	46.8701	0.534437
PLY99477.1	hypothetical protein LSAT_5X186040 [Lactuca sativa]	4.9	3	3	4	735	81.0161	6.69775	0.827863	4	6.49985	0.869995	4	2.9845	1.04544	4	5.02938	0.892624	4	5.72831	1.12128	4	6.89056	1.91607	4	9.79467	0.280447
XP_023752568.1	uncharacterized protein LOC111900932 [Lactuca sativa]	6.49	7	7	9	1217	130.438	6.11279	1.00317	9	5.65252	0.996198	9	7.18067	0.973328	9	6.02691	0.903601	9	12.3211	1.06118	9	12.1368	1.42162	9	53.8996	0.419992
XP_023758407.1	ubiquitin carboxyl-terminal hydrolase 6 [Lactuca sativa]	11.04	4	4	10	480	54.0231	6.37939	1.03472	10	13.9233	1.07921	10	17.7633	1.04782	10	5.4817	1.02643	10	5.43178	0.942749	10	14.8864	0.778095	10	47.9069	0.135821
XP_023765238.1	epidermis-specific secreted glycoprotein EP1-like [Lactuca sativa]	20.66	6	9	22	455	50.9715	4.85596	1.18047	11	6.07156	1.15672	11	3.523	0.889419	11	13.4555	1.02965	11	9.6369	0.904293	11	5.86721	0.527241	11	24.5864	0.223936
XP_023754568.1	dihydrolipoyllysine-residue acetyltransferase component 1 of pyruvate dehydrogenase complex, mitochondrial isoform X2 [Lactuca sativa]	17.06	1	9	12	633	68.4979	5.84619	0.876355	1		0.959049	1		1.14724	1		0.910815	1		1.09376	1		1.4364	1		0.42863
XP_023738485.1	protein transport protein SEC13 homolog B-like isoform X2 [Lactuca sativa]	18.94	4	5	6	301	32.2368	5.87158	1.07013	4	6.75831	1.05191	4	4.66211	0.951197	4	15.7939	0.972197	4	13.3722	1.01087	4	9.49819	1.03044	4	40.9432	0.650709
PLY74131.1	hypothetical protein LSAT_9X9820 [Lactuca sativa]	19.89	1	4	19	186	22.6123	10.3745	1.16785	6	3.26322	1.1437	6	3.22805	0.988968	6	6.97673	0.99827	6	4.60951	0.912128	6	9.42407	0.773034	6	32.2535	0.0756752
PLY66431.1	hypothetical protein LSAT_6X92521 [Lactuca sativa]	20.43	3	3	5	235	24.5552	6.52197	0.769825	5	13.1996	0.73659	5	12.887	1.27184	5	4.50317	0.896692	5	13.9183	1.1632	5	5.36201	2.14223	5	25.9816	0.317947
XP_023753189.1	3-ketoacyl-CoA thiolase 2, peroxisomal-like [Lactuca sativa]	15.74	4	5	10	432	45.2815	8.5874	1.0514	6	1.45871	1.01644	6	14.9831	1.13286	6	8.22077	1.03028	6	4.79759	0.902038	6	23.7445	0.723002	5	68.8112	0.129851
XP_023745606.1	26S proteasome non-ATPase regulatory subunit 8 homolog A isoform X2 [Lactuca sativa]	14.66	3	3	7	266	30.7668	4.93213	0.877348	7	12.6531	0.876904	7	5.33935	1.02053	7	23.022	0.916835	7	11.9988	1.07828	7	12.403	1.44674	7	35.311	0.246487
XP_023765395.1	D-3-phosphoglycerate dehydrogenase 3, chloroplastic-like [Lactuca sativa]	7.44	4	4	6	618	65.2881	7.45947	0.96274	6	13.0452	0.999163	6	16.2791	1.16009	6	14.5976	0.946679	6	15.4373	0.993828	6	10.7043	1.15774	6	68.734	0.932746
PLY83664.1	hypothetical protein LSAT_4X27921 [Lactuca sativa]	7.32	6	6	6	983	106.253	9.30518	1.02902	6	10.4711	1.0049	6	21.6662	1.06604	6	6.22834	0.919075	6	4.57228	0.947821	6	16.8481	1.1286	6	61.7775	0.635294
XP_023744151.1	40S ribosomal protein S12-like [Lactuca sativa]	47.59	2	5	18	145	15.3579	5.77002	1.04128	7	4.8135	1.02065	7	9.4401	0.978949	7	10.4478	1.04206	7	6.64417	1.03165	7	3.98177	0.810932	7	6.61314	0.538744
XP_023728811.1	RNA-directed DNA methylation 4 [Lactuca sativa]	5.43	1	1	1	350	39.9327	4.33545	0.976561	1		0.631137	1		1.17025	1		0.867382	1		1.13069	1		2.09629	1		0.340049
XP_023740111.1	enhancer of mRNA-decapping protein 4-like [Lactuca sativa]	8.31	7	8	9	1324	143.283	5.73193	0.979586	8	20.8339	0.976088	8	23.5377	0.944668	8	7.20592	0.921408	8	19.5056	1.07474	8	15.1315	1.09853	8	146.188	0.316255
XP_023739333.1	uncharacterized protein At1g15400-like [Lactuca sativa]	20.39	2	2	6	103	11.1797	9.05615	1.08558	6	18.0816	1.12763	6	12.3345	0.75093	6	10.1363	1.20899	6	9.86491	0.910457	6	17.7994	0.583053	6	70.6955	0.707685
XP_023767923.1	GDP-mannose 3,5-epimerase 2 [Lactuca sativa]	10.64	4	4	8	376	42.5851	6.60986	0.95716	8	12.2916	0.894428	8	20.2634	1.10364	8	22.0488	0.929412	8	10.2509	1.00205	8	15.7248	1.47228	8	26.0912	0.455416
XP_023754575.1	thioredoxin F-type, chloroplastic-like [Lactuca sativa]	6.67	1	1	3	180	19.9206	9.5542	0.935727	3	7.06311	0.802333	3	2.53399	1.08963	3	3.78227	0.82742	3	7.70376	1.1153	3	9.11655	2.00295	3	13.4723	0.363063
XP_023770434.1	diaminopimelate decarboxylase 1, chloroplastic-like [Lactuca sativa]	18.33	8	8	10	480	52.8882	7.09326	1.0371	10	13.8819	1.01737	10	19.367	1.03589	10	12.7183	0.891739	10	11.8082	1.01344	10	16.68	0.983062	10	91.3905	0.143759
XP_023762025.1	pectinesterase/pectinesterase inhibitor PPE8B [Lactuca sativa]	13.88	6	6	8	533	58.2744	7.88428	0.975383	8	11.5894	0.830293	8	10.5343	1.1242	8	26.7788	0.951	8	10.486	1.02675	8	6.81963	1.2293	8	33.6903	0.479971
XP_023766135.1	basic peroxidase-like [Lactuca sativa]	12.85	3	3	5	319	34.3562	4.81787	0.865749	5	16.214	0.852231	5	6.32194	1.21631	5	11.2541	0.871894	5	10.8856	1.11688	5	14.8923	1.73761	5	27.0856	0.404958
XP_023743251.1	eukaryotic peptide chain release factor subunit 1-3-like [Lactuca sativa]	18.08	7	7	10	437	49.109	5.51611	0.944619	10	15.2414	0.947329	10	8.96269	0.946237	10	16.5777	0.989731	10	16.6797	1.0685	10	8.42581	1.50695	10	27.4919	0.206496
XP_023750102.1	probable bifunctional methylthioribulose-1-phosphate dehydratase/enolase-phosphatase E1 1 [Lactuca sativa]	4.18	2	2	5	502	55.387	6.39209	1.01959	5	2.55853	1.07043	5	13.953	0.996591	5	17.7412	1.02137	5	3.21308	0.954068	5	5.11132	1.01979	5	29.1486	0.382924
XP_023743544.1	ferredoxin-dependent glutamate synthase, chloroplastic [Lactuca sativa]	6.35	8	9	12	1621	177.352	6.3667	1.02993	10	25.5146	0.895371	10	27.3701	1.07355	10	7.82781	0.889589	10	16.6031	0.966404	10	23.6919	1.39874	10	33.1802	0.637026
XP_023732733.1	adenylate kinase 4-like isoform X2 [Lactuca sativa]	31.19	1	6	8	218	24.0386	7.48877	0.759833	1		0.86522	1		0.894963	1		1.01233	1		1.26655	1		1.73012	1		0.081283
XP_023732423.1	protein ROOT HAIR DEFECTIVE 3-like [Lactuca sativa]	7.13	1	5	9	771	86.7094	6.7417	1.11599	1		1.11145	1		1.03225	1		1.01192	1		0.895001	1		0.73337	1		0.0725183
XP_023769167.1	T-complex protein 1 subunit alpha [Lactuca sativa]	6.78	4	4	5	546	59.1462	6.26514	1.06445	5	11.6716	0.931808	5	17.707	0.964896	5	10.1788	1.06533	5	12.4892	0.978991	5	12.8732	1.15005	5	78.0197	0.2878
XP_023759209.1	galacturonosyltransferase 8 [Lactuca sativa]	6.38	3	3	4	580	66.638	9.18799	0.965756	4	21.2116	0.89155	4	7.57299	1.04695	4	0.874011	0.878231	4	11.6086	1.07207	4	9.15264	1.38376	4	41.4404	0.404698
XP_023758384.1	transmembrane 9 superfamily member 7-like [Lactuca sativa]	4.54	2	3	8	639	73.5305	7.62061	1.01447	6	4.8881	0.920018	6	14.0283	0.878239	6	15.5829	1.12623	6	4.5829	1.04918	6	6.93815	1.07728	6	38.1757	0.0336183
XP_023755702.1	proteasome subunit beta type-4-like [Lactuca sativa]	24.58	5	5	7	236	26.6824	6.55127	1.05007	7	14.8899	1.05414	7	14.3106	0.879713	7	14.7607	1.04159	7	18.7605	0.998545	7	11.0942	0.954287	7	54.4186	0.958219
XP_023766484.1	dnaJ protein homolog 2-like [Lactuca sativa]	2.82	1	1	3	425	47.2623	6.62451	1.11493	3	6.97109	1.23522	3	11.4896	0.942114	3	2.99677	1.10473	3	14.0441	0.829704	3	14.0219	0.388723	3	11.0261	0.224785
XP_023769907.1	ras-related protein Rab7 [Lactuca sativa]	40.29	7	7	14	206	23.0194	5.0083	1.06419	14	5.93905	1.01574	14	7.68481	0.95005	14	8.34965	1.1309	14	7.92888	0.966191	14	8.67172	0.778643	14	37.0216	0.655963
XP_023729945.1	FAM10 family protein At4g22670-like [Lactuca sativa]	10.05	4	5	6	408	44.0635	5.04639	1.00755	5	9.131	1.0601	5	21.0151	0.958909	5	18.8064	1.07219	5	1.97665	0.939921	5	28.8812	0.781027	5	49.6108	0.431785
XP_023772276.1	protein argonaute 1-like [Lactuca sativa]	12.06	6	12	18	1053	116.816	9.45166	0.882811	8	11.3091	0.897607	8	16.9822	1.08024	8	9.52971	0.926174	8	9.28447	1.07992	8	3.36665	1.34467	8	36.7225	0.301193
XP_023730556.1	uncharacterized protein LOC111878285 [Lactuca sativa]	16.03	2	3	4	287	30.6455	7.13721	1.03858	3	21.3011	1.08411	3	2.7003	0.943128	3	29.4129	1.04635	3	6.66279	1.00387	3	6.86789	0.772688	3	64.712	0.440437
XP_023745255.1	clustered mitochondria protein [Lactuca sativa]	6.69	8	8	12	1375	149.956	6.354	1.00606	12	14.7613	1.07302	12	11.5776	1.08247	12	19.7075	1.01992	12	7.83124	0.889015	12	7.21972	0.724686	12	38.3144	0.11836
XP_023733016.1	DNA-directed RNA polymerase V subunit 1 [Lactuca sativa]	0.7	1	1	2	1990	217.778	6.97607	0.806624	2	0.580174	0.804501	2	0.628256	1.1817	2	22.5874	0.94951	2	6.96031	1.11149	2	9.55213	1.84271	2	22.5456	0.287393
XP_023770055.1	subtilisin-like protease SBT5.3 [Lactuca sativa]	1.94	1	1	1	773	83.2733	9.12939	0.785654	1		0.699043	1		1.44309	1		0.982789	1		1.11048	1		1.60372	1		0.443291
XP_023730185.1	eukaryotic translation initiation factor 4B3 [Lactuca sativa]	14.95	5	5	6	428	45.7779	5.52881	0.899935	6	9.25189	0.867628	6	6.27021	1.08676	6	15.2913	0.861173	6	21.2336	1.05837	6	5.38558	1.95279	6	43.4739	0.378182
XP_023735965.1	60S ribosomal protein L31 [Lactuca sativa]	25	4	4	15	120	13.8286	9.90576	1.05548	15	16.6149	1.19797	15	18.7113	0.888831	15	20.1422	0.992707	15	21.4094	1.01642	15	29.1726	0.63269	15	42.0341	0.33669
XP_023771510.1	probable aspartyl aminopeptidase [Lactuca sativa]	17.99	7	7	13	478	52.1053	6.771	1.0494	13	17.2034	1.06119	13	15.8178	0.928429	13	7.29054	1.04764	13	7.80608	0.999848	13	12.1749	0.7241	13	39.3144	0.460865
XP_023761942.1	aldehyde dehydrogenase family 7 member B4 [Lactuca sativa]	20.28	8	8	11	508	54.516	5.85889	1.04232	11	16.0017	1.09981	11	12.1291	0.928329	11	17.0633	1.04376	11	11.0121	0.942993	11	7.68992	0.7281	11	33.416	0.325482
XP_023765219.1	epidermis-specific secreted glycoprotein EP1-like [Lactuca sativa]	10.09	1	5	13	446	49.9642	6.26514	1.061	1		1.2222	1		1.0016	1		1.01004	1		0.895716	1		0.649523	1		0.123891
XP_023745487.1	nitrate reductase [NADH] [Lactuca sativa]	11.31	9	9	17	911	102.327	6.81494	0.897316	17	12.7954	0.951345	17	14.1747	0.985455	17	13.1972	0.886467	17	10.4615	1.05372	17	12.6929	1.56659	17	39.4206	0.338025
XP_023772596.1	cryptochrome-1-like [Lactuca sativa]	2.53	1	1	1	673	76.5821	5.5542	0.856249	1		0.512044	1		1.07847	1		1.03335	1		1.37198	1		1.62048	1		0.0903921
PLY95329.1	hypothetical protein LSAT_8X145000 [Lactuca sativa]	6.12	2	2	2	441	47.7265	9.43701	0.881563	2	12.4998	0.922547	2	1.68801	0.972623	2	6.51253	0.863098	2	1.09466	1.11759	2	8.05719	1.99555	2	11.1096	0.309775
XP_023729195.1	cysteine protease XCP1-like [Lactuca sativa]	9.94	3	4	5	352	39.5383	5.8208	1.00216	4	9.09565	1.16414	4	11.6411	1.08108	4	4.41403	1.08121	4	2.28907	0.959764	4	20.8058	0.619174	4	11.4769	0.251034
XP_023734760.1	probable pre-mRNA-splicing factor ATP-dependent RNA helicase DEAH2 isoform X3 [Lactuca sativa]	13.05	5	5	6	544	60.4975	6.49365	1.04826	6	8.10279	1.01693	6	12.8475	0.964634	6	9.39318	1.01297	6	8.16913	1.00083	6	5.53863	1.09919	6	35.1105	0.520679
XP_023756328.1	chlorophyll a-b binding protein 13, chloroplastic [Lactuca sativa]	3.03	1	1	4	264	28.4734	5.41455	0.911522	4	5.43212	0.880947	4	14.2493	0.857504	4	8.95441	0.956391	4	6.12408	1.16104	4	10.3475	1.6554	4	11.7887	0.146438
XP_023750708.1	dynamin-related protein 3A-like [Lactuca sativa]	11.31	2	9	12	840	93.3036	6.48096	0.991988	2	1.42733	1.01057	2	14.3814	1.19306	2	27.4965	0.970861	2	4.97035	0.968235	2	14.473	0.841776	2	73.1538	0.147039
PLY77935.1	hypothetical protein LSAT_1X19460 [Lactuca sativa]	9.98	8	8	13	872	98.6174	5.84619	0.955821	13	15.0098	0.908716	13	16.7657	0.961568	13	14.1938	0.947304	13	13.8432	1.04525	13	12.9773	1.46007	13	58.6797	0.2569
XP_023736112.1	probable methionine--tRNA ligase [Lactuca sativa]	19.8	8	8	13	394	42.8036	8.08936	1.08437	13	4.0424	1.14986	13	5.4927	0.950693	13	7.78305	1.0486	13	5.51814	0.90583	13	4.95849	0.677125	13	20.1018	0.208213
XP_023744376.1	uncharacterized protein LOC111892553 [Lactuca sativa]	22.13	3	3	4	122	13.9651	8.85107	1.1213	4	17.473	1.05192	4	1.29046	0.885485	4	10.4216	1.11299	4	4.09262	0.877913	4	31.2924	0.728079	4	27.8994	0.439562
XP_023748791.1	40S ribosomal protein S15a-like [Lactuca sativa]	29.23	5	5	18	130	14.8209	9.89111	1.08146	18	7.47571	1.1014	18	6.83243	0.964962	18	10.7166	1.04208	18	7.27464	0.931292	18	14.087	0.659983	18	47.4626	0.23005
XP_023737210.1	pectinesterase inhibitor 3 [Lactuca sativa]	34.62	6	6	9	182	19.9505	9.1001	0.999568	9	13.9673	0.920336	9	16.4746	0.854253	9	21.1965	1.12561	9	10.4826	1.07194	9	10.3357	0.839017	9	47.4087	0.420267
PLY74910.1	hypothetical protein LSAT_3X87680 [Lactuca sativa]	4.75	3	3	4	758	79.7667	6.26514	1.18475	4	7.95375	1.08149	4	10.6271	1.01326	4	19.3013	1.01407	4	1.56667	0.859762	4	0.669743	0.566565	4	50.3499	0.117132
XP_023758265.1	4-hydroxy-tetrahydrodipicolinate synthase, chloroplastic-like [Lactuca sativa]	7.82	3	3	4	371	40.8268	6.85889	0.948685	4	20.9132	0.988481	4	21.4767	1.02042	4	18.8597	0.916411	4	20.1062	1.06058	4	11.1628	1.12282	4	120.124	0.503439
XP_023765146.1	serine/threonine-protein kinase SRK2A-like [Lactuca sativa]	20.34	1	6	14	354	40.5844	6.53662	0.797737	2	0.356914	0.721577	2	6.59586	1.09224	2	15.3341	0.950077	2	12.4137	1.23024	2	5.20323	1.92887	2	5.79161	0.185075
XP_023747975.1	aminoacylase-1-like [Lactuca sativa]	17.61	7	7	17	443	49.5373	6.1001	1.03889	17	28.6939	1.02185	17	26.8761	1.07479	17	14.9674	0.954168	17	23.0018	0.999687	17	21.2878	0.83448	17	28.3895	0.0886685
XP_023732076.1	ferritin-4, chloroplastic-like [Lactuca sativa]	20.39	2	4	7	255	28.2713	5.8335	0.742058	3	15.6931	0.772777	3	9.59405	0.996112	3	5.56387	1.07014	3	0.101749	1.24307	3	9.62461	1.82648	3	50.2838	0.0886514
XP_023763583.1	glycine-rich RNA-binding protein 4, mitochondrial [Lactuca sativa]	19.58	2	2	5	143	15.2672	7.97217	0.82009	5	15.7355	0.845148	5	9.57436	1.01467	5	9.11869	0.809554	5	7.74572	1.19354	5	5.33446	2.10829	5	38.1242	0.288318
PLY84218.1	hypothetical protein LSAT_7X55701 [Lactuca sativa]	9.39	5	5	7	1107	118.842	7.81104	0.941765	7	10.486	0.944001	7	3.83688	0.973644	7	19.3734	1.0451	7	7.75423	1.04055	7	8.56372	1.44322	7	23.6628	0.170845
XP_023754177.1	pyruvate dehydrogenase E1 component subunit alpha-3, chloroplastic-like [Lactuca sativa]	12.3	5	5	7	431	47.2418	6.66846	0.92572	7	11.3376	0.886412	7	8.32961	1.09892	7	15.352	1.01489	7	8.61982	1.08969	7	6.39774	1.062	7	69.1233	0.283597
XP_023750919.1	probable pectate lyase 8 [Lactuca sativa]	6.25	2	2	3	448	49.109	7.53271	0.899182	3	0.104061	0.852236	3	1.82686	1.19868	3	10.5833	0.89496	3	9.34976	1.06424	3	9.01018	1.78631	3	2.48516	0.418228
XP_023738172.1	pollen-specific leucine-rich repeat extensin-like protein 1 [Lactuca sativa]	12.62	4	4	11	309	33.3818	8.74854	1.14616	11	10.9434	1.15635	11	9.35451	0.933942	11	12.7886	1.04601	11	2.90773	0.86533	11	17.0605	0.469202	11	38.6054	0.198139
PLY65725.1	hypothetical protein LSAT_5X143341 [Lactuca sativa]	9.66	3	3	4	435	49.1103	9.0415	0.904065	4	33.9892	0.962949	4	21.2711	1.11411	4	5.81766	0.867316	4	7.12145	1.00313	4	29.4986	1.39132	4	62.1472	0.609396
XP_023746556.1	pyridoxine/pyridoxamine 5'-phosphate oxidase 1, chloroplastic isoform X4 [Lactuca sativa]	5.57	2	2	2	467	52.4313	6.41748	0.840847	2	19.1796	0.921752	2	27.9877	0.995363	2	0.779217	1.03333	2	13.787	1.11049	2	17.9608	1.17195	2	119.324	0.0362473
XP_023730261.1	serine/threonine-protein kinase SRK2A-like [Lactuca sativa]	20.34	1	6	13	354	40.6524	6.06201	0.731106	1		0.628091	1		0.840894	1		1.11279	1		1.3431	1		2.08005	1		0.0593058
XP_023768796.1	AP-2 complex subunit alpha-1-like [Lactuca sativa]	10.91	5	10	17	999	111.934	6.06201	0.928344	9	3.38578	0.876999	9	13.3852	1.08228	9	7.47996	1.06165	9	9.27145	1.09087	9	11.4302	1.15548	9	28.158	0.106954
XP_023762239.1	ATP-citrate synthase alpha chain protein 2 [Lactuca sativa]	13.71	1	5	11	423	46.5349	5.47803	1.09877	1		1.04307	1		0.839442	1		1.06071	1		0.98286	1		0.956581	1		0.944425
PLY97618.1	hypothetical protein LSAT_5X113180 [Lactuca sativa]	8.28	2	2	6	338	36.4714	5.94775	1.04153	6	4.24478	0.890894	6	17.4597	1.00171	6	7.33549	1.07172	6	2.29937	1.03932	6	7.79347	0.850725	6	5.22216	0.916325
XP_023754497.1	rhodanese-like domain-containing protein 4, chloroplastic [Lactuca sativa]	7.17	3	3	4	460	48.6779	5.22412	0.967506	4	17.764	0.999276	4	16.7983	1.02216	4	13.8453	0.948164	4	5.19912	1.01306	4	13.2179	1.17851	4	24.0794	0.514569
PLY67122.1	hypothetical protein LSAT_5X154461 [Lactuca sativa]	22.47	3	5	11	267	29.7722	8.6167	0.953529	5	5.0596	1.02041	5	1.79577	1.01974	5	21.9559	1.0559	5	15.2279	1.02256	5	5.42903	0.759294	5	35.4272	0.618365
AIU48310.1	minichromosome maintenance 5 protein, partial [Lactuca sativa]	3.74	2	2	3	721	80.0425	8.1626	0.871746	3	2.08393	0.924489	3	5.03547	1.26673	3	9.01032	0.763164	3	4.08005	1.0564	3	3.04201	1.72409	3	3.62609	0.632636
XP_023745617.1	cytochrome c oxidase subunit 5C-1 [Lactuca sativa]	23.81	2	2	6	63	6.97873	8.20654	0.894415	6	2.32385	0.986326	6	8.06978	0.903447	6	10.1356	1.29824	6	7.86867	1.02321	6	4.19136	0.728717	6	32.3731	0.623639
XP_023763859.1	probable xyloglucan endotransglucosylase/hydrolase protein B [Lactuca sativa]	31.16	9	10	28	292	33.9326	8.54346	1.17584	26	8.31096	1.14399	26	7.63337	1.03994	26	13.3393	0.994009	26	6.19186	0.830681	26	12.4686	0.719578	26	27.4742	0.0386891
XP_023744423.1	ubiquinone biosynthesis protein COQ9-B, mitochondrial [Lactuca sativa]	3.68	1	1	3	299	33.5078	7.40088	0.987077	3	0.553056	0.939357	3	0.623109	1.12655	3	0.218719	1.05582	3	1.1617	0.997094	3	0.0134702	1.01675	3	6.90532	0.929132
XP_023771422.1	serine--tRNA ligase-like [Lactuca sativa]	19.38	2	8	11	449	51.2738	6.63916	0.926419	2	6.16442	0.905184	2	13.6815	0.959327	2	7.70259	1.05811	2	6.23856	1.08277	2	6.94442	1.35476	2	6.28027	0.0713304
XP_023753868.1	serine--tRNA ligase [Lactuca sativa]	19.2	1	7	10	448	51.2238	6.69775	0.922538	1		0.917474	1		1.14449	1		0.783207	1		1.07262	1		1.94552	1		0.488448
XP_023772251.1	HMG-Y-related protein B-like [Lactuca sativa]	23.01	4	4	8	239	25.4107	10.5649	0.838334	8	4.86175	0.814907	8	10.4378	1.14336	8	15.4568	0.97174	8	8.52239	1.12482	8	4.59668	1.367	8	32.5836	0.228004
XP_023728904.1	protein SGT1 homolog B-like [Lactuca sativa]	13.14	4	5	5	373	41.717	4.98291	0.894689	4	8.35993	0.892216	4	8.7423	1.05478	4	7.54124	0.973803	4	15.4514	1.09864	4	6.00991	1.2389	4	38.4535	0.169612
XP_023740859.1	spliceosome-associated protein 130 A [Lactuca sativa]	5.69	6	6	6	1212	134.49	5.5542	0.862743	6	8.89587	0.839447	6	25.1178	1.25229	6	17.0379	0.935135	6	9.08967	1.05352	6	7.50677	1.80045	6	41.7883	0.409293
XP_023742744.1	calcium-dependent protein kinase-like [Lactuca sativa]	13.97	6	6	14	551	62.471	6.82959	1.02146	7	19.2481	1.0658	7	25.5205	0.954698	7	11.2272	1.02173	7	12.2524	0.99846	7	25.465	0.710025	7	122.18	0.379671
XP_023758178.1	delta(24)-sterol reductase-like [Lactuca sativa]	12.37	2	7	8	566	66.0393	6.90283	1.01247	2	28.9056	0.839168	2	47.7435	0.95558	2	10.6932	1.10226	2	4.69036	1.01069	2	24.0121	0.954445	2	120.672	0.263734
XP_023733179.1	soluble inorganic pyrophosphatase 6, chloroplastic-like [Lactuca sativa]	11.15	3	3	4	296	33.0028	6.26514	1.05882	4	4.91042	1.15528	4	9.9087	1.01051	4	6.8453	1.01435	4	9.61902	0.949224	4	6.88213	0.727697	4	3.92167	0.139638
XP_023761012.1	pleiotropic drug resistance protein 1-like [Lactuca sativa]	2.64	1	3	3	1437	161.805	6.90283	0.849359	1		0.973915	1		1.11354	1		0.807918	1		1.05496	1		2.08075	1		0.445606
XP_023752806.1	plant UBX domain-containing protein 8-like [Lactuca sativa]	6.86	2	2	2	583	64.1838	4.69092	0.942672	2	17.0159	1.02268	2	17.6034	1.12855	2	22.6596	0.990227	2	15.7929	0.989207	2	12.5176	0.939414	2	76.2417	0.359181
XP_023737893.1	26S proteasome non-ATPase regulatory subunit 14 homolog [Lactuca sativa]	14.74	4	4	7	312	34.7457	6.96143	1.0855	7	11.1172	1.05771	7	8.19843	0.829271	7	23.3816	1.10214	7	3.73342	0.972715	7	6.70725	0.581786	7	24.1467	0.582377
XP_023757032.1	protein SIEVE ELEMENT OCCLUSION B-like [Lactuca sativa]	11.79	5	10	18	780	89.5292	7.15186	1.08062	6	8.29652	1.04125	6	7.41531	0.992033	6	5.51954	0.919736	6	7.70937	0.961414	6	12.4703	1.21833	6	28.5875	0.962747
XP_023747648.1	sm-like protein LSM8 [Lactuca sativa]	16.33	1	1	2	98	10.6807	4.62744	0.893453	2	2.06202	0.910023	2	1.01314	1.1165	2	17.7842	0.962076	2	0.0592165	1.06081	2	10.9109	1.51777	2	3.73046	0.32741
XP_023738028.1	aquaporin TIP1-1-like [Lactuca sativa]	8.66	2	2	9	254	26.1647	6.02393	1.32194	9	24.7869	1.28582	9	22.964	1.09177	9	17.5291	0.94746	9	42.4339	0.54168	9	49.3678	0.427765	9	44.3954	0.0264926
XP_023730730.1	ATP-dependent helicase BRM [Lactuca sativa]	2	4	4	4	2105	236.955	9.21729	0.927322	3	9.29716	0.926884	3	23.5727	1.19243	3	8.8073	0.883247	3	7.15672	1.0267	3	6.33766	1.60474	3	38.7784	0.547246
XP_023771408.1	chaperone protein ClpB3, chloroplastic [Lactuca sativa]	2.85	1	2	2	981	110.182	6.59521	0.868438	1		0.884964	1		1.15084	1		0.951537	1		1.10057	1		1.52637	1		0.313358
XP_023730186.1	conserved oligomeric Golgi complex subunit 8 [Lactuca sativa]	3.41	2	2	3	587	65.543	5.2749	1.0736	3	14.3347	1.08595	3	12.4442	0.915365	3	39.5847	0.48485	3	19.4425	1.05794	3	27.8841	1.18813	3	4.78087	0.634074
XP_023756506.1	cellulose synthase A catalytic subunit 3 [UDP-forming]-like [Lactuca sativa]	4.26	2	3	4	1080	121.289	7.25439	0.915604	2	8.89934	0.76747	2	0.51724	1.26144	2	19.2688	0.820799	2	2.22525	1.08967	2	8.20556	1.92724	2	22.9893	0.459192
PLY84514.1	hypothetical protein LSAT_1X27961 [Lactuca sativa]	14.21	12	12	17	894	99.2632	6.07471	0.958185	17	16.1859	0.963101	17	16.7627	1.08767	17	11.7983	0.943811	17	10.1954	1.02128	17	5.92258	1.28019	17	36.6358	0.514126
XP_023735149.1	ABC transporter E family member 2 [Lactuca sativa]	5.62	3	3	3	605	68.2955	7.53271	0.997155	3	7.37858	0.8948	3	26.0294	0.872009	3	3.97177	1.09888	3	0.145139	1.13465	3	5.23561	1.59357	3	21.5155	0.0965883
XP_023766035.1	photosystem I chlorophyll a/b-binding protein 3-1, chloroplastic [Lactuca sativa]	25.18	5	5	15	274	29.5622	8.25049	1.02839	15	4.96799	1.08887	15	9.2812	0.940681	15	9.84437	1.04238	15	9.30597	0.942596	15	12.8378	0.714892	15	25.4798	0.323257
XP_023752045.1	DEAD-box ATP-dependent RNA helicase 6-like [Lactuca sativa]	10.08	5	5	15	516	58.3945	7.69385	1.04877	15	7.51462	1.04607	15	6.15974	1.05094	15	7.45435	0.949125	15	10.3902	0.963972	15	6.62062	1.27572	15	18.3969	0.899336
XP_023753357.1	heterogeneous nuclear ribonucleoprotein Q [Lactuca sativa]	2.9	2	2	3	482	53.3769	5.14795	0.841305	3	5.04776	0.800317	3	61.1216	1.32065	3	15.2556	0.688787	3	19.2965	0.903736	3	0.212271	2.75123	3	35.1777	0.532894
XP_023734882.1	pyruvate decarboxylase 1-like [Lactuca sativa]	16.06	5	8	11	604	65.0936	6.3667	1.10442	7	6.57626	0.955921	7	8.45513	0.902294	7	8.14433	1.13474	7	12.1275	0.998838	7	8.87995	0.596696	7	36.8056	0.676628
XP_023761922.1	uncharacterized protein LOC111910326 [Lactuca sativa]	16.41	4	4	5	384	40.9228	5.36377	0.861855	5	11.1047	0.894962	5	13.5071	1.01679	5	12.2615	0.826595	5	6.08786	1.16832	5	9.32282	1.97803	5	19.7285	0.310588
XP_023769534.1	probable ADP-ribosylation factor GTPase-activating protein AGD8 [Lactuca sativa]	17.72	6	6	7	412	44.3718	8.77783	0.985973	7	5.949	0.948856	7	13.7764	0.894241	7	10.4676	1.09157	7	5.60905	1.0165	7	3.99389	1.37173	7	37.8086	0.123183
XP_023752652.1	indole-3-acetic acid-amido synthetase GH3.6-like [Lactuca sativa]	5.53	2	2	2	615	69.3728	6.23975	0.899007	2	8.59961	0.78963	2	18.6288	0.935058	2	22.3139	0.917668	2	10.9872	1.11278	2	17.6047	2.13666	2	40.9728	0.247792
XP_023751484.1	signal recognition particle subunit SRP72 [Lactuca sativa]	8.18	5	5	8	660	72.5533	9.05615	1.04729	8	8.59811	1.08904	8	15.8622	1.06314	8	4.76243	0.980058	8	6.18663	0.946623	8	9.68648	0.709595	8	44.5186	0.094423
XP_023743692.1	serine carboxypeptidase-like 18, partial [Lactuca sativa]	14.02	2	2	4	264	29.4299	5.36377	0.988252	4	6.89497	1.02579	4	12.1092	0.982578	4	6.08627	1.09638	4	18.6283	0.975913	4	9.77981	0.703218	4	4.04063	0.563203
XP_023735146.1	acyl carrier protein 1, chloroplastic-like [Lactuca sativa]	10.79	1	1	1	139	14.7484	5.09717	1.04227	1		1.07514	1		0.944926	1		1.02903	1		0.953625	1		1.03826	1		0.785356
XP_023747260.1	ATP synthase subunit gamma, mitochondrial [Lactuca sativa]	19.44	7	7	14	324	35.2555	9.30518	1.17238	14	5.39137	1.15794	14	6.13087	0.946833	14	6.12709	1.09881	14	8.82883	0.845189	14	7.69326	0.526445	14	38.6742	0.211386
XP_023756985.1	eukaryotic translation initiation factor 3 subunit D-like [Lactuca sativa]	9.95	6	6	11	573	65.0895	5.49072	0.898281	11	7.67795	0.882308	11	8.24706	1.14506	11	7.16272	0.897226	11	7.66702	1.03316	11	9.81306	1.67425	11	27.9089	0.42365
XP_023767304.1	UBX domain-containing protein 1 [Lactuca sativa]	8.23	3	4	4	413	46.629	6.23975	1.00902	3	11.7748	0.995776	3	0.782908	1.08792	3	12.9384	0.968578	3	0.00441078	0.97454	3	0.740798	1.175	3	19.0371	0.914049
XP_023755494.1	V-type proton ATPase subunit F [Lactuca sativa]	14.62	1	1	2	130	14.4844	5.52881	1.13856	2	9.47367	0.97405	2	1.58295	1.06182	2	17.899	0.901834	2	6.12718	0.847311	2	6.14089	1.57077	2	6.27007	0.848112
XP_023731014.1	DEAD-box ATP-dependent RNA helicase 20-like [Lactuca sativa]	8.45	3	4	9	568	61.6678	7.00537	0.828384	3	0.379017	0.878477	3	5.45617	1.15285	3	4.70804	1.02584	3	14.6956	0.99018	3	1.67116	1.36076	3	58.4724	0.329158
XP_023732533.1	proliferating cell nuclear antigen-like [Lactuca sativa]	29.17	3	8	11	264	29.2855	4.79248	1.10421	3	1.89094	1.06799	3	16.9524	0.882666	3	7.25842	1.05702	3	9.90064	0.976145	3	21.4075	0.482471	3	26.4069	0.402684
PLY68571.1	hypothetical protein LSAT_2X9621 [Lactuca sativa]	18.4	1	2	8	125	14.4104	9.17334	1.07676	1		1.04745	1		1.05467	1		1.08649	1		0.857564	1		0.909668	1		0.195611
PLY66544.1	hypothetical protein LSAT_4X168161 [Lactuca sativa]	8.3	2	3	4	518	57.879	9.17334	0.95172	3	24.9645	0.888061	3	1.19147	0.968301	3	4.84441	0.96867	3	21.7061	1.07926	3	23.8833	1.72951	3	20.1586	0.247105
PLY72498.1	hypothetical protein LSAT_2X66161 [Lactuca sativa]	5.39	1	1	2	297	33.0745	5.65576	0.832779	2	2.78427	0.904602	2	6.86859	1.37634	2	8.12247	0.855378	2	7.70591	0.997593	2	0.570375	1.78225	2	16.3156	0.631055
ABX90020.1	fructan:fructan 1-fructosyltransferase [Lactuca sativa]	15.92	7	7	11	622	69.9537	5.49072	0.959244	11	7.73069	0.969124	11	12.9713	0.972604	11	5.03189	1.02299	11	10.3267	1.06914	11	5.63027	1.14194	11	58.164	0.0333523
AIU49066.1	LOS4, partial [Lactuca sativa]	14.29	5	5	9	420	47.0977	7.23975	1.08784	9	2.50456	1.12181	9	9.35286	1.03864	9	4.12857	1.06867	9	7.26722	0.896644	9	16.2732	0.769742	9	80.1643	0.129855
PLY99723.1	hypothetical protein LSAT_0X9661 [Lactuca sativa]	10.2	2	2	4	255	26.9859	8.5874	1.03407	4	22.2867	1.2153	4	21.1442	0.94644	4	4.08124	0.80986	4	8.41148	0.925616	4	23.2628	0.929316	4	37.2012	0.115649
XP_023769473.1	probable mediator of RNA polymerase II transcription subunit 36b [Lactuca sativa]	31.56	3	9	22	320	33.4782	10.1401	1.07028	5	0.526731	1.09038	5	3.20027	0.889092	5	14.0503	1.02087	5	16.4067	0.926559	5	5.91516	0.677917	5	97.9863	0.306101
XP_023736450.1	eukaryotic initiation factor 4A-3 [Lactuca sativa]	10.29	3	5	10	408	46.2539	6.46826	0.944672	3	18.852	0.787446	3	14.7219	0.998113	3	8.27335	1.04084	3	3.25511	1.12685	3	1.17811	1.44367	3	56.8935	0.100123
XP_023768270.1	dihydrolipoyllysine-residue acetyltransferase component 4 of pyruvate dehydrogenase complex, chloroplastic [Lactuca sativa]	21.88	6	7	11	480	50.0041	8.79248	0.957104	9	9.86333	0.990096	9	8.95212	0.995693	9	19.5741	1.0936	9	24.96	1.01658	9	12.3672	0.852882	9	29.9578	0.930059
XP_023735055.1	peroxiredoxin-2F, mitochondrial [Lactuca sativa]	16.49	2	2	4	194	21.1908	7.95752	1.07321	4	2.54846	1.07936	4	2.7342	0.947816	4	0.99286	1.13372	4	2.04316	0.954128	4	3.41922	0.698985	4	3.28256	0.476561
XP_023752931.1	leucine-rich repeat extensin-like protein 5 [Lactuca sativa]	16.1	3	3	6	323	35.668	8.57275	0.958489	6	15.8272	0.953533	6	25.6818	1.17585	6	19.5771	0.946495	6	21.1842	1.03503	6	12.0916	1.29058	5	28.3493	0.652842
PLY98725.1	hypothetical protein LSAT_6X66060 [Lactuca sativa]	10.44	2	2	2	297	31.4424	8.42627	0.847175	2	4.95993	0.886172	2	9.16941	1.01642	2	10.8134	0.840309	2	9.20711	1.16206	2	5.02507	1.96793	2	45.4258	0.296609
XP_023756827.1	apyrase 2-like [Lactuca sativa]	10.92	5	5	10	476	52.1405	7.38623	1.14656	10	6.9488	1.12506	10	9.68836	0.885859	10	11.1175	1.08068	10	9.85908	0.899408	10	13.0117	0.55751	10	14.2094	0.30231
XP_023771754.1	ATPase family AAA domain-containing protein 1-like [Lactuca sativa]	5.37	1	2	4	391	43.3728	6.45557	1.10443	1		1.1391	1		1.11636	1		0.965861	1		0.88526	1		0.691671	1		0.0293297
XP_023731013.1	26S proteasome regulatory subunit 6B homolog [Lactuca sativa]	21.9	6	7	15	411	46.4659	5.60498	1.07468	12	14.0618	1.09805	12	9.50881	0.885621	12	12.688	1.0307	12	6.15938	0.952286	12	3.93628	0.717519	12	29.1122	0.360646
XP_023769101.1	ras-related protein RABD2c-like [Lactuca sativa]	18.81	1	3	16	202	22.3222	5.26221	1.26502	9	8.62075	1.25067	9	7.54038	0.915232	9	8.5005	0.953164	9	13.6547	0.856196	9	6.59069	0.532539	9	53.5225	0.100977
PLY69846.1	hypothetical protein LSAT_6X301 [Lactuca sativa]	28.39	4	4	5	155	16.5154	8.17725	0.93323	5	25.4142	0.873802	5	12.0999	0.973192	5	19.9841	0.891727	5	14.3205	1.1107	5	13.8137	1.78361	5	14.9659	0.282011
XP_023753254.1	uncharacterized protein LOC111901609 [Lactuca sativa]	15.24	3	4	6	328	35.0833	6.63916	1.06018	4	4.44176	1.06366	4	22.1774	0.95011	4	2.86159	1.14191	4	5.07969	0.948083	4	16.9048	0.736241	4	50.6659	0.538591
XP_023743776.1	gibberellin-regulated protein 14-like, partial [Lactuca sativa]	33.33	4	4	9	114	11.995	9.26123	0.830584	9	12.9812	0.771193	9	20.2526	0.802868	9	24.7836	1.00968	9	6.06385	1.32676	9	14.2076	1.61101	9	40.4126	0.0421048
XP_023755489.1	photosystem I reaction center subunit XI, chloroplastic-like [Lactuca sativa]	7.04	1	1	4	213	22.563	9.70068	1.05986	4	1.73154	0.896627	4	8.45303	1.11762	4	5.43175	0.919439	4	1.92834	0.968699	4	3.19987	1.38692	4	14.8615	0.701143
XP_023771600.1	probable serine/threonine-protein kinase At5g41260 [Lactuca sativa]	5.09	1	2	2	491	55.2494	6.18896	1.08682	1		1.15484	1		1.029	1		0.90983	1		0.888382	1		1.09604	1		0.170985
XP_023728931.1	acyl-coenzyme A oxidase 2, peroxisomal [Lactuca sativa]	2.02	1	1	2	692	77.792	8.29443	0.910304	2	3.1103	0.890983	2	1.46939	1.04821	2	2.70942	1.01226	2	3.3156	1.13986	2	0.221279	1.2232	2	2.46926	0.0902426
PLY93792.1	hypothetical protein LSAT_6X87280 [Lactuca sativa]	16.88	5	7	8	462	51.6166	5.63037	1.07456	6	5.56931	1.07995	6	2.50452	0.959922	6	8.87048	1.00486	6	14.4128	0.968496	6	3.14818	0.97281	6	20.9788	0.241096
XP_023746559.1	sucrose transport protein SUC4 [Lactuca sativa]	2.43	1	1	5	494	53.6509	8.29443	0.977258	5	4.27136	0.919504	5	4.39536	0.995886	5	5.39719	1.16872	5	3.40623	1.05185	5	2.16785	0.894303	5	15.9504	0.421368
XP_023767513.1	UDP-glucuronate 4-epimerase 3-like [Lactuca sativa]	8.16	3	3	3	441	48.9323	9.84717	1.08411	3	4.09225	1.13879	3	4.05918	0.956509	3	13.4793	1.09272	3	0.188031	0.922682	3	1.27622	0.7754	3	8.87686	0.290365
PLY86628.1	hypothetical protein LSAT_1X3221 [Lactuca sativa]	26.89	2	4	33	119	13.6835	10.4185	1.14425	5	21.9479	1.05669	5	43.6984	0.858078	5	20.6662	1.04278	5	6.64209	0.984962	5	12.8224	0.681754	5	83.2226	0.45317
XP_023771904.1	putative 4-hydroxy-4-methyl-2-oxoglutarate aldolase 1 [Lactuca sativa]	42.17	6	6	14	166	17.6032	5.56689	1.05457	14	13.5273	1.04778	14	11.2416	0.925525	14	8.66688	1.01429	14	3.85044	0.975037	14	8.63637	1.03102	14	70.5805	0.958315
XP_023770994.1	uncharacterized protein LOC111919660 [Lactuca sativa]	13.03	3	3	4	261	28.2102	8.55811	0.886562	4	6.6806	0.753309	4	16.3203	1.1517	4	22.5857	1.03311	4	7.67441	1.09029	4	5.00264	1.66638	4	9.05514	0.227584
XP_023766286.1	exocyst complex component SEC6 [Lactuca sativa]	5.29	3	3	3	756	86.0457	4.91943	0.850301	3	12.6214	0.723283	3	11.1469	1.00558	3	19.8025	0.982519	3	1.92559	1.18964	3	2.53223	1.89195	3	6.75226	0.159731
XP_023759383.1	outer envelope protein 61-like [Lactuca sativa]	2.94	1	1	2	545	61.0112	5.12256	0.898336	2	6.19222	0.846526	2	2.26694	0.983562	2	4.60578	0.897389	2	7.36984	1.13777	2	11.6898	1.95921	2	5.03586	0.262613
XP_023744762.1	myosin-9 [Lactuca sativa]	3.54	1	1	1	820	90.571	4.7417	0.714512	1		0.817272	1		1.07876	1		0.815586	1		1.25563	1		2.36782	1		0.268255
XP_023739379.1	soluble inorganic pyrophosphatase 4-like [Lactuca sativa]	13.89	1	2	4	216	24.7226	6.26514	0.839878	2	6.49129	0.947117	2	21.2468	1.05575	2	18.946	0.993602	2	3.21691	1.17667	2	10.4258	1.11579	2	33.5192	0.147174
XP_023760503.1	ATP-dependent 6-phosphofructokinase 6-like [Lactuca sativa]	15	6	7	9	480	52.525	6.90283	1.0406	8	6.62239	0.939145	8	27.1093	0.947259	8	9.34104	0.986544	8	8.24663	0.99578	8	9.53155	0.929711	8	25.4595	0.903243
XP_023749357.1	uncharacterized protein LOC111897622 [Lactuca sativa]	3.87	2	2	2	646	71.094	7.1958	0.893861	2	13.861	0.936446	2	22.2245	1.11324	2	18.447	0.938156	2	25.0827	1.06882	2	14.586	1.2553	2	76.5923	0.403845
XP_023734258.1	40S ribosomal protein S7-like [Lactuca sativa]	23.56	2	5	9	191	21.9699	9.72998	1.03281	2	11.1062	1.03183	2	14.7189	1.02735	2	23.6203	0.885691	2	25.9046	0.992395	2	19.8564	1.24676	2	7.19758	0.923474
PLY79243.1	hypothetical protein LSAT_9X111780 [Lactuca sativa]	7.43	3	4	6	606	67.1421	5.31299	0.893367	5	8.86153	0.91835	5	10.3341	1.20561	5	22.0901	0.849242	5	6.00509	0.987876	5	1.8308	1.8883	5	29.0086	0.526652
XP_023731076.1	chaperonin CPN60-like 2, mitochondrial [Lactuca sativa]	5.38	2	2	6	576	61.3061	6.39209	0.919223	6	4.25783	0.915669	6	5.91251	1.07529	6	11.4591	0.980523	6	4.52266	1.03136	6	8.42826	1.75929	6	12.5912	0.326646
XP_023763427.1	cellulose synthase A catalytic subunit 1 [UDP-forming]-like [Lactuca sativa]	3.23	2	3	4	1082	121.729	6.40479	0.910711	2	29.8356	0.849588	2	25.2807	1.00234	2	11.4115	0.910179	2	21.9322	1.11369	2	16.8477	1.48427	2	109.168	0.226017
PLY95693.1	hypothetical protein LSAT_2X53461 [Lactuca sativa]	20.46	3	3	7	259	29.4349	11.063	1.15069	7	5.80112	1.07082	7	11.2048	0.987582	7	3.75797	1.05363	7	3.75332	0.934553	7	4.04415	0.660168	7	23.0603	0.21108
XP_023749340.1	probable glucan 1,3-alpha-glucosidase [Lactuca sativa]	6.67	5	5	9	930	106.066	6.12549	1.01577	9	8.74713	1.11918	9	6.54755	0.96812	9	9.16999	0.99755	9	5.84102	0.957811	9	10.6117	0.985636	9	27.9165	0.306402
XP_023754732.1	DNA-directed RNA polymerases II, IV and V subunit 3-like [Lactuca sativa]	10.31	2	2	3	320	35.7099	4.89404	0.962305	3	12.1112	0.945803	3	11.1505	0.931013	3	2.96011	1.06518	3	0.941867	1.04937	3	1.10713	0.891414	3	6.86627	0.378445
XP_023759720.1	valine--tRNA ligase, mitochondrial 1-like isoform X2 [Lactuca sativa]	8.51	1	9	11	1058	120.642	7.25439	1.1269	1		1.23091	1		0.891781	1		1.05114	1		0.884041	1		0.533963	1		0.227012
XP_023767243.1	probable peroxygenase 4 [Lactuca sativa]	15.54	1	3	18	193	21.6871	8.67529	1.14813	11	6.76315	1.17652	11	9.26961	0.897437	11	9.14286	0.972357	11	7.79356	0.924462	11	6.76249	0.682362	11	17.8446	0.164644
XP_023769140.1	putative H/ACA ribonucleoprotein complex subunit 1-like protein 1 [Lactuca sativa]	14.36	2	2	2	202	20.5083	11.3413	1.05257	2	4.74592	1.03964	2	6.82672	1.06648	2	10.9437	1.11099	2	0.413812	0.916232	2	13.4119	0.643659	2	31.3503	0.29712
XP_023734799.1	uncharacterized protein LOC111882658 [Lactuca sativa]	6.7	2	2	2	418	45.1492	9.08545	0.878134	2	6.22698	0.856339	2	1.13883	1.29817	2	14.6227	0.838864	2	14.3108	1.02486	2	18.8523	1.84111	2	26.9831	0.54559
XP_023742381.1	costunolide synthase [Lactuca sativa]	7.55	3	3	6	490	55.2319	8.35303	0.828594	6	8.63744	0.798158	6	2.5119	1.03992	6	16.9485	1.0599	6	6.42671	1.16889	6	8.23426	1.28913	6	13.2943	0.0480808
XP_023762839.1	calcium-binding allergen Ole e 8-like [Lactuca sativa]	13.94	2	2	2	165	18.0264	4.48779	1.04491	2	10.8977	0.949168	2	25.4772	1.05976	2	7.89273	0.938323	2	21.9596	0.965865	2	29.8325	1.07761	2	111.561	0.68443
XP_023754131.1	protein GRIP [Lactuca sativa]	2.5	2	2	3	800	91.0589	5.17334	1.00274	3	2.42488	1.01937	3	1.4434	0.919693	3	3.08136	0.907029	3	0.995905	1.06122	3	10.4439	1.45138	3	19.3635	0.388785
XP_023757123.1	venom phosphodiesterase 2-like [Lactuca sativa]	5.17	2	2	8	484	53.6151	6.01123	1.10604	8	9.28961	1.15467	8	5.6623	1.04548	8	7.68957	0.944169	8	8.39892	0.908787	8	5.3234	0.722469	8	9.57276	0.0323106
XP_023752395.1	copper transport protein ATX1 isoform X2 [Lactuca sativa]	53.95	3	3	5	76	8.00615	7.95752	1.05576	5	3.12831	1.01729	5	14.7294	0.91419	5	13.3185	1.00514	5	3.51808	1.01047	5	10.5922	0.932507	5	25.9009	0.80397
XP_023771882.1	translocase of chloroplast 159, chloroplastic [Lactuca sativa]	2.92	3	3	3	1336	144.627	4.53857	1.08038	3	6.2203	1.19322	3	1.74759	1.01106	3	3.61652	1.03262	3	1.95304	0.911937	3	7.59584	0.575417	3	16.44	0.157371
XP_023738225.1	protein LIGHT-DEPENDENT SHORT HYPOCOTYLS 10-like [Lactuca sativa]	11.38	2	2	11	167	18.8144	9.24658	1.01917	11	3.53628	1.06685	11	3.91362	0.912276	11	4.29451	1.08802	11	3.47509	1.02635	11	1.57606	0.659658	11	10.3493	0.624762
XP_023736619.1	40S ribosomal protein S21-2 [Lactuca sativa]	13.58	1	1	4	81	9.09848	8.00146	0.998091	4	2.81465	0.959822	4	5.65173	1.04146	4	5.11174	0.888649	4	2.33519	1.02118	4	2.02338	1.57297	4	10.3851	0.487336
XP_023742786.1	aminomethyltransferase, mitochondrial [Lactuca sativa]	28.57	11	11	18	406	44.0427	8.55811	0.995668	18	13.9664	1.03998	18	12.5223	1.00848	18	11.349	0.975373	18	14.5528	1.00354	18	10.5737	1.07723	18	63.4858	0.909512
XP_023768764.1	26S proteasome non-ATPase regulatory subunit 7 homolog A [Lactuca sativa]	11.29	3	3	5	310	34.7975	6.40479	1.13554	5	8.95723	1.14682	5	11.2575	0.997437	5	2.11274	1.09744	5	3.49073	0.843338	5	6.69668	0.614843	5	23.6952	0.176879
XP_023760360.1	activator of 90 kDa heat shock protein ATPase homolog [Lactuca sativa]	16.14	5	5	5	347	38.8723	6.32861	0.86869	5	24.7398	0.910053	5	29.7823	0.934842	5	18.7796	0.953279	5	19.229	1.10802	5	13.5456	1.09598	5	70.1846	0.050109
XP_023761778.1	factor of DNA methylation 1-like [Lactuca sativa]	4.42	2	2	2	634	73.9073	5.88428	0.93311	2	10.5752	1.05747	2	3.0059	1.13681	2	13.7648	0.917887	2	20.9007	0.995564	2	10.0799	1.19324	2	33.848	0.948894
XP_023730201.1	mannose-1-phosphate guanyltransferase alpha [Lactuca sativa]	9.83	4	4	6	417	45.9299	7.21045	1.08497	6	11.7883	0.976491	6	8.38775	0.831682	6	8.04326	1.19598	6	2.80137	0.972546	6	7.63189	0.68998	6	9.08486	0.947178
XP_023737943.1	cyanate hydratase [Lactuca sativa]	19.76	3	3	4	167	18.7867	7.43018	0.905416	4	32.945	0.913749	4	37.9265	0.878927	4	8.97696	0.991338	4	15.9445	1.03972	4	23.8634	1.34013	4	95.238	0.110056
XP_023761232.1	probable pectinesterase/pectinesterase inhibitor 51 [Lactuca sativa]	16.19	9	9	11	562	61.9236	7.10791	0.866939	11	15.3326	0.924979	11	22.7183	0.99107	11	18.9869	0.937607	11	12.7528	1.07214	11	6.41076	1.67399	11	24.6346	0.260393
XP_023758093.1	histone deacetylase HDT1 isoform X2 [Lactuca sativa]	29.77	8	8	15	299	32.5917	5.08447	1.07028	15	14.5408	1.04419	15	30.8739	0.930914	15	18.9797	1.05601	15	22.3189	1.03271	15	32.8553	0.745116	15	30.8331	0.552036
XP_023741667.1	elongation factor Ts, mitochondrial isoform X2 [Lactuca sativa]	3.13	1	1	1	383	41.8998	7.89893	0.90157	1		0.88656	1		1.1133	1		0.822697	1		1.11794	1		1.88073	1		0.396989
PLY76821.1	hypothetical protein LSAT_3X1361 [Lactuca sativa]	13.08	3	3	13	107	10.6676	8.89502	1.21872	13	9.96643	1.14076	13	20.1427	1.00138	13	23.5922	0.871323	13	21.6555	1.00066	13	5.87619	0.505865	13	68.8261	0.111903
XP_023749597.1	TBCC domain-containing protein 1 [Lactuca sativa]	3.86	2	2	2	570	62.9176	5.52881	0.987244	2	18.8205	0.890086	2	3.61312	1.03066	2	2.72261	0.847437	2	0.164778	1.1056	2	9.78362	1.66149	2	13.7009	0.388652
XP_023735398.1	glycine dehydrogenase (decarboxylating) A, mitochondrial-like [Lactuca sativa]	15.94	4	13	28	1035	112.94	7.12256	1.05808	9	8.84801	1.02849	9	8.80391	1.03832	9	12.798	1.01173	9	5.8946	0.916373	9	8.63424	0.97332	9	17.6284	0.0622664
XP_023733351.1	glutathione reductase, chloroplastic isoform X2 [Lactuca sativa]	18.77	8	8	9	570	61.2403	7.76709	0.982819	9	6.39924	0.925861	9	26.531	1.11061	9	12.9317	1.02491	9	6.61339	1.0178	9	12.8685	0.930396	9	35.0232	0.817584
XP_023742211.1	uncharacterized protein LOC111890300 [Lactuca sativa]	20.95	2	2	2	105	11.9104	9.94971	0.663014	2	96.1091	0.537202	2	160.903	1.4535	2	64.2552	0.995693	2	18.5603	1.03327	2	29.7447	1.02142	2	255.63	0.668928
XP_023743121.1	uncharacterized protein LOC111891289 [Lactuca sativa]	3.9	4	4	4	1000	111.038	8.42627	0.961044	4	14.3715	0.882737	4	12.5316	0.988318	4	13.5287	1.00808	4	2.53612	1.08104	4	8.8333	1.56431	4	27.307	0.197577
XP_023764953.1	uncharacterized protein LOC111913483 [Lactuca sativa]	5.86	1	1	2	273	29.5925	8.23584	0.835549	2	3.72562	0.865661	2	11.2516	1.46118	2	34.4153	0.76447	2	12.9567	1.00752	2	12.3393	1.89003	2	5.80888	0.697128
XP_023771719.1	ribosome-binding factor PSRP1, chloroplastic [Lactuca sativa]	7	1	1	1	300	33.8223	5.85889	0.811567	1		0.787855	1		1.19845	1		0.700035	1		1.24431	1		2.28619	1		0.379649
XP_023742530.1	NADPH-dependent aldo-keto reductase, chloroplastic-like [Lactuca sativa]	18.35	6	6	9	316	35.5085	7.25439	1.14919	9	4.16243	1.16756	9	5.02228	1.07827	9	15.7824	0.914887	9	12.9366	0.877749	9	12.9211	0.855286	9	25.7283	0.00152249
PLY62046.1	hypothetical protein LSAT_5X185281 [Lactuca sativa]	7.98	2	7	11	1065	115.822	7.63525	1.23475	2	18.8263	1.19791	2	33.216	1.06052	2	12.4207	0.831864	2	10.0646	0.765408	2	32.1383	0.788399	2	81.4248	0.00283138
PLY72953.1	hypothetical protein LSAT_8X93900 [Lactuca sativa]	10.53	4	9	13	1016	110.787	8.08936	0.977315	4	16.8865	0.851194	4	20.4806	1.00744	4	11.4128	1.04199	4	9.55422	0.977105	4	1.74192	1.49835	4	20.8263	0.254394
XP_023758819.1	protein TOC75-3, chloroplastic [Lactuca sativa]	10.22	5	5	6	802	87.1113	8.646	0.964467	6	19.1808	0.954426	6	14.392	0.981323	6	8.1271	0.885083	6	9.48619	1.02987	6	11.5037	1.55483	6	7.19067	0.403892
XP_023758814.1	protein plastid transcriptionally active 16, chloroplastic [Lactuca sativa]	6.39	2	2	4	501	53.926	5.84619	0.778417	4	5.37573	0.820826	4	6.86122	1.01537	4	5.00212	0.95416	4	23.965	1.13912	4	3.64981	1.78327	4	15.4819	0.183199
XP_023738603.1	actin-interacting protein 1-2-like [Lactuca sativa]	16.72	8	8	12	610	66.6754	5.90967	1.06022	12	9.5682	0.971784	12	10.3125	0.931668	12	15.2614	1.0579	12	6.19321	1.01637	12	8.48012	0.792161	12	23.1717	0.739262
XP_023743728.1	enoyl-[acyl-carrier-protein] reductase [NADH], chloroplastic-like [Lactuca sativa]	15.52	3	5	12	393	41.9466	7.86963	1.06483	7	8.38327	1.11099	7	3.63731	0.930962	7	10.8818	1.04113	7	2.36517	0.977454	7	2.30478	0.660183	7	26.2075	0.332729
XP_023742167.1	enoyl-[acyl-carrier-protein] reductase [NADH], chloroplastic-like [Lactuca sativa]	10.71	2	4	7	392	41.7736	8.85107	0.803982	2	51.332	0.698338	2	67.2282	0.933269	2	5.52062	0.909849	2	11.8982	1.05539	2	17.7335	2.15139	2	159.918	0.231627
XP_023771542.1	NADH dehydrogenase [ubiquinone] 1 alpha subcomplex subunit 2 [Lactuca sativa]	25.51	2	2	3	98	10.9077	9.36377	0.893156	3	4.44613	0.897617	3	13.3521	1.08605	3	32.8869	0.881179	3	25.5299	1.05247	3	14.0202	1.84716	3	1.14508	0.378109
XP_023736268.1	abscisic acid receptor PYR1-like [Lactuca sativa]	18.47	3	3	7	222	24.4833	5.94775	1.04564	7	18.1413	1.02646	7	12.6281	1.07904	7	8.75418	1.01069	7	14.423	1.01698	7	25.4425	0.953063	7	38.5672	0.0897214
XP_023734626.1	SAL1 phosphatase [Lactuca sativa]	8.6	3	3	4	407	43.2402	6.18896	1.06115	4	2.73069	1.13313	4	4.47241	1.08909	4	13.1832	0.970816	4	3.65137	0.904033	4	7.17387	0.751701	4	16.9986	0.0324961
XP_023728300.1	dynamin-related protein 5A [Lactuca sativa]	32.18	18	18	36	609	68.1126	7.97217	0.993407	36	12.9354	0.975934	36	12.2332	0.951331	36	13.6015	1.0138	36	11.1635	1.00416	36	11.2548	1.1656	36	36.1019	0.177981
XP_023733608.1	putative clathrin assembly protein At2g01600 [Lactuca sativa]	11.55	5	6	7	563	63.1828	5.32568	0.989504	5	21.9143	0.962383	5	21.3597	1.01083	5	22.6481	0.973369	5	0.889691	0.973976	5	12.2957	1.07155	5	85.5925	0.625842
XP_023758360.1	ABC transporter B family member 19-like [Lactuca sativa]	10.38	6	13	17	1252	136.504	8.104	1.16802	9	10.0836	0.997483	9	14.5011	0.963037	9	22.0466	1.03444	9	12.2346	0.912712	9	8.52424	0.850044	9	33.2374	0.25574
XP_023766445.1	(RS)-norcoclaurine 6-O-methyltransferase-like [Lactuca sativa]	16.71	2	4	5	353	39.3537	5.5542	0.742601	3	4.00431	0.856635	3	44.1938	0.827415	3	19.3338	1.24528	3	6.48059	1.24376	3	23.3002	1.16063	3	17.6699	0.000766336
XP_023765576.1	protein FLX-like 1 isoform X3 [Lactuca sativa]	8.65	2	2	2	312	34.7241	6.69775	0.866364	2	0.0474948	0.922496	2	4.85313	1.35159	2	2.84832	0.972082	2	8.53251	0.975512	2	1.33948	1.32695	2	22.8095	0.828427
XP_023747308.1	ubiquitin carboxyl-terminal hydrolase 14 [Lactuca sativa]	5.6	4	4	7	803	89.3654	5.19873	0.895518	7	14.6368	0.790712	7	9.24755	1.029	7	15.0125	1.00641	7	6.91902	1.12061	7	3.87791	1.33775	7	22.034	0.104025
XP_023728842.1	trans-cinnamate 4-monooxygenase [Lactuca sativa]	13.27	6	6	10	505	57.8589	9.11475	1.08552	10	9.88444	1.1957	10	4.41398	0.984425	10	3.49585	0.977007	10	4.00772	0.895523	10	4.97823	0.627788	10	43.4581	0.10441
XP_023765976.1	MLP-like protein 31 [Lactuca sativa]	8	1	1	5	150	17.1918	6.20166	1.12132	5	4.57115	1.02587	5	10.4143	0.966045	5	5.00956	1.04692	5	0.64092	0.881428	5	10.2537	0.675324	5	8.39556	0.218942
XP_023772155.1	large proline-rich protein BAG6 isoform X2 [Lactuca sativa]	7.42	4	4	4	768	79.858	4.90674	0.922675	4	7.14176	0.944256	4	13.6367	1.18114	4	12.4746	0.858596	4	7.47579	1.02715	4	16.9675	1.55946	4	2.84239	0.590861
XP_023769452.1	probable NADH dehydrogenase [ubiquinone] 1 alpha subcomplex subunit 5, mitochondrial [Lactuca sativa]	29.31	4	4	4	174	19.9471	4.85596	1.0418	4	2.19523	1.10365	4	5.33546	0.970986	4	4.95402	1.01857	4	4.26521	0.996478	4	5.92077	0.700322	4	22.4446	0.289257
XP_023742715.1	GTP-binding protein SAR1A [Lactuca sativa]	22.28	1	4	10	193	21.9285	7.41553	1.13722	2	29.1349	0.936819	2	5.7629	1.12043	2	2.68572	0.796622	2	22.1499	0.921864	2	13.1102	1.55245	2	13.743	0.921359
XP_023759341.1	eukaryotic translation initiation factor 5B-like [Lactuca sativa]	3.17	4	4	5	1295	142.97	5.45264	1.05474	5	4.05704	1.11544	5	6.95156	1.05362	5	10.9051	0.950096	5	5.1205	0.931861	5	5.49248	1.07514	5	16.8146	0.146572
XP_023753050.1	AP-2 complex subunit alpha-1-like [Lactuca sativa]	5.79	1	6	9	984	110.289	5.84619	0.855173	1		0.795387	1		1.13615	1		0.869793	1		1.11082	1		2.15257	1		0.332428
XP_023765188.1	spermidine synthase 1-like [Lactuca sativa]	9.34	2	3	5	332	36.0481	5.04639	0.952713	2	11.651	0.953318	2	20.4036	1.12113	2	17.7908	0.981827	2	19.7361	1.01168	2	10.6334	1.05463	2	89.6391	0.912676
XP_023766691.1	cysteine proteinase inhibitor A-like [Lactuca sativa]	30.61	2	3	10	98	10.7515	7.50342	1.16698	7	5.30397	1.2126	7	2.65624	1.02054	7	4.7117	0.939815	7	4.52839	0.850376	7	1.36939	0.589087	7	6.70435	0.0472037
PLY89461.1	hypothetical protein LSAT_8X21741 [Lactuca sativa]	3.75	2	2	2	640	72.3153	7.82568	0.898689	2	25.733	0.978225	2	40.436	1.06595	2	10.4102	1.07089	2	12.1894	0.991751	2	32.7357	0.935259	2	76.7631	0.783036
XP_023770281.1	serine/threonine-protein kinase BLUS1-like [Lactuca sativa]	1.93	1	1	1	725	80.5863	7.02002	0.863098	1		0.815972	1		1.11667	1		0.967023	1		1.1563	1		1.58099	1		0.212067
XP_023745022.1	importin-5-like [Lactuca sativa]	3.39	2	3	5	1121	123.59	4.89404	0.941651	2	7.5212	0.94709	2	19.4814	1.13139	2	4.09165	1.09022	2	2.29805	1.03064	2	12.077	0.820985	2	22.3489	0.811992
XP_023740395.1	protein SGT1 homolog B-like [Lactuca sativa]	14.67	4	5	7	368	41.4247	5.33838	0.985611	6	11.2313	1.02389	6	7.90053	0.957186	6	5.57518	1.09915	6	1.81339	1.0274	6	3.82195	0.817719	6	50.4184	0.935393
XP_023735657.1	calcium-dependent protein kinase 9-like isoform X2 [Lactuca sativa]	7.31	3	3	12	520	58.4784	6.44287	0.994305	12	6.00971	0.954918	12	4.22132	1.06672	12	4.62245	1.00524	12	4.75129	1.04895	12	10.9418	1.12628	12	9.79079	0.318829
XP_023764825.1	uncharacterized protein LOC111913336 [Lactuca sativa]	7.54	5	5	6	703	77.8556	7.34229	1.00593	6	12.9832	0.97729	6	10.1832	1.06898	6	11.2664	1.07288	6	10.8007	0.969362	6	6.21099	0.779189	6	32.4512	0.441656
XP_023740864.1	zinc finger CCCH domain-containing protein 11-like [Lactuca sativa]	5.99	2	2	4	367	41.8898	5.31299	1.10348	4	5.92096	1.14523	4	5.17371	1.02702	4	7.68697	0.989214	4	1.33559	0.935788	4	6.35766	0.569191	4	32.1911	0.128901
XP_023728184.1	inositol-phosphate phosphatase isoform X1 [Lactuca sativa]	20.37	5	5	13	270	28.9777	5.24951	1.07063	13	5.53603	1.09315	13	5.34921	0.897211	13	6.42973	1.07514	13	8.23164	0.999577	13	4.11179	0.611376	13	39.9866	0.469115
XP_023769447.1	reticulon-like protein B2 isoform X2 [Lactuca sativa]	14.85	4	4	5	229	25.5595	6.63916	1.17991	5	6.47301	1.18687	5	3.86414	1.16814	5	19.8946	0.898123	5	18.2476	0.821331	5	5.17049	0.440488	5	17.8963	0.0317704
XP_023738994.1	pyrroline-5-carboxylate reductase [Lactuca sativa]	6.91	1	1	1	275	28.6462	9.24658	1.1986	1		0.981631	1		0.999531	1		1.08165	1		0.911445	1		0.617899	1		0.281007
XP_023728457.1	low-temperature-induced cysteine proteinase-like [Lactuca sativa]	3.45	1	1	1	464	51.2314	5.57959	0.915425	1		0.825653	1		1.05011	1		0.83402	1		1.12189	1		2.11954	1		0.339337
XP_023748932.1	histone H1-like [Lactuca sativa]	27.12	6	6	19	177	18.6011	10.6821	1.19402	19	13.3413	1.19301	19	7.82842	0.888821	19	10.2423	0.948558	19	7.6043	0.913541	19	10.5494	0.549663	19	42.0109	0.152021
XP_023749028.1	protein HEAT INTOLERANT 4 [Lactuca sativa]	16.43	4	4	14	353	41.0729	5.78271	1.07721	14	13.771	1.02645	14	11.777	1.06061	14	27.8972	0.968972	14	11.0931	0.989973	14	12.5674	0.766994	14	18.3843	0.114608
XP_023729585.1	tryptophan synthase beta chain 1 [Lactuca sativa]	15.37	7	7	11	475	51.3993	6.771	1.04573	11	7.72972	1.07369	11	6.19061	0.9871	11	18.6373	1.08493	11	8.98976	0.978243	11	10.6271	0.731017	11	27.8052	0.389147
XP_023744049.1	inositol polyphosphate multikinase beta-like [Lactuca sativa]	3.79	1	1	6	290	32.3364	5.5542	1.12786	6	5.4518	1.23774	6	4.72699	0.985023	6	7.75421	1.03759	6	2.56551	0.804821	6	5.27289	0.609705	6	6.76185	0.105513
XP_023740390.1	deSI-like protein At4g17486 [Lactuca sativa]	7.47	1	1	1	241	26.8313	8.1626	0.856443	1		0.781106	1		1.11066	1		0.780877	1		1.24068	1		2.07384	1		0.315109
PLY82677.1	hypothetical protein LSAT_4X43461 [Lactuca sativa]	13.32	3	5	13	473	50.779	6.27783	0.869492	5	17.5662	0.844825	5	4.66208	1.19028	5	18.3811	0.895198	5	23.4689	1.10261	5	15.6976	1.63826	5	24.8675	0.380776
XP_023756468.1	uncharacterized protein LOC111905020 isoform X2 [Lactuca sativa]	25.57	5	5	12	176	20.4697	8.03076	1.14746	12	8.31764	1.06009	12	6.53954	0.908008	12	10.4793	1.08263	12	2.82578	0.982344	12	10.5866	0.558859	11	9.94962	0.402206
PLY98733.1	hypothetical protein LSAT_6X68860 [Lactuca sativa]	5.56	1	1	1	288	31.9374	8.55811	1.00797	1		0.870354	1		1.16862	1		0.778559	1		1.05204	1		1.82587	1		0.566053
XP_023752925.1	phosphoserine phosphatase, chloroplastic [Lactuca sativa]	10.54	2	2	2	294	32.0242	5.85889	0.906602	2	9.58826	0.88248	2	3.80417	1.11077	2	0.0045485	0.935936	2	5.57779	1.06368	2	3.0086	1.66405	2	16.3907	0.341109
XP_023743631.1	senescence-associated carboxylesterase 101-like [Lactuca sativa]	5.18	2	2	2	541	61.818	7.72314	0.769889	2	25.9656	0.744846	2	8.63038	1.14587	2	11.2042	0.9131	2	6.45875	1.20422	2	13.4379	1.99985	2	20.3435	0.23737
XP_023764185.1	6-phosphofructo-2-kinase/fructose-2,6-bisphosphatase-like isoform X2 [Lactuca sativa]	5.1	2	2	3	706	78.8019	6.50732	0.846353	3	1.60519	0.869035	3	3.82713	1.30619	3	1.1467	0.937819	3	5.69026	1.03996	3	5.0392	1.54891	3	29.3987	0.523357
XP_023737839.1	eukaryotic translation initiation factor 3 subunit L-like [Lactuca sativa]	5.98	2	2	2	518	60.7274	6.18896	0.811294	2	8.37571	0.808632	2	5.12474	1.01424	2	23.1373	0.909669	2	9.75979	1.21301	2	6.13829	1.9502	2	23.7701	0.204144
XP_023736353.1	synaptotagmin-1-like [Lactuca sativa]	18.4	7	8	10	538	60.9111	7.59131	1.09882	9	7.17347	0.965608	9	15.3996	0.912542	9	7.79237	1.0485	9	2.6993	0.995959	9	13.134	0.844186	9	59.386	0.739525
XP_023772952.1	ABC transporter B family member 19 [Lactuca sativa]	8.65	2	10	12	1249	135.969	8.36768	0.933363	3	2.58225	0.827895	3	15.3078	1.27025	3	5.75933	0.912357	3	5.55798	0.997599	3	13.8837	1.7309	3	40.5396	0.525042
PLY98323.1	hypothetical protein LSAT_7X99181 [Lactuca sativa]	1.9	1	1	2	527	59.6068	5.74463	0.959697	2	0.387783	0.822298	2	4.05372	1.0107	2	1.37102	0.90597	2	6.50943	1.10349	2	2.05167	1.86185	2	13.5012	0.292312
PLY68913.1	hypothetical protein LSAT_2X115481 [Lactuca sativa]	22.67	5	5	6	247	27.4137	6.40479	0.837355	6	13.8612	0.776491	6	17.3862	1.16547	6	11.7856	0.964194	6	10.7411	1.14331	6	9.25099	1.71013	6	31.4195	0.246566
XP_023769449.1	UDP-glycosyltransferase 88B1-like [Lactuca sativa]	4.67	2	2	2	471	52.4207	6.25244	1.12887	2	10.5539	1.00489	2	24.7972	1.18117	2	3.65809	0.927899	2	9.8001	0.838378	2	21.6198	1.08471	2	30.3391	0.157139
XP_023752930.1	probable signal peptidase complex subunit 2 [Lactuca sativa]	17.44	3	3	6	195	21.7486	9.31982	0.958788	6	21.0052	0.978685	6	27.859	1.01917	6	10.9247	0.966434	6	12.9085	1.05946	6	20.2327	1.16139	6	76.4156	0.262731
XP_023763024.1	methylmalonate-semialdehyde dehydrogenase [acylating], mitochondrial-like [Lactuca sativa]	10.63	4	4	5	536	57.5464	7.10791	1.01518	5	7.29502	1.12251	5	8.97014	0.95267	5	12.7374	0.970534	5	8.36179	0.908825	5	8.32177	0.72206	5	29.2201	0.14325
XP_023732008.1	transmembrane 9 superfamily member 11-like [Lactuca sativa]	7.01	3	5	7	656	74.4283	6.29053	1.06966	3	0.770601	1.02515	3	5.77095	0.930816	3	2.1075	1.11096	3	3.4814	0.956709	3	8.6259	0.798383	3	45.0274	0.619865
XP_023739804.1	pectin acetylesterase 12-like [Lactuca sativa]	12.41	4	4	5	427	47.5953	8.49951	1.00852	5	5.28204	0.95547	5	18.0992	1.07687	5	2.06395	0.951507	5	8.17625	1.08236	5	14.3878	1.52474	5	34.1588	0.384642
XP_023757208.1	1-aminocyclopropane-1-carboxylate oxidase 1 [Lactuca sativa]	26.91	8	8	12	301	34.7664	6.30322	1.01762	12	7.51768	1.13661	12	4.78601	1.08934	12	14.988	0.964392	12	10.9694	0.948057	12	5.74927	0.792402	12	40.6085	0.0502981
XP_023759827.1	protein RAE1-like [Lactuca sativa]	6.88	2	2	2	349	38.5819	8.30908	1.16516	2	12.5951	0.985368	2	4.88095	1.0963	2	30.9788	0.883716	2	10.7569	0.919703	2	1.54646	1.09062	2	18.2137	0.227447
XP_023748778.1	exocyst complex component SEC5A-like isoform X2 [Lactuca sativa]	13.82	13	13	20	1071	120.523	5.71924	0.955452	20	10.0144	0.923961	20	11.2873	1.04009	20	11.9227	0.963607	20	9.20113	1.06243	20	7.33571	1.3768	20	39.9616	0.280762
XP_023766615.1	annexin D2-like [Lactuca sativa]	12.97	4	4	5	316	35.8015	7.23975	0.841949	5	14.0434	0.724227	5	4.41571	0.817178	4	77.9486	1.20359	5	9.45174	1.13388	5	19.4711	1.38057	4	55.1449	0.0055228
XP_023766025.1	photosystem II repair protein PSB27-H1, chloroplastic [Lactuca sativa]	11.11	2	2	3	171	18.673	9.979	1.12898	3	1.26771	1.1476	3	2.10168	1.02055	3	4.05736	1.06601	3	0.53622	0.845472	3	4.32832	0.599127	3	30.857	0.135549
PLY89714.1	hypothetical protein LSAT_7X31141 [Lactuca sativa]	11.92	1	2	4	193	21.7341	6.37939	0.86382	1		0.734427	1		1.57172	1		0.842326	1		1.10094	1		1.44178	1		0.829961
XP_023755882.1	peroxidase 3-like [Lactuca sativa]	13.85	3	3	3	325	35.3539	6.96143	0.903899	3	4.13006	0.914484	3	6.25106	0.942182	3	6.38464	0.953721	3	11.9015	1.12099	3	0.685974	1.72597	3	11.442	0.213897
XP_023749850.1	inosine-5'-monophosphate dehydrogenase 2-like [Lactuca sativa]	11.33	4	4	7	503	53.1979	6.66846	0.962521	7	5.19459	1.09022	7	18.4683	1.08102	7	6.79753	1.00328	7	10.8755	0.929439	7	7.90988	0.947139	7	41.426	0.144523
XP_023744430.1	methylthioribose-1-phosphate isomerase [Lactuca sativa]	11.32	3	3	8	371	39.3552	5.5542	1.05515	8	1.70758	1.05878	8	3.55835	0.936625	8	5.65529	1.0601	8	4.79368	0.968379	8	7.71884	0.884907	8	4.99199	0.517993
XP_023743725.1	NADH dehydrogenase [ubiquinone] 1 alpha subcomplex subunit 6 [Lactuca sativa]	25.38	3	3	9	130	14.8736	9.0415	1.12715	9	10.9774	1.03573	9	10.9318	1.16923	9	22.8145	0.970684	9	25.5938	0.933072	9	6.84786	0.910854	9	46.3444	0.0161024
XP_023734025.1	pyrophosphate-energized vacuolar membrane proton pump-like [Lactuca sativa]	12.94	5	9	12	765	80.5748	5.12256	1.05949	5	7.31712	0.937688	5	9.04073	0.796299	5	8.14087	1.12458	5	14.8508	1.0918	5	1.54658	1.12825	5	86.1365	0.0753073
PLY72756.1	hypothetical protein LSAT_4X184520 [Lactuca sativa]	4.03	3	3	9	919	101.739	6.15088	0.998087	9	19.7429	1.02739	9	25.2939	0.928057	9	12.2733	1.01193	9	17.6196	0.907671	9	7.77938	0.80748	9	40.106	0.316359
XP_023744249.1	arginine--tRNA ligase, chloroplastic/mitochondrial-like isoform X2 [Lactuca sativa]	7.97	3	3	4	590	66.5123	6.56592	0.963591	4	2.49967	0.969686	4	8.88287	1.18281	4	0.667983	0.970146	4	5.02949	1.02802	4	1.20525	1.17916	4	8.47488	0.840859
XP_023766695.1	nucleotide pyrophosphatase/phosphodiesterase-like [Lactuca sativa]	8.16	4	4	5	637	71.6669	5.92236	0.969545	5	16.3035	0.886941	5	31.6998	0.934107	5	5.38703	0.887065	5	18.7615	1.12121	5	25.1911	1.87011	5	77.0543	0.289776
XP_023766667.1	probable LRR receptor-like serine/threonine-protein kinase At4g36180 [Lactuca sativa]	17.12	7	7	16	473	51.1586	8.96826	0.956513	8	12.1273	1.10563	8	18.1294	0.971421	8	5.74582	0.916219	8	12.619	0.956355	8	10.3172	1.04672	8	70.4061	0.567016
XP_023763087.1	kinesin-like protein KIN-14B [Lactuca sativa]	2.92	3	3	3	1269	140.418	6.75635	1.09403	3	8.18515	1.05359	3	16.9833	1.22007	3	10.8011	1.03844	3	16.4737	1.00038	3	19.844	0.859385	3	41.4273	0.102009
XP_023750561.1	pyrophosphate-energized vacuolar membrane proton pump-like [Lactuca sativa]	7.7	2	6	9	766	80.4227	5.46533	1.01279	2	6.35725	0.950867	2	26.3924	0.95202	2	4.33698	1.0516	2	7.51081	1.02677	2	11.3196	1.06941	2	39.4908	0.0317526
PLY89624.1	hypothetical protein LSAT_8X133980 [Lactuca sativa]	15.42	3	3	10	227	24.9993	5.88428	1.09577	10	7.75876	0.876435	10	26.7552	0.992468	10	9.7895	0.967651	10	6.68421	1.01407	10	14.2936	1.46489	10	45.589	0.400098
XP_023754731.1	phosphatidylinositol 3,4,5-trisphosphate 3-phosphatase and protein-tyrosine-phosphatase PTEN2A [Lactuca sativa]	19.54	8	8	9	568	63.177	5.63037	1.00902	9	10.9439	0.927136	9	20.6725	0.977938	9	12.6426	1.06188	9	9.86765	1.0846	9	16.1843	0.900071	9	67.9505	0.520796
PLY94935.1	hypothetical protein LSAT_4X70780 [Lactuca sativa]	7.4	4	4	4	608	64.8934	9.49561	0.865007	4	4.45907	0.913691	4	0.663145	1.19503	4	5.69042	0.78718	4	13.8439	1.05237	4	0.862181	1.80605	4	10.5544	0.525079
XP_023753901.1	protein SPIRAL1-like 2 [Lactuca sativa]	45	3	3	3	120	12.2371	8.49951	0.860477	3	1.68256	0.926569	3	1.79606	1.08851	3	18.0699	1.14177	3	3.10017	1.00537	3	8.73353	0.766875	3	30.2057	0.925502
PLY70578.1	hypothetical protein LSAT_1X74260 [Lactuca sativa]	17.54	4	6	18	382	43.9091	6.03662	0.988618	14	7.85673	0.961667	14	7.68018	0.876999	14	8.11309	1.06962	14	11.3088	1.05977	14	10.3644	1.21183	14	56.3141	0.0451242
XP_023732057.1	sorting and assembly machinery component 50 homolog B-like [Lactuca sativa]	6.65	2	2	7	511	56.7899	6.58057	0.969995	7	11.1501	1.09744	7	11.4795	1.04299	7	9.47341	1.01883	7	4.80292	1.01429	7	8.88274	0.831865	7	6.87075	0.31812
XP_023750547.1	PTI1-like tyrosine-protein kinase At3g15890 [Lactuca sativa]	6.3	2	2	2	365	41.0539	6.26514	0.984974	2	9.35886	0.89529	2	32.1513	1.12295	2	7.90746	1.05259	2	6.16392	0.9775	2	9.13274	1.11039	2	44.3265	0.582347
PLY82714.1	hypothetical protein LSAT_2X71841 [Lactuca sativa]	8.7	5	6	7	816	92.5792	6.46826	1.07692	6	3.30298	1.11063	6	5.72807	0.984148	6	5.85775	1.06068	6	3.07907	0.9642	6	3.69921	0.670436	6	12.4647	0.267238
XP_023762908.1	AP-1 complex subunit mu-2 [Lactuca sativa]	16.24	6	6	8	431	49.3101	6.17627	0.9408	7	23.9773	0.791483	7	16.3393	1.00227	7	39.6617	0.978826	7	7.50192	0.994315	7	14.8935	1.62495	7	23.9484	0.264236
PLY89285.1	hypothetical protein LSAT_2X23920 [Lactuca sativa]	23.42	3	3	6	111	11.5508	5.50342	1.0264	5	6.30716	0.888829	5	3.73903	0.98683	5	2.6702	1.11102	5	2.47745	1.0998	5	2.19766	0.771269	5	18.2812	0.833186
XP_023730512.1	putative clathrin assembly protein At5g35200 isoform X2 [Lactuca sativa]	7.97	3	4	5	552	61.0469	6.49365	0.921517	3	13.5084	0.946718	3	29.025	1.00155	3	8.74328	0.947856	3	11.2661	1.04874	3	9.4758	1.4833	3	120.256	0.287637
XP_023752110.1	stem-specific protein TSJT1 [Lactuca sativa]	13.98	2	2	6	236	25.3188	6.27783	0.94036	6	2.20237	0.916828	6	13.6129	1.2001	6	10.6379	0.97107	6	5.90584	1.0354	6	10.2823	1.13568	6	48.7844	0.796465
PLY80832.1	hypothetical protein LSAT_4X144441 [Lactuca sativa]	6.49	2	2	2	416	46.1397	6.46826	0.994114	2	24.3832	0.967048	2	24.6374	1.14933	2	37.0645	0.955896	2	8.962	0.964829	2	8.26271	1.03154	2	70.4046	0.440153
XP_023736404.1	dihydroxy-acid dehydratase, chloroplastic [Lactuca sativa]	14.81	7	7	11	621	66.3775	6.84424	0.971622	11	8.04688	0.931465	11	15.7677	0.932317	11	12.5978	0.998689	11	6.00317	1.07052	11	5.23265	1.14946	11	21.5709	0.0484557
XP_023768179.1	NAP1-related protein 1 [Lactuca sativa]	19.84	4	5	9	257	29.5312	4.33545	1.06053	7	11.9283	1.1478	7	5.92007	0.971789	7	5.16927	0.99904	7	5.36878	0.941932	7	9.63772	0.703898	7	41.6648	0.1604
XP_023747794.1	serine hydroxymethyltransferase 1, mitochondrial [Lactuca sativa]	12.96	1	6	8	517	57.1322	8.32373	1.00224	1		1.10316	1		1.13546	1		0.934105	1		0.981743	1		0.88129	1		0.0404419
PLY63525.1	hypothetical protein LSAT_0X37821 [Lactuca sativa]	16.77	2	2	3	155	17.9681	7.13721	0.855357	3	5.00602	0.910396	3	1.81507	0.987226	3	20.8105	0.904069	3	8.93987	1.155	3	6.11907	1.85797	3	14.1676	0.249199
XP_023738630.1	transmembrane 9 superfamily member 11-like [Lactuca sativa]	5.63	2	4	7	657	74.3945	6.78564	1.24212	3	11.9144	1.2072	3	4.39625	0.971796	3	13.1148	1.05395	3	9.3476	0.742744	3	13.3782	0.87431	3	5.79681	0.113663
XP_023770446.1	beta-galactosidase 3-like [Lactuca sativa]	5.63	3	3	4	728	81.3648	8.90967	0.983323	4	7.24908	0.853155	4	3.76198	1.20357	4	2.7102	0.983887	4	2.83471	1.00414	4	6.37871	1.40013	4	9.49959	0.531798
XP_023761783.1	uncharacterized protein LOC111910225 [Lactuca sativa]	7.24	2	2	4	373	40.6722	8.57275	0.910514	4	7.10646	0.819882	4	6.13821	0.681042	4	7.47279	1.50002	4	11.0388	1.03068	4	7.47045	0.730981	4	17.6228	0.291657
XP_023737918.1	3-isopropylmalate dehydratase large subunit, chloroplastic-like [Lactuca sativa]	11.67	5	5	12	514	55.5059	7.31299	1.00376	12	5.11437	1.04526	12	19.8456	0.929162	12	9.55969	1.06538	12	5.81554	1.01686	12	5.87396	0.820881	12	44.5126	0.775726
XP_023752109.1	nuclear transcription factor Y subunit C-3-like [Lactuca sativa]	16.67	4	4	17	258	29.0662	5.56689	1.01879	17	8.90933	1.11107	17	17.7189	1.08801	17	8.1241	0.989563	17	9.74894	0.927691	17	10.9995	0.695561	17	67.3895	0.097678
XP_023760569.1	plant UBX domain-containing protein 7-like [Lactuca sativa]	8.21	2	3	3	463	51.7615	5.18604	0.9776	2	28.4473	0.991095	2	27.6143	1.2365	2	16.1069	0.903925	2	0.923821	1.0233	2	18.648	0.738007	2	115.198	0.201857
XP_023750930.1	10 kDa chaperonin, mitochondrial-like [Lactuca sativa]	52.58	5	5	8	97	10.4567	8.68994	0.857165	8	17.9611	0.859352	8	29.1979	1.02704	8	16.8179	0.87328	8	11.0242	1.04761	8	6.93335	1.94855	8	92.2034	0.328986
XP_023740939.1	sulfite oxidase [Lactuca sativa]	3.31	1	1	2	393	43.8683	8.25049	1.0636	2	15.7018	1.01273	2	16.7526	1.14465	2	23.9236	0.981058	2	10.2923	0.903044	2	18.1772	0.93711	2	28.1427	0.0403153
XP_023745676.1	probable ubiquitin conjugation factor E4 [Lactuca sativa]	6.11	6	6	6	1015	115.692	5.52881	1.08406	6	6.32123	1.11733	6	10.1477	1.03435	6	8.25627	0.973077	6	3.02008	0.940816	6	14.5532	0.882132	6	22.9064	0.0150885
XP_023738863.1	AP2-associated protein kinase 1 isoform X2 [Lactuca sativa]	4.75	2	2	3	653	72.7931	7.04932	1.04139	3	11.347	1.04186	3	15.0953	1.36922	3	1.77794	0.943282	3	4.63645	0.851205	3	25.5884	0.860677	3	58.8128	0.0784301
XP_023768770.1	acyl-CoA-binding protein [Lactuca sativa]	48.86	5	5	45	88	9.94302	6.1001	1.18551	45	4.94115	1.16711	45	7.60168	0.861729	45	11.2383	1.23786	45	10.1071	0.764394	45	5.86616	0.44521	45	26.5894	0.369578
XP_023738348.1	coatomer subunit alpha-1-like [Lactuca sativa]	9.35	2	11	12	1209	136.503	6.97607	0.894211	2	16.1998	0.824921	2	33.5058	1.34682	2	45.7049	0.979446	2	10.0181	0.983527	2	0.770714	1.26246	2	32.4579	0.791982
XP_023754418.1	uncharacterized protein LOC111902832 [Lactuca sativa]	30.56	3	3	9	108	11.3077	8.86572	0.958379	9	22.564	1.02461	9	47.0548	1.02628	9	20.0737	0.993276	9	25.4187	1.11107	9	50.7797	1.05921	9	53.9313	0.275627
XP_023773206.1	protein transport protein SEC13 homolog B-like [Lactuca sativa]	8.82	2	3	4	306	32.8083	6.16357	1.0741	2	6.07658	1.12418	2	2.70884	1.00014	2	1.05534	0.888672	2	27.3083	0.907909	2	4.99011	1.05727	2	109.324	0.148695
XP_023771370.1	uncharacterized protein LOC111920005 [Lactuca sativa]	22.36	3	3	7	161	17.642	9.65674	1.09744	7	11.5713	1.08958	7	14.8936	1.04145	7	14.7877	1.00452	7	13.9115	0.946181	7	22.3541	0.574789	7	84.835	0.159306
PLY90420.1	hypothetical protein LSAT_8X133220 [Lactuca sativa]	2.11	2	2	3	1043	112.636	6.34131	0.84625	3	11.307	0.755265	3	5.50942	1.11408	3	3.12252	0.944556	3	3.41579	1.13083	3	6.35774	2.06932	3	12.3528	0.261127
XP_023750484.1	universal stress protein PHOS34 [Lactuca sativa]	12.35	2	2	10	162	17.4338	5.99854	1.07589	10	3.46579	1.10801	10	6.62482	0.926435	10	3.9792	1.07034	10	7.38537	0.962486	10	9.14008	0.696313	10	6.92014	0.364924
XP_023766821.1	berberine bridge enzyme-like 8 [Lactuca sativa]	4.83	1	2	9	538	60.4452	8.01611	1.04384	3	7.87638	1.23764	3	2.15124	0.936859	3	0.00455193	0.91235	3	1.01854	0.817103	3	4.17913	1.11535	3	32.1237	0.373633
PLY98846.1	hypothetical protein LSAT_7X20241 [Lactuca sativa]	13.04	1	3	4	230	24.9395	5.24951	1.21004	1		1.16212	1		1.03674	1		0.944584	1		0.86285	1		0.578036	1		0.0495979
XP_023744764.1	chaperone protein dnaJ 10 [Lactuca sativa]	4.85	2	2	2	392	43.7151	5.79541	1.07569	2	8.88422	1.07028	2	26.7612	1.00308	2	7.74201	0.922105	2	6.67959	0.967406	2	11.5075	0.860283	2	122.538	0.0266398
XP_023736832.1	enhancer of mRNA-decapping protein 4-like isoform X2 [Lactuca sativa]	2.84	2	3	4	1233	134.954	6.12549	1.07462	3	5.22735	1.05359	3	5.0103	1.21514	3	7.343	1.02332	3	3.70153	0.921228	3	6.16863	1.07169	3	9.95696	0.18083
XP_023740562.1	sialyltransferase-like protein 1 [Lactuca sativa]	3.16	1	1	1	475	53.836	8.22119	0.927557	1		0.783143	1		1.1818	1		0.898032	1		1.1099	1		1.72457	1		0.364429
XP_023768424.1	uncharacterized protein LOC111917008 [Lactuca sativa]	12.5	2	2	8	184	19.9095	9.0708	1.1042	8	14.4035	1.0175	8	16.1635	0.991933	8	10.0638	0.991422	8	6.8676	1.00606	8	8.77859	1.04273	8	25.9869	0.546983
PLY73890.1	hypothetical protein LSAT_3X30120 [Lactuca sativa]	13.43	4	4	7	268	29.0468	7.2251	1.12046	7	5.70913	1.09127	7	4.64441	0.915498	7	9.48634	1.06764	7	8.72795	0.90712	7	7.78533	0.668909	7	28.9272	0.290164
XP_023772402.1	calcium-transporting ATPase 1, endoplasmic reticulum-type-like [Lactuca sativa]	7.25	4	7	12	1062	116.658	5.42725	0.90829	5	5.48499	0.894957	5	16.8946	1.10101	5	20.4468	0.997162	5	5.1574	1.08757	5	8.02493	1.51627	5	8.88773	0.251476
XP_023745534.1	dolichyl-diphosphooligosaccharide--protein glycosyltransferase subunit 2-like [Lactuca sativa]	5.11	3	3	3	705	76.4947	7.50342	1.04401	3	21.911	1.01232	3	11.9248	0.931651	3	2.13965	1.02173	3	5.92007	1.03181	3	23.5332	1.13636	3	48.8467	0.246394
XP_023768488.1	universal stress protein PHOS32 [Lactuca sativa]	13.13	1	2	4	160	17.8924	7.43018	1.01941	1		0.925516	1		1.1794	1		0.86902	1		1.05337	1		1.25187	1		0.906506
PLY91299.1	hypothetical protein LSAT_5X125600 [Lactuca sativa]	31.25	1	1	1	80	8.24022	4.52588	0.690802	1		0.737811	1		1.41857	1		0.954017	1		1.09518	1		2.04239	1		0.373895
XP_023759542.1	fasciclin-like arabinogalactan protein 17 [Lactuca sativa]	7.61	1	2	3	447	49.2023	6.15088	0.948679	1		0.971002	1		1.63009	1		0.799702	1		0.861096	1		1.29729	1		0.509896
PLY82691.1	hypothetical protein LSAT_2X8321 [Lactuca sativa]	6.95	2	2	3	417	46.3098	6.22705	0.966809	3	7.05904	1.1033	3	5.26963	1.12031	3	24.4473	0.983619	3	8.846	0.963337	3	3.45635	0.944362	3	3.91447	0.116305
PLY72041.1	hypothetical protein LSAT_2X125121 [Lactuca sativa]	2.52	1	1	6	636	71.5576	5.45264	0.988237	6	3.95973	0.952166	6	7.16295	0.983061	6	6.37776	0.968631	6	12.3586	1.06285	6	3.94652	1.30814	6	6.59917	0.244723
PLY86540.1	hypothetical protein LSAT_2X128981 [Lactuca sativa]	2.47	1	1	7	647	71.7748	5.92236	1.04034	7	1.8747	0.97957	7	5.25137	1.02466	7	4.85728	1.0718	7	5.39651	0.94571	7	4.41642	1.08242	7	5.52832	0.717679
XP_023733898.1	eukaryotic translation initiation factor-like [Lactuca sativa]	21.76	4	4	11	193	21.9537	5.69385	1.03459	11	6.93527	1.05767	11	10.4142	0.933129	11	10.5647	1.08452	11	12.2006	1.03376	11	5.44227	0.686627	11	13.8073	0.604081
XP_023752291.1	uncharacterized protein LOC111900642 [Lactuca sativa]	13.37	1	2	5	172	19.1917	5.26221	1.13491	3	5.55232	1.11206	3	1.5212	1.0361	3	8.66595	0.986368	3	6.34993	0.9019	3	12.9144	0.601093	3	21.5663	0.0934327
PLY94628.1	hypothetical protein LSAT_8X97621 [Lactuca sativa]	16.76	2	3	5	179	19.8993	5.2876	1.1025	3	1.50033	1.13824	3	2.1099	0.874341	3	3.58237	1.05163	3	4.68785	0.96958	3	0.0861909	0.699437	3	32.8103	0.384379
XP_023740066.1	PTI1-like tyrosine-protein kinase 1 isoform X1 [Lactuca sativa]	17.53	2	6	9	365	40.4867	6.84424	0.906825	3	31.322	0.799292	3	24.4747	0.91875	3	0.976144	1.05476	3	1.96193	1.2134	3	11.0783	1.75853	3	27.7363	0.0970578
XP_023746220.1	serine/threonine-protein phosphatase 2A 65 kDa regulatory subunit A beta isoform [Lactuca sativa]	6.47	4	4	5	587	65.5402	5.07178	0.8869	5	9.2882	0.840544	5	34.1332	1.00609	5	6.23085	1.00718	5	11.2586	1.05336	5	0.31308	1.70678	5	22.3629	0.210383
PLY61953.1	hypothetical protein LSAT_5X68921 [Lactuca sativa]	2.14	2	2	3	1075	121.585	7.31299	0.845777	3	0.354204	0.864044	3	1.91988	1.20382	3	4.0235	0.940965	3	0.701956	1.09957	3	4.43762	1.70317	3	9.31761	0.346805
XP_023749159.1	dehydrin ERD10-like [Lactuca sativa]	22.14	6	8	17	384	44.0116	6.69775	1.16646	15	6.04227	1.12642	15	10.398	0.914127	15	10.314	1.07804	15	11.755	0.838148	15	17.2917	0.642774	15	35.5148	0.218774
XP_023741148.1	protein SSUH2 homolog [Lactuca sativa]	6.34	2	2	2	426	47.247	6.66846	0.926573	2	5.05817	0.886813	2	2.07822	0.971592	2	16.747	1.049	2	19.0474	1.09946	2	7.69134	1.31906	2	18.2643	0.0580639
XP_023736924.1	uncharacterized protein LOC111884860 [Lactuca sativa]	26.98	1	1	1	63	6.75354	8.17725	1.08654	1		1.11003	1		0.914003	1		1.05544	1		0.951721	1		0.748184	1		0.339883
XP_023768699.1	lipoamide acyltransferase component of branched-chain alpha-keto acid dehydrogenase complex, mitochondrial [Lactuca sativa]	4.37	2	2	5	503	54.6904	7.21045	1.08007	5	4.27356	1.15343	5	0.443427	0.945694	5	8.86295	1.01472	5	3.45182	0.900568	5	2.29487	0.713796	5	12.964	0.160934
PLY87621.1	hypothetical protein LSAT_8X78860 [Lactuca sativa]	25.44	3	3	3	169	17.8503	5.60498	0.862157	3	15.5592	0.934183	3	31.6648	1.05248	3	25.3385	0.853649	3	12.7708	1.13354	3	0.35102	1.84122	3	43.1988	0.336248
XP_023755769.1	ATP-dependent Clp protease proteolytic subunit-related protein 1, chloroplastic [Lactuca sativa]	3.56	1	1	2	393	43.3226	8.57275	0.878407	2	4.02202	0.856326	2	5.73643	1.09884	2	19.0998	0.956716	2	2.41534	1.08828	2	11.7722	1.69309	2	6.92037	0.276681
XP_023751882.1	tubulin-folding cofactor E [Lactuca sativa]	3.24	1	1	1	525	58.5422	6.20166	0.839541	1		0.870124	1		1.38719	1		1.00757	1		1.04458	1		1.1447	1		0.863845
XP_023756711.1	LIM domain-containing protein WLIM1-like [Lactuca sativa]	8.65	1	1	2	185	20.6992	8.96826	0.915728	2	0.46598	0.851622	2	5.20532	1.12711	2	21.1122	0.855253	2	2.64009	1.04996	2	9.65732	2.01278	2	10.4372	0.405625
PLY72885.1	hypothetical protein LSAT_4X140660 [Lactuca sativa]	3.93	2	2	2	713	81.9225	6.40479	1.00129	2	3.44978	0.997953	2	0.160862	0.937293	2	11.5764	1.14727	2	9.3789	0.991456	2	2.33232	0.871057	2	11.4085	0.782293
XP_023768628.1	protein KAKU4-like [Lactuca sativa]	3.11	1	1	2	418	45.9946	5.43994	0.829585	2	4.1238	0.712847	2	11.9579	0.937493	2	10.0242	1.02063	2	6.84131	1.25026	2	5.85196	1.84088	2	32.5448	0.0977707
XP_023739800.1	uncharacterized protein LOC111887894 [Lactuca sativa]	6.25	8	8	10	1360	145.684	6.93213	0.981454	10	12.398	0.990141	10	19.622	0.988117	10	22.3128	0.967854	10	9.21442	0.988849	10	7.67876	1.40105	10	46.2253	0.400151
XP_023755676.1	uncharacterized protein LOC111904131 [Lactuca sativa]	19.61	1	6	19	357	40.3068	5.50342	1.0076	3	0.506478	0.897371	3	4.28512	0.900514	3	6.52377	1.12046	3	3.70587	1.14682	3	2.89377	0.97465	3	1.65164	0.0876055
XP_023771886.1	uncharacterized protein Os08g0359500 [Lactuca sativa]	9.38	3	3	9	224	23.6927	4.48779	1.09394	9	4.84307	1.181	9	4.87956	0.946266	9	5.78832	1.06877	9	4.83686	0.939163	9	10.6568	0.488711	9	24.1785	0.269683
XP_023760748.1	ras-related protein RABA1f-like [Lactuca sativa]	18.43	1	4	4	217	24.0282	5.89697	1.17997	1		1.11193	1		0.80306	1		1.16003	1		0.935636	1		0.347189	1		0.463875
XP_023728423.1	syntaxin-132-like [Lactuca sativa]	20.78	5	5	10	308	34.79	6.81494	1.21095	8	5.3643	1.1412	8	13.9989	0.959891	8	12.8287	1.00018	8	9.32794	0.877979	8	8.26351	0.537269	8	21.05	0.130457
XP_023745001.1	ran-binding protein 1 homolog a-like [Lactuca sativa]	19.56	2	2	2	225	25.0243	4.79248	1.09223	2	9.94909	1.13509	2	1.84769	0.959325	2	1.88369	0.936672	2	9.77117	0.968953	2	11.6903	0.851903	2	31.4586	0.0870083
XP_023772195.1	short-chain dehydrogenase TIC 32, chloroplastic-like [Lactuca sativa]	21.77	4	5	6	317	34.711	9.0415	0.959851	4	7.56468	1.02267	4	7.85749	1.17536	4	14.5564	0.908157	4	15.4098	0.995047	4	8.22072	1.12465	4	33.5588	0.654322
XP_023753886.1	PLASMODESMATA CALLOSE-BINDING PROTEIN 1-like [Lactuca sativa]	11.34	1	1	5	194	19.6913	8.11865	0.842098	5	2.63279	0.753747	5	5.85521	0.895281	5	6.02625	1.13754	5	2.59398	1.32043	5	0.470724	0.943478	5	16.4217	0.0596104
XP_023763576.1	splicing factor 3B subunit 1 [Lactuca sativa]	3.7	3	3	3	1269	141.964	5.97314	0.840109	3	0.00187156	0.851	3	5.79803	1.27456	3	1.18363	0.853626	3	5.04718	1.09949	3	2.98304	1.84993	3	6.41482	0.447862
XP_023736304.1	alpha-mannosidase At3g26720-like [Lactuca sativa]	2.86	1	2	6	875	98.7021	6.25244	1.06467	3	3.44636	1.2025	3	2.41935	1.06212	3	6.96912	0.902248	3	0.513333	0.845033	3	0.850172	0.965582	3	0.838539	0.0239395
PLY78568.1	hypothetical protein LSAT_1X83041 [Lactuca sativa]	5.97	2	2	3	452	51.3664	5.96045	0.962064	3	8.42118	0.9864	3	1.02979	1.31773	3	12.3817	1.10824	3	18.1176	0.992629	3	2.92713	0.640696	3	24.7745	0.389762
XP_023742468.1	thioredoxin domain-containing protein 9 homolog [Lactuca sativa]	26.07	1	6	8	211	24.2385	5.45264	1.17223	1		1.07449	1		0.953325	1		1.11306	1		0.854456	1		0.625938	1		0.260226
XP_023728519.1	polyadenylate-binding protein RBP47-like [Lactuca sativa]	4.09	2	2	2	440	47.8656	6.75635	0.990776	2	13.2636	1.08152	2	21.1092	1.09739	2	14.464	0.936514	2	12.1754	0.972834	2	10.3702	0.842875	2	123.109	0.0525425
XP_023728272.1	uncharacterized oxidoreductase At4g09670-like [Lactuca sativa]	7.24	2	3	5	359	38.9968	6.29053	1.09448	2	10.4437	1.27701	2	6.31493	1.05304	2	9.51502	0.967632	2	1.42375	0.843187	2	7.70347	0.533319	2	48.0011	0.0695876
XP_023734402.1	developmentally-regulated G-protein 2 [Lactuca sativa]	8.77	4	4	5	399	44.5354	8.93896	1.08173	5	4.23624	1.08607	5	3.42904	0.909932	5	8.19606	1.08303	5	3.11582	0.999138	5	2.46977	0.992439	5	11.9557	0.987944
XP_023734449.1	translocon-associated protein subunit beta [Lactuca sativa]	10.66	2	2	4	197	21.1183	9.37842	0.974169	4	20.2952	1.03857	4	31.345	0.927992	4	5.73976	0.925102	4	4.42445	1.06811	4	14.0728	0.932954	4	107.945	0.935555
PLY95435.1	hypothetical protein LSAT_9X117441 [Lactuca sativa]	12.38	1	2	5	210	22.6255	5.56689	1.17181	2	7.52642	1.20053	2	36.5867	0.935462	2	30.8911	0.961512	2	36.7681	0.799428	2	38.958	0.649571	2	2.56385	0.0720787
XP_023732831.1	RNA polymerase II degradation factor 1-like isoform X2 [Lactuca sativa]	11.76	3	3	4	272	29.7694	4.42432	0.922066	4	22.8711	0.856102	4	13.8065	1.02358	4	14.2302	1.03744	4	13.8617	1.08713	4	22.8299	1.20669	4	21.6218	0.0651718
XP_023730918.1	TBCC domain-containing protein 1-like [Lactuca sativa]	3.85	2	2	3	572	63.6351	5.52881	0.911303	3	0.967259	0.932326	3	0.087639	1.15584	3	25.2704	0.832202	3	1.39352	1.02844	3	8.4267	1.88401	3	1.90317	0.496251
XP_023768114.1	60S ribosomal protein L21-2-like [Lactuca sativa]	19.51	1	4	14	164	18.577	10.3599	0.924712	1		0.846953	1		1.12818	1		1.09566	1		1.06138	1		1.1328	1		0.206635
PLY87760.1	hypothetical protein LSAT_5X91201 [Lactuca sativa]	4.9	3	3	3	612	70.2861	7.98682	0.955514	3	15.4154	0.66901	3	2.03838	1.07858	3	20.6096	1.02149	3	22.5149	1.1048	3	0.817	1.81535	3	43.9882	0.213824
XP_023745793.1	RGG repeats nuclear RNA binding protein A-like [Lactuca sativa]	19.89	3	5	9	352	37.9669	7.26904	1.23608	3	10.0713	1.31526	3	9.78851	1.05344	3	16.1584	0.958504	3	4.61889	0.699565	3	9.63673	0.413503	3	32.5838	0.0435505
XP_023746773.1	universal stress protein A-like protein [Lactuca sativa]	36.67	7	7	17	180	20.1541	6.29053	1.07751	17	5.16745	1.05469	17	6.83154	0.929193	17	17.6111	1.11466	17	6.44858	0.958731	17	7.59526	0.694326	17	26.6297	0.496618
XP_023773153.1	urease accessory protein G [Lactuca sativa]	9.09	2	2	2	286	31.3227	6.58057	1.07579	2	0.826136	1.02938	2	13.6499	1.08455	2	15.8939	0.987624	2	3.22133	0.910753	2	0.484743	1.01164	2	21.8092	0.0557712
XP_023771552.1	coiled-coil domain-containing protein SCD2 isoform X2 [Lactuca sativa]	12.79	4	4	5	438	49.1797	5.23682	0.982667	5	10.6818	0.844571	5	15.7777	1.12568	5	15.8241	0.934735	5	4.60117	1.12541	5	19.0635	1.20727	5	30.9243	0.4116
XP_023744894.1	29 kDa ribonucleoprotein A, chloroplastic-like [Lactuca sativa]	11.15	3	3	3	287	30.8514	5.09717	0.933874	3	11.2828	0.901363	3	7.86406	1.18292	3	2.42062	0.80479	3	4.91493	1.06696	3	2.87341	1.90532	3	13.5526	0.50243
XP_023760581.1	formin-like protein 16 [Lactuca sativa]	8.82	3	3	6	363	38.6627	10.1548	1.12254	6	5.63173	1.14721	6	14.7852	0.965708	6	13.2203	1.04776	6	4.45261	0.913374	6	14.4362	0.6286	6	33.3759	0.188708
XP_023759260.1	sm-like protein LSM5 [Lactuca sativa]	17.24	1	1	1	87	9.614	4.75439																			#DIV/0!
XP_023752944.1	eukaryotic translation initiation factor 3 subunit F [Lactuca sativa]	8.77	3	3	5	285	31.217	4.88135	1.18091	5	2.42794	1.24739	5	2.22053	0.978016	5	4.58951	0.983675	5	2.24226	0.82819	5	11.8875	0.550143	5	31.4206	0.0817342
PLY84559.1	hypothetical protein LSAT_1X25461 [Lactuca sativa]	13.86	4	4	5	433	46.5346	5.46533	1.01763	5	12.9562	1.13853	5	7.58967	0.997017	5	4.34057	0.990232	5	5.01536	0.963238	5	15.6122	0.651346	5	17.7332	0.194348
PLY84469.1	hypothetical protein LSAT_7X79100 [Lactuca sativa]	3.98	2	2	2	553	58.8263	6.12549	0.947424	2	18.2774	0.97891	2	14.2964	1.11443	2	30.9862	0.901685	2	22.3796	1.02789	2	2.24363	1.1911	2	85.2627	0.799621
XP_023773044.1	carbamoyl-phosphate synthase large chain, chloroplastic [Lactuca sativa]	10.92	12	12	18	1190	129.938	5.56689	1.02791	18	6.11636	1.0479	18	6.50143	0.920361	18	5.07908	1.02247	18	8.97389	1.03296	18	5.66169	0.799277	18	27.4781	0.612192
XP_023730323.1	uncharacterized protein LOC111878038 [Lactuca sativa]	10.3	2	2	3	165	17.9752	7.69385	1.14884	3	2.86312	1.20239	3	1.81116	0.903454	3	3.51488	1.00806	3	0.910911	0.898301	3	8.53864	0.494884	3	2.34099	0.191379
XP_023761485.1	60S ribosomal protein L9-like [Lactuca sativa]	27.69	6	6	31	195	21.9567	9.40771	1.1092	30	8.11592	1.08369	30	8.88019	0.931734	30	11.0517	1.06569	30	9.22473	0.914725	30	8.75299	0.599022	30	15.1564	0.287435
XP_023744931.1	syntaxin-71 [Lactuca sativa]	16.79	4	4	5	268	30.0665	5.30029	0.929817	5	16.4179	0.896508	5	11.1161	1.14012	5	5.7143	0.855973	5	12.4946	1.07296	5	8.66613	1.46879	5	39.7555	0.501761
XP_023734674.1	exocyst complex component SEC8 isoform X1 [Lactuca sativa]	7.51	6	6	6	1052	116.661	6.16357	0.883884	6	10.6367	0.840514	6	14.0097	1.09402	6	23.6882	0.907008	6	6.8059	1.15218	6	4.14448	1.69476	6	19.4545	0.272955
XP_023756854.1	patellin-3-like [Lactuca sativa]	13.23	4	5	10	499	56.6299	5.64307	1.04143	8	5.94556	1.09585	8	10.0102	0.946814	8	4.68554	1.09226	8	6.75943	0.94076	8	9.21245	0.714148	8	10.3145	0.395763
XP_023759138.1	mediator of RNA polymerase II transcription subunit 15 [Lactuca sativa]	5.06	3	3	4	672	73.2062	5.84619	0.972043	4	5.14918	1.08697	4	3.61553	1.03181	4	2.16621	1.00793	4	8.3408	0.995588	4	1.17775	0.988823	4	36.8905	0.384542
PLY63322.1	hypothetical protein LSAT_9X86081 [Lactuca sativa]	2.54	1	1	1	472	54.0992	6.41748	0.894968	1		0.790043	1		0.826511	1		1.1747	1		1.19748	1		1.32513	1		0.00212665
XP_023764706.1	probable acetyltransferase NATA1-like [Lactuca sativa]	3.32	1	1	3	241	27.0147	6.11279	1.20495	3	4.86701	1.13048	3	7.74834	0.835849	3	4.05616	1.05153	3	5.79818	0.900371	3	1.40565	0.539615	3	11.5701	0.296964
XP_023761861.1	photosystem I reaction center subunit VI-1, chloroplastic [Lactuca sativa]	7.8	1	1	6	141	14.8619	9.84717	0.919248	6	3.33132	0.91195	6	6.98749	1.0256	6	4.09486	1.12808	6	3.02373	1.06574	6	5.09143	1.09427	6	3.33026	0.0245773
XP_023740753.1	probable pectinesterase/pectinesterase inhibitor 34 [Lactuca sativa]	4.65	3	3	4	602	66.5687	9.29053	0.921112	4	16.983	0.891795	4	21.9938	0.917069	4	2.39252	1.07966	4	4.77185	1.0215	4	17.2936	1.43581	4	27.2168	0.106992
PLY85516.1	hypothetical protein LSAT_2X115960 [Lactuca sativa]	1.46	1	1	1	1366	151.299	6.7417	0.839177	1		0.695305	1		1.0226	1		0.986694	1		1.21211	1		1.99557	1		0.163361
AAP72961.1	putative ankyrin-like protein [Lactuca sativa]	6.24	1	4	5	721	81.3932	5.75732	1.07726	1		1.11175	1		0.928745	1		1.03518	1		0.954682	1		0.803162	1		0.286984
XP_023751995.1	kirola-like [Lactuca sativa]	29.61	3	4	16	152	17.1496	6.07471	1.21604	3	2.78344	1.19842	3	4.08762	1.13321	3	0.396479	0.964687	3	4.31988	0.74008	3	0.731426	0.611925	3	28.6757	0.0180495
XP_023753817.1	uncharacterized protein LOC111902193 isoform X2 [Lactuca sativa]	10.34	1	1	2	145	17.0425	5.36377	1.14335	2	14.4904	1.20792	2	17.8722	1.04126	2	7.19139	0.981983	2	23.2999	0.811965	2	28.3116	0.559606	2	36.9669	0.0585043
XP_023764444.1	acetyl-CoA acetyltransferase, cytosolic 1 [Lactuca sativa]	11.41	2	4	6	412	42.7843	8.54346	0.852359	1		1.01709	1		1.342	1		0.85708	1		1.04621	1		1.25613	1		0.929549
XP_023771851.1	stomatin-like protein 2, mitochondrial [Lactuca sativa]	8.56	3	3	3	397	43.2375	9.14404	1.05645	3	5.67319	1.01812	3	17.2215	1.06402	3	4.43595	1.07627	3	5.84316	0.924499	3	11.0066	0.684891	3	0.317854	0.258816
XP_023736936.1	UBP1-associated protein 2C-like [Lactuca sativa]	6.44	2	2	2	419	43.4191	8.22119	0.922094	2	6.26435	0.91551	2	24.7396	1.27585	2	63.5289	0.806586	2	25.8677	1.02232	2	29.993	1.24516	2	70.9669	0.943405
XP_023748589.1	RNA-binding KH domain-containing protein PEPPER-like [Lactuca sativa]	13.76	5	5	6	458	48.8732	5.96045	1.10384	6	15.1897	1.04116	6	14.4037	0.956842	6	13.1456	0.988283	6	13.4132	0.911355	6	6.99869	0.874847	6	46.5478	0.11409
XP_023745258.1	T-complex protein 1 subunit epsilon [Lactuca sativa]	9.16	5	5	5	535	58.9954	5.73193	1.04162	5	14.4719	1.0451	5	10.2627	0.885864	5	5.47278	1.0578	5	2.83683	0.993564	5	8.85722	1.05029	5	49.6512	0.487296
PLY62560.1	hypothetical protein LSAT_9X60641 [Lactuca sativa]	18.88	4	4	7	249	26.2907	8.67529	1.07554	7	1.97542	1.12785	7	3.42404	0.947483	7	11.9047	1.02065	7	10.1841	0.934487	7	7.31855	0.756722	7	18.0535	0.195968
XP_023761818.1	katanin p60 ATPase-containing subunit A1-like [Lactuca sativa]	3.81	2	2	3	525	57.407	7.34229	0.515584	3	92.4764	0.279264	3	84.0627	0.896332	3	80.0021	1.0812	3	18.7054	1.4728	3	41.7705	3.48828	3	15.6661	0.131631
XP_023760356.1	boron transporter 1-like [Lactuca sativa]	2.25	1	1	1	711	79.3294	8.54346	0.833601	1		0.799623	1		1.15003	1		0.885069	1		1.19317	1		1.81558	1		0.278599
XP_023739458.1	phosphoribulokinase, chloroplastic-like [Lactuca sativa]	14.81	6	6	9	405	44.7286	6.37939	1.03351	9	3.5769	1.05461	9	13.6613	0.90099	9	8.08818	1.04466	9	8.67452	1.00077	9	12.0747	0.887794	9	37.9135	0.794875
XP_023764012.1	ATP-citrate synthase alpha chain protein 3 [Lactuca sativa]	13.3	1	4	8	421	46.2488	5.31299	1.11209	2	3.75641	1.14118	2	3.98043	0.988629	2	4.96447	1.01351	2	10.5748	0.859645	2	17.611	0.844547	2	8.96699	0.070708
XP_023756308.1	uncharacterized protein LOC111904825 [Lactuca sativa]	10.75	3	3	3	335	38.2173	6.53662	1.10982	3	0.172428	1.11804	3	1.95341	0.849244	3	4.76169	1.08636	3	3.28602	0.874038	3	5.7273	1.16383	3	16.0973	0.905062
XP_023749576.1	methyl-CpG-binding domain-containing protein 4-like [Lactuca sativa]	13.04	2	2	2	184	20.7403	8.48486	0.788448	2	3.09867	0.806006	2	2.0235	1.01725	2	8.32548	0.970136	2	17.8798	1.25562	2	6.32136	1.64639	2	36.0074	0.11519
XP_023749692.1	dnaJ homolog subfamily C GRV2 [Lactuca sativa]	2.09	5	5	5	2538	278.133	6.15088	1.00295	5	19.2508	1.02669	5	32.7437	1.19288	5	7.79404	0.876245	5	4.93628	0.920566	5	31.4144	0.795292	5	67.5328	0.0400448
XP_023739135.1	NADH-cytochrome b5 reductase-like protein [Lactuca sativa]	20.18	6	6	10	327	36.1804	8.82178	1.0288	10	6.14342	1.01177	10	15.7627	0.98557	10	8.49194	0.993333	10	8.93586	1.00626	10	8.95379	0.925277	10	29.4509	0.295763
XP_023770023.1	proline-rich receptor-like protein kinase PERK1 [Lactuca sativa]	8.93	5	5	7	638	67.2345	8.19189	0.987599	5	20.6117	1.01403	5	13.3521	0.94718	5	25.7616	0.961652	5	2.86111	1.0654	5	19.1007	0.762011	5	51.3248	0.590347
XP_023731072.1	casein kinase 1-like protein 2 [Lactuca sativa]	9.05	2	3	3	453	51.002	9.70068	0.96977	2	22.9976	0.955513	2	35.2079	1.20353	2	22.5627	0.886808	2	21.62	0.943987	2	24.2433	1.20055	2	101.277	0.808615
PLY72318.1	hypothetical protein LSAT_4X40300 [Lactuca sativa]	3.43	1	2	3	759	83.9789	6.1001	0.922077	1		1.17055	1		1.23215	1		0.946205	1		0.875497	1		1.09364	1		0.299184
XP_023735769.1	glycine cleavage system H protein 2, mitochondrial-like [Lactuca sativa]	11.61	2	2	2	155	16.8561	4.77979	0.953452	2	19.3366	1.07375	2	21.0192	1.0183	2	0.81654	1.01145	2	2.18142	1.00434	2	17.2256	0.813875	2	115.354	0.382794
PLY62789.1	hypothetical protein LSAT_4X20521 [Lactuca sativa]	9.93	1	1	1	141	16.5629	9.31982	0.871923	1		0.70499	1		0.995776	1		1.11343	1		1.13771	1		1.73941	1		0.0996694
XP_023767846.1	40S ribosomal protein S23 isoform X2 [Lactuca sativa]	30.99	5	6	22	142	15.7056	10.3745	1.11461	20	7.60935	1.08656	20	19.0885	0.987649	20	6.65526	1.03037	20	11.1602	0.843639	20	18.3725	0.714947	20	20.3887	0.114417
XP_023763874.1	uncharacterized protein LOC111912373 [Lactuca sativa]	7.35	3	3	6	408	47.6245	8.1333	0.796967	6	29.4622	0.82694	6	28.073	0.88226	6	9.98341	0.946567	6	22.4997	1.16887	6	13.5745	1.70113	6	99.4672	0.124501
XP_023728547.1	allene oxide synthase [Lactuca sativa]	10.34	4	4	4	532	59.282	8.98291	0.885737	4	13.2943	0.859382	4	6.44253	1.18214	4	11.0259	0.930328	4	12.024	1.08263	4	5.6535	1.47648	4	41.6175	0.386184
PLY98899.1	hypothetical protein LSAT_7X35621 [Lactuca sativa]	1.69	1	1	1	949	104.591	6.15088	0.879915	1		0.950842	1		1.3794	1		0.820704	1		1.08414	1		1.26843	1		0.954607
XP_023732123.1	DNA-binding protein DDB_G0278111 [Lactuca sativa]	34.88	4	4	9	129	14.6595	5.68115	0.939748	9	19.9374	1.05549	9	10.1791	1.10765	9	24.5141	0.911014	9	15.2354	1.02323	9	6.97023	1.44301	9	24.2059	0.617805
PLY80359.1	hypothetical protein LSAT_7X91881 [Lactuca sativa]	5.74	4	4	6	801	90.2923	5.63037	1.05092	6	1.94746	1.06124	6	8.39253	0.886885	6	5.34116	1.06321	6	10.4836	0.98939	6	4.09032	0.688582	6	7.93016	0.53789
XP_023739884.1	non-specific lipid-transfer protein 1-like [Lactuca sativa]	21.74	2	3	12	115	11.6307	8.25049	0.786113	2	28.25	0.722312	2	33.6461	0.723214	2	18.5854	1.15657	2	14.3052	1.34694	2	21.0621	1.1478	2	155.878	0.00227972
XP_023750586.1	protein DJ-1 homolog D [Lactuca sativa]	13.04	3	3	3	391	41.8746	5.60498	0.964797	3	6.6969	0.940559	3	15.186	0.92345	3	2.87138	1.16982	3	6.01873	1.0271	3	4.13745	0.854789	3	1.30909	0.46398
XP_023737461.1	probable aldo-keto reductase 4 [Lactuca sativa]	35.19	8	10	13	341	37.4112	6.13818	0.964161	11	20.5006	0.948612	11	21.2076	0.942291	11	8.37116	1.0151	11	7.48018	1.06451	11	14.155	0.889139	11	59.3807	0.511205
AIU48906.1	transducin/WD40 repeat-like superfamily protein, partial [Lactuca sativa]	2.87	1	1	1	453	50.1115	7.92822	0.891065	1		0.798168	1		1.19013	1		0.980607	1		1.17273	1		1.25447	1		0.286718
XP_023741444.1	ATP-dependent zinc metalloprotease FTSH, chloroplastic [Lactuca sativa]	15.11	9	9	11	708	75.8324	6.31592	1.03649	11	4.09116	1.0813	11	7.61837	0.974439	11	11.157	0.959549	11	9.23511	0.969516	11	6.08587	1.07246	11	53.7583	0.559563
PLY62164.1	hypothetical protein LSAT_2X77240 [Lactuca sativa]	12.5	2	2	7	216	24.2522	5.84619	1.08355	7	5.17494	1.08382	7	4.74494	0.921499	7	6.77105	1.09174	7	2.62666	0.95618	7	3.053	0.850047	7	38.8468	0.511449
XP_023773245.1	PLASMODESMATA CALLOSE-BINDING PROTEIN 3-like [Lactuca sativa]	6.13	1	1	1	212	20.6988	4.88135	0.837811	1		0.940982	1		0.935413	1		1.17224	1		1.09177	1		1.2034	1		0.00601133
PLY68602.1	hypothetical protein LSAT_5X241 [Lactuca sativa]	2.33	1	1	1	731	80.8751	4.99561	0.776341	1		0.863526	1		1.06242	1		1.03584	1		1.14459	1		1.66875	1		0.14703
XP_023749745.1	peroxiredoxin-2E-1, chloroplastic-like [Lactuca sativa]	25.97	4	4	8	231	24.4677	8.25049	0.981285	8	6.10198	0.98977	8	9.97072	0.878069	8	31.4666	1.13629	8	7.89809	1.04605	8	14.832	0.87562	8	22.8164	0.456039
XP_023751806.1	uncharacterized protein LOC111900163 [Lactuca sativa]	20.73	7	7	12	357	41.0294	7.25439	1.0192	12	8.36453	1.02941	12	10.2406	0.992936	12	14.5001	1.00912	12	8.69817	1.03428	12	8.49728	0.976794	12	34.7099	0.738341
PLY90114.1	hypothetical protein LSAT_7X11360 [Lactuca sativa]	4.04	1	1	1	495	54.3186	6.32861	0.921793	1		0.864482	1		1.1858	1		0.943152	1		1.12047	1		1.27047	1		0.427819
XP_023761064.1	calcium-transporting ATPase 4, endoplasmic reticulum-type-like [Lactuca sativa]	5.74	3	6	12	1062	116.038	5.45264	0.929101	5	25.0165	0.822492	5	17.3548	0.929327	5	18.5522	0.916672	5	5.30123	1.16236	5	35.6314	2.02817	5	4.36525	0.233392
PLY73775.1	hypothetical protein LSAT_8X64401 [Lactuca sativa]	7.64	2	2	2	419	45.6601	6.11279	1.00615	2	1.34463	0.861612	2	5.18008	1.02902	2	8.61118	0.994549	2	1.3787	1.07025	2	2.74307	1.33811	2	3.5014	0.221658
XP_023746841.1	uncharacterized protein At4g28440-like [Lactuca sativa]	12.5	2	2	3	160	17.3531	8.11865	1.07475	3	5.74511	1.07475	3	1.48277	1.02696	3	16.6812	1.15722	3	10.6285	0.941881	3	7.16476	0.528916	3	6.37842	0.379077
XP_023730080.1	probable sucrose-phosphate synthase 1 [Lactuca sativa]	4.73	5	5	5	1035	116.33	6.66846	0.849606	5	12.261	0.814943	5	21.3214	1.12262	5	22.3549	0.877552	5	20.7157	1.07092	5	10.1287	1.47957	5	82.7328	0.350704
PLY96586.1	hypothetical protein LSAT_4X4420 [Lactuca sativa]	2.14	1	1	1	749	82.7548	6.62451	0.963993	1		1.0281	1		1.20335	1		0.953963	1		0.95031	1		1.15649	1		0.673089
XP_023757446.1	uncharacterized protein LOC111905945 [Lactuca sativa]	14.61	3	3	5	267	29.1987	10.0669	1.06453	5	2.60977	1.07903	5	5.1477	0.986696	5	1.6085	1.0131	5	17.8127	0.925745	5	5.91112	0.705558	5	18.9589	0.166478
PLY75903.1	hypothetical protein LSAT_9X123161 [Lactuca sativa]	1.39	1	1	1	862	98.6402	6.06201	0.787351	1		0.882574	1		1.16788	1		0.856915	1		1.14376	1		1.96296	1		0.344676
XP_023752345.1	1-deoxy-D-xylulose 5-phosphate reductoisomerase, chloroplastic-like [Lactuca sativa]	6.32	2	2	2	475	51.3778	6.0874	1.11029	2	3.54467	1.16325	2	4.32555	0.991046	2	1.95355	0.979934	2	1.84249	0.930627	2	1.88429	0.649965	2	20.2382	0.110152
XP_023736057.1	probable protein phosphatase 2C 59 [Lactuca sativa]	28.28	6	7	8	297	31.8677	5.08447	0.927639	7	16.7523	0.968589	7	21.0751	1.07612	7	15.5933	0.962574	7	20.3623	1.00142	7	13.0694	0.985521	7	5.07291	0.875757
XP_023729643.1	conserved oligomeric Golgi complex subunit 2 [Lactuca sativa]	4.57	3	3	4	766	85.1729	6.34131	0.965415	4	13.9866	0.986273	4	17.1901	0.988564	4	2.52016	1.10756	4	10.6417	0.985141	4	18.4961	1.07237	4	48.2186	0.113692
PLY85257.1	hypothetical protein LSAT_3X54600 [Lactuca sativa]	5.62	4	4	6	569	64.8651	8.71924	1.03618	6	4.4416	1.08472	6	8.1135	0.926663	6	1.97434	1.05	6	2.63465	1.00787	6	1.92797	0.78727	6	32.2272	0.51227
XP_023758957.1	protein MANNAN SYNTHESIS-RELATED 2-like [Lactuca sativa]	11.51	4	4	8	417	46.2942	6.72705	1.01154	8	13.5496	0.991209	8	14.4868	0.994004	8	8.465	1.0603	8	5.97568	0.999181	8	7.62003	0.962898	8	84.9907	0.783877
XP_023772302.1	uncharacterized protein At5g01610-like [Lactuca sativa]	7.87	1	1	1	178	19.3356	4.80518	1.01202	1		1.02353	1		1.14984	1		1.01875	1		0.948343	1		0.89677	1		0.131
XP_023763869.1	ABC transporter F family member 4-like [Lactuca sativa]	8.71	5	5	8	723	80.9038	6.02393	0.93599	8	20.2276	1.05296	8	11.5316	1.00328	8	11.2698	0.93166	8	15.7294	1.00567	8	6.64465	1.37759	8	41.6431	0.491143
XP_023770355.1	histone-binding protein N1/N2 [Lactuca sativa]	2.97	1	1	1	437	46.2691	4.51318	0.953139	1		0.908701	1		0.979526	1		1.12374	1		1.08417	1		0.986632	1		0.0615225
XP_023756169.1	thaumatin-like protein [Lactuca sativa]	21.54	4	4	11	246	26.3738	8.47021	0.985289	11	10.3472	0.980887	11	10.7822	1.10885	11	8.39841	0.980192	11	7.52019	1.01193	11	16.8331	1.08847	11	66.94	0.973662
XP_023764397.1	bifunctional protein FolD 4, chloroplastic-like [Lactuca sativa]	10.46	3	4	5	373	40.8061	7.47412	0.944719	3	11.5558	0.93356	3	3.91161	1.12985	3	4.21158	0.8638	3	8.0003	1.11876	3	0.885994	1.67374	3	3.39325	0.431835
XP_023766885.1	UDP-N-acetylglucosamine diphosphorylase 1-like [Lactuca sativa]	4.88	2	2	2	492	54.3733	5.96045	1.05367	2	2.25123	0.889426	2	45.3034	1.13797	2	4.46579	0.907064	2	3.89559	0.97132	2	18.3815	1.28431	2	55.7392	0.852775
XP_023761170.1	mitochondrial outer membrane protein porin 4 [Lactuca sativa]	14.49	3	3	7	276	29.7424	9.20264	1.09149	7	2.08477	1.05199	7	6.08597	0.960233	7	4.98949	1.0812	7	1.86066	0.970542	7	2.76734	0.641779	7	18.7991	0.376518
XP_023763675.1	ribulose-phosphate 3-epimerase, chloroplastic [Lactuca sativa]	6.96	1	1	3	273	29.1424	8.07471	0.984681	3	1.23534	1.01752	3	0.57556	0.990299	3	1.16452	1.18479	3	4.16057	1.02198	3	7.49128	0.944556	3	6.3	0.500231
XP_023770171.1	COP1-interactive protein 1 [Lactuca sativa]	7.85	6	6	7	1592	183.457	4.79248	1.12315	7	5.67764	1.20646	7	3.60693	0.954523	7	3.98125	0.993404	7	4.07159	0.845595	7	8.19123	0.627212	7	32.8753	0.103283
XP_023730126.1	STS14 protein [Lactuca sativa]	11.98	2	2	3	167	18.3521	8.66064	1.09583	3	0.751628	1.1114	3	3.33575	1.06152	3	3.35176	0.873542	3	5.41565	0.955197	3	4.0128	0.941742	3	9.34987	0.00475163
XP_023754503.1	protein CURVATURE THYLAKOID 1A, chloroplastic-like [Lactuca sativa]	12.4	2	2	2	242	26.3427	5.23682	1.05493	2	20.2213	1.05658	2	13.7841	0.838277	2	17.9486	1.25124	2	19.1896	0.878858	2	14.8954	0.655971	2	37.9309	0.786212
XP_023733826.1	NADP-dependent glyceraldehyde-3-phosphate dehydrogenase [Lactuca sativa]	9.48	4	4	4	496	53.1714	6.84424	0.846501	4	11.1558	0.957901	4	25.597	0.982961	4	13.7404	0.952517	4	12.4534	1.20698	4	4.77597	1.10669	4	84.8515	0.133838
XP_023752517.1	stem-specific protein TSJT1 [Lactuca sativa]	28.8	7	8	21	250	27.1766	6.55127	0.985237	16	7.62614	0.918026	16	20.0898	0.954999	16	14.7337	1.05495	16	16.3159	1.06398	16	12.7844	0.917024	16	46.0139	0.313118
XP_023728165.1	isoflavone reductase-like protein [Lactuca sativa]	23.95	6	7	8	309	33.7076	5.31299	0.946647	7	9.89498	0.998837	7	15.4903	0.959709	7	23.286	1.09276	7	14.069	1.01694	7	11.2838	1.05788	7	28.0584	0.0314921
XP_023752807.1	uncharacterized protein LOC111901161 [Lactuca sativa]	23.9	4	4	5	205	22.1578	7.62061	1.25353	5	15.966	1.08885	5	4.29719	0.920131	5	8.58136	0.965595	5	3.79157	0.823251	5	14.1654	0.65958	5	5.07298	0.106458
XP_023732110.1	thaumatin-like protein 1b [Lactuca sativa]	3.78	1	1	2	238	24.9955	4.66553	0.855142	2	9.22308	2.30432	2	12.2337	1.51408	2	11.0347	0.518819	2	38.2173	0.366157	2	23.1894	0.356544	2	0.380425	0.0535572
XP_023766200.1	pyruvate dehydrogenase E1 component subunit beta-3, chloroplastic-like [Lactuca sativa]	2.21	1	1	1	407	44.4585	6.7417	1.40203	1		0.802358	1		1.08766	1		0.705474	1		0.917141	1		1.57311	1		0.923326
XP_023764508.1	kinesin-like protein KIN-7K, chloroplastic [Lactuca sativa]	7.24	3	3	3	608	67.2616	6.66846	0.960957	3	17.4209	1.03096	3	2.3127	1.06794	3	5.22481	0.96435	3	9.18502	0.962991	3	5.10363	1.43173	3	29.6767	0.564832
XP_023768194.1	phenylalanine--tRNA ligase beta subunit, cytoplasmic [Lactuca sativa]	10.61	5	5	9	594	66.6802	5.56689	1.06131	9	6.36038	1.03579	9	9.26843	1.01899	9	17.8466	1.02673	9	15.577	0.939031	9	7.76955	0.746405	9	23.3514	0.182977
XP_023756665.1	L-arabinokinase-like [Lactuca sativa]	7.54	6	6	7	995	109.275	6.53662	0.922674	7	5.23561	0.817655	7	20.3937	1.04817	7	8.59447	0.967528	7	6.98916	1.05848	7	8.36127	1.6412	7	18.7622	0.256239
XP_023770865.1	probable ATP synthase 24 kDa subunit, mitochondrial [Lactuca sativa]	37.13	6	11	19	237	27.5367	9.17334	1.10662	9	4.18	1.11302	9	6.30823	1.01806	9	4.93403	1.03263	9	6.59519	0.895493	9	5.79895	0.609139	9	9.91348	0.143296
XP_023769317.1	ribulose bisphosphate carboxylase small chain, chloroplastic-like [Lactuca sativa]	30.51	2	5	7	177	19.754	8.73389	0.913233	2	0.0390239	0.852552	2	8.22995	0.96887	2	41.2399	1.02419	2	13.2615	1.10515	2	10.1682	1.49756	2	14.7718	0.1184
XP_023769901.1	cyclase-associated protein 1-like [Lactuca sativa]	9.94	5	5	5	473	51.0532	7.6499	1.11407	5	3.81242	1.08091	5	11.2895	0.90461	5	18.6598	1.12514	5	17.6672	0.971851	5	2.81796	0.579895	5	50.2095	0.465581
XP_023759067.1	probable serine/threonine-protein kinase BSK3 isoform X1 [Lactuca sativa]	11.04	3	5	6	489	54.551	6.01123	0.991705	4	6.49003	0.964609	4	8.30944	0.959334	4	7.4893	1.08265	4	5.67046	1.01174	4	2.90599	0.982512	4	25.7228	0.161853
XP_023764392.1	phosphomannomutase [Lactuca sativa]	23.29	5	5	7	249	28.1893	6.03662	1.04331	7	5.15379	1.00347	7	16.2588	1.09554	7	13.8295	0.94746	7	10.5482	0.938622	7	11.3382	0.920221	7	38.9877	0.0158236
XP_023758114.1	uncharacterized protein LOC111906591 [Lactuca sativa]	5.03	3	3	7	835	90.2603	5.16064	1.10137	7	10.1213	1.13813	7	18.4227	0.978457	7	2.44623	0.996671	7	13.5025	0.923665	7	12.4855	0.642664	7	49.0667	0.138516
XP_023755900.1	bifunctional protein FolD 2 [Lactuca sativa]	17.39	4	5	6	299	31.9271	7.79639	1.1146	4	6.20658	1.12973	4	3.20834	0.946919	4	8.2293	1.06534	4	7.88386	0.889573	4	8.61348	0.501571	4	7.64649	0.237644
XP_023760036.1	mediator of RNA polymerase II transcription subunit 36a-like [Lactuca sativa]	27.1	1	7	18	310	32.6568	10.1987	0.98352	1		0.778429	1		1.14089	1		0.926596	1		1.09107	1		1.60079	1		0.355396
PLY87511.1	hypothetical protein LSAT_8X67640 [Lactuca sativa]	7.88	1	1	2	241	26.6513	5.47803	0.827541	2	7.7001	0.773922	2	2.03925	1.21971	2	9.78815	0.986019	2	3.16463	1.10437	2	1.64235	1.72699	2	2.80519	0.285164
XP_023772101.1	glyoxylate/hydroxypyruvate reductase HPR3 [Lactuca sativa]	5.81	1	2	4	327	35.6756	6.63916	0.98175	2	10.1862	0.848705	2	3.37081	1.11946	2	0.0721514	0.981805	2	2.46611	0.949013	2	0.145278	1.76174	2	10.126	0.421811
XP_023751238.1	rac-like GTP-binding protein 5 [Lactuca sativa]	34.85	6	6	7	198	21.6354	9.20264	1.05677	7	4.54565	1.07994	7	6.88674	0.984901	7	6.88717	1.02692	7	13.5756	0.983606	7	10.0038	0.983531	7	19.7043	0.255317
XP_023740264.1	MLP-like protein 423 [Lactuca sativa]	38.82	5	5	11	152	17.0457	4.98291	0.87822	11	15.5343	0.860731	11	8.29317	0.905539	11	25.8571	1.08119	11	28.3226	1.11484	11	9.69756	1.08251	11	25.2937	0.000244002
XP_023737513.1	secoisolariciresinol dehydrogenase-like [Lactuca sativa]	13.65	1	3	9	271	28.9216	6.21436	0.988889	3	4.64933	0.851141	3	5.9735	1.25353	3	2.46854	0.760612	3	2.26845	0.995945	3	12.2149	1.80633	3	8.4144	0.667548
XP_023734740.1	probable small nuclear ribonucleoprotein G [Lactuca sativa]	28.75	2	2	2	80	8.8986	6.69775	1.0069	2	19.9695	0.990357	2	20.4648	1.00289	2	4.07669	0.882511	2	11.4375	1.04096	2	17.5977	1.16497	2	115.177	0.737465
XP_023750356.1	uncharacterized protein LOC111898713 [Lactuca sativa]	15.14	4	4	4	218	23.8881	7.07861	0.968316	4	12.4608	1.02756	4	15.0089	1.05039	4	4.29962	0.89567	4	11.1629	1.00898	4	12.1225	1.51138	4	35.8207	0.55343
XP_023744635.1	grpE protein homolog 2, mitochondrial [Lactuca sativa]	6.67	2	2	2	285	31.4933	6.18896	0.993923	2	8.95161	1.06064	2	12.7206	1.00168	2	10.1291	0.957628	2	15.1731	0.990887	2	5.08311	1.05147	2	90.3969	0.61678
XP_023765239.1	RAN GTPase-activating protein 1-like [Lactuca sativa]	3.74	1	2	3	535	58.7758	4.71631	0.793618	1		0.80297	1		1.05127	1		0.875913	1		1.18851	1		2.23098	1		0.259425
XP_023763237.1	diaminopimelate epimerase, chloroplastic [Lactuca sativa]	5.19	2	2	4	366	39.6047	5.68115	1.00368	4	3.47022	0.884181	4	12.6368	0.860925	4	38.6195	1.02091	4	20.2025	1.12125	4	24.966	1.25234	4	24.9064	0.0551677
XP_023746173.1	polygalacturonase 1 beta-like protein 3 [Lactuca sativa]	14.94	4	4	5	629	68.4644	8.73389	1.04722	5	12.2614	1.02127	5	22.9704	1.00953	5	33.8797	1.0425	5	13.7558	1.03167	5	9.25222	0.667895	5	16.5884	0.416172
XP_023761541.1	EEF1A lysine methyltransferase 2 [Lactuca sativa]	15.32	4	4	5	333	36.749	4.69092	1.07335	5	9.00144	1.01518	5	21.6495	0.904561	5	10.7985	0.962793	5	8.41157	0.992913	5	13.1009	0.869896	5	50.214	0.4175
XP_023752515.1	60S ribosome subunit biogenesis protein NIP7 homolog [Lactuca sativa]	9.09	1	1	1	187	20.9007	9.11475	0.904185	1		0.771166	1		1.52488	1		0.964838	1		1.02867	1		1.12334	1		0.91221
XP_023765393.1	uncharacterized protein LOC111913907 isoform X2 [Lactuca sativa]	5.51	1	1	1	381	41.941	5.94775	0.786669	1		0.734601	1		1.24683	1		0.984514	1		1.22375	1		1.50124	1		0.228418
AIU48469.1	homoserine kinase, partial [Lactuca sativa]	13.92	3	3	5	316	32.8983	5.94775	1.02831	5	3.70063	1.06314	5	1.90802	0.992811	5	9.26614	1.05829	5	3.75949	0.98149	5	9.0273	0.730531	5	9.75426	0.358801
XP_023768673.1	UDP-sulfoquinovose synthase, chloroplastic [Lactuca sativa]	15.48	6	6	12	478	53.3311	8.104	0.67199	12	20.5248	0.765916	12	22.7937	0.864371	12	30.8007	0.940597	12	12.1334	1.29365	12	13.8367	2.01967	12	27.0271	0.113829
XP_023747375.1	eukaryotic translation initiation factor 2 subunit alpha homolog [Lactuca sativa]	13.33	3	4	4	345	38.9679	5.16064	1.11318	3	17.8251	0.874087	3	12.2613	0.906616	3	3.25025	1.07371	3	5.62468	0.938662	3	14.3506	1.2715	3	47.375	0.347565
XP_023731164.1	nicotianamine synthase-like [Lactuca sativa]	9.17	3	3	3	327	36.5814	5.45264	0.835051	3	12.5049	0.802522	3	61.6711	1.02218	3	14.7922	0.932145	3	0.400548	1.12479	3	10.5489	2.02049	3	36.5423	0.239473
XP_023743963.1	protein mago nashi homolog [Lactuca sativa]	10.32	2	2	3	155	18.0189	5.60498	1.07709	3	5.35472	1.10555	3	0.46966	0.961659	3	9.72867	1.01976	3	1.04986	1.00848	3	10.3468	0.579133	3	14.2372	0.303057
XP_023759930.1	temperature-induced lipocalin-1-like [Lactuca sativa]	27.57	3	4	6	185	21.2828	6.23975	1.05805	4	8.67708	1.09164	4	6.95019	0.943226	4	8.29145	1.08042	4	10.2852	0.953849	4	5.17864	0.608513	4	18.6498	0.368033
XP_023749004.1	ureidoglycolate hydrolase [Lactuca sativa]	12.85	5	5	7	467	50.7069	5.52881	0.898427	7	22.6432	0.94202	7	24.07	1.06187	7	3.58817	0.943797	7	5.58107	1.06983	7	19.8261	1.80233	7	23.4801	0.325672
PLY91590.1	hypothetical protein LSAT_7X49520 [Lactuca sativa]	12.75	1	1	1	102	11.823	4.80518	1.05709	1		1.10656	1		1.09467	1		1.11156	1		0.849972	1		0.635998	1		0.186501
XP_023765649.1	root allergen protein-like [Lactuca sativa]	9.49	1	1	1	158	17.1496	5.31299	0.873588	1		1.3896	1		1.15278	1		0.84274	1		0.880851	1		1.09213	1		0.29974
XP_023755562.1	thioredoxin-like protein Clot [Lactuca sativa]	22.73	3	3	7	132	15.0548	7.38623	1.16382	7	7.31571	1.07785	7	1.71851	0.951508	7	9.88549	0.949321	7	5.19177	0.874577	7	12.1981	0.744405	7	36.1798	0.0724804
XP_023767684.1	vacuolar protein sorting-associated protein 60.2-like isoform X2 [Lactuca sativa]	8.47	1	1	3	236	26.399	4.89404	0.890818	3	10.0323	0.837958	3	20.8351	1.16147	3	2.53276	1.16871	3	5.68413	1.0484	3	14.5651	1.01067	3	1.95537	0.367897
XP_023756563.1	RGG repeats nuclear RNA binding protein A-like [Lactuca sativa]	20.85	3	6	17	355	38.4604	8.104	1.09109	5	4.92193	1.01533	5	10.6081	1.04197	5	7.79635	1.05636	5	4.17564	0.980383	5	17.8675	1.02141	5	54.0519	0.389839
PLY63543.1	hypothetical protein LSAT_9X95861 [Lactuca sativa]	3.65	3	3	3	1178	132.4	6.68311	0.950243	3	18.547	0.997197	3	20.449	0.986148	3	7.51692	1.02097	3	12.9541	1.01003	3	18.724	1.01349	3	124.527	0.0637717
PLY98390.1	hypothetical protein LSAT_5X174441 [Lactuca sativa]	3.45	1	1	1	319	35.1744	6.53662	0.96078	1		0.758664	1		1.15452	1		1.11104	1		1.08679	1		1.07458	1		0.311615
PLY71744.1	hypothetical protein LSAT_3X36561 [Lactuca sativa]	6.68	5	5	9	868	96.776	5.85889	0.879498	7	14.6781	1.07182	7	11.7683	1.08222	7	4.68019	1.02999	7	10.9405	1.07487	7	4.69225	0.843061	7	51.8107	0.782904
XP_023736384.1	5'-methylthioadenosine/S-adenosylhomocysteine nucleosidase 2-like [Lactuca sativa]	4.1	1	1	1	268	28.2536	4.94482	1.04614	1		1.19248	1		0.925844	1		1.07052	1		0.908105	1		0.713372	1		0.2887
XP_023772163.1	probable phospholipid hydroperoxide glutathione peroxidase [Lactuca sativa]	7.27	1	1	1	165	18.5444	8.70459	1.02491	1		1.04931	1		0.853779	1		1.12883	1		1.04596	1		0.688123	1		0.890956
XP_023764535.1	branched-chain amino acid aminotransferase 2, chloroplastic-like isoform X4 [Lactuca sativa]	6.92	1	2	3	419	45.2442	6.53662	1.06428	1		1.03364	1		0.997581	1		0.987814	1		0.97545	1		1.03384	1		0.279046
XP_023730274.1	ras-related protein RABA2a [Lactuca sativa]	13.95	1	3	3	215	23.7432	7.23975	1.30337	1		1.16317	1		0.958684	1		1.03909	1		0.793089	1		0.345119	1		0.140103
XP_023729535.1	UDP-glycosyltransferase 84B1-like [Lactuca sativa]	6.49	2	2	2	462	50.8567	5.57959	0.923114	2	7.28023	0.959303	2	6.62711	1.16608	2	11.4121	0.903582	2	23.2468	1.06578	2	3.75458	1.20111	2	65.0137	0.740593
XP_023763773.1	non-specific lipid-transfer protein-like [Lactuca sativa]	19.49	1	2	3	118	12.2099	7.81104	1.24709	2	4.40547	1.28409	2	2.34495	0.906594	2	8.52741	1.00731	2	5.27028	0.757849	2	2.36011	0.517629	2	8.51496	0.1066
XP_023736457.1	reticulon-like protein B8 isoform X2 [Lactuca sativa]	16.12	4	4	5	242	27.0352	8.80713	0.989062	5	11.4082	0.989908	5	24.8149	1.01214	5	29.5984	0.97798	5	27.4162	1.16091	5	22.9733	0.835345	5	64.5336	0.955408
XP_023754356.1	coiled-coil domain-containing protein 12 [Lactuca sativa]	16.67	2	2	2	156	17.976	4.7417	0.989435	2	12.4585	0.994089	2	13.9239	1.09727	2	15.4263	0.864545	2	23.4395	1.04877	2	12.5664	1.17462	2	65.2493	0.981544
XP_023733599.1	importin beta-like SAD2 homolog [Lactuca sativa]	2.32	2	2	2	1078	120.63	4.70361	0.830847	2	6.02545	0.856594	2	6.90657	1.27674	2	3.5897	0.867622	2	6.13894	1.12893	2	2.97909	1.63829	2	12.4036	0.451889
XP_023734152.1	non-specific lipid-transfer protein Cw18-like [Lactuca sativa]	19.83	1	2	3	116	12.0721	8.48486	1.23169	2	2.22634	1.51003	2	1.10649	0.984521	2	6.06277	0.906623	2	3.48268	0.639034	2	3.9881	0.47705	2	6.46426	0.0447657
XP_023752576.1	probable alpha,alpha-trehalose-phosphate synthase [UDP-forming] 7 [Lactuca sativa]	9.35	6	7	11	856	96.7893	5.5542	1.0633	9	11.535	1.02633	9	5.14574	0.941069	9	6.9666	1.06161	9	11.0913	0.966988	9	10.1629	0.799713	9	54.205	0.470314
XP_023736090.1	superoxide dismutase [Mn], mitochondrial-like [Lactuca sativa]	11.79	2	3	3	229	25.5501	8.11865	1.08565	2	1.103	1.03876	2	3.6068	0.840542	2	3.6377	1.05354	2	7.58656	0.971327	2	7.39163	1.00422	2	59.5855	0.799637
XP_023758902.1	glycine cleavage system H protein, mitochondrial [Lactuca sativa]	5.56	1	1	1	162	17.3454	5.16064	0.899707	1		1.036	1		1.11041	1		0.81037	1		1.09337	1		1.54661	1		0.578473
PLY72327.1	hypothetical protein LSAT_4X40420 [Lactuca sativa]	22.32	2	3	7	224	24.8972	4.97021	0.7636	3	9.44086	0.84841	3	19.5147	0.921741	3	3.78581	0.909416	3	24.8632	1.24044	3	12.6563	2.07988	3	47.0125	0.182877
XP_023767728.1	GDSL esterase/lipase At5g33370-like [Lactuca sativa]	5.18	1	1	1	367	40.4505	8.86572	0.968826	1		0.96165	1		0.999252	1		0.86061	1		1.03798	1		1.82713	1		0.422557
XP_023760593.1	protein CLMP1 [Lactuca sativa]	1.85	1	1	1	758	84.7111	5.35107	0.921484	1		0.925572	1		1.23735	1		0.880366	1		1.06239	1		1.39948	1		0.665704
XP_023750298.1	transcription factor Pur-alpha 1 isoform X2 [Lactuca sativa]	16.04	5	5	6	293	32.2042	5.42725	0.989531	6	14.3687	0.875948	6	10.0874	0.931338	6	12.5747	1.08765	6	14.5134	1.04427	6	12.6139	0.99425	6	96.3723	0.0609946
XP_023756495.1	tetraspanin-3-like [Lactuca sativa]	11.54	3	3	4	286	32.3521	8.44092	1.07375	4	6.20079	1.07673	4	5.96226	1.0604	4	3.323	0.872658	4	10.3129	0.929498	4	8.11518	1.56347	4	22.9681	0.827256
XP_023732703.1	argininosuccinate synthase, chloroplastic isoform X2 [Lactuca sativa]	14.29	6	6	10	448	49.1702	5.8208	0.901069	10	13.4074	0.871331	10	23.1679	0.980004	10	31.4754	0.983354	10	27.7519	1.04853	10	23.0251	1.36549	10	56.9656	0.153848
XP_023733842.1	shikimate O-hydroxycinnamoyltransferase-like [Lactuca sativa]	5.25	2	2	2	438	48.6385	6.7124	1.15003	2	51.6914	0.755155	2	10.8699	1.04819	2	11.8815	0.851993	2	2.53728	1.04775	2	24.1786	1.38219	2	36.1148	0.604086
XP_023753573.1	probable phosphoribosylformylglycinamidine synthase, chloroplastic/mitochondrial [Lactuca sativa]	4.13	6	6	9	1406	153.909	5.59229	1.03644	9	9.6123	1.08008	9	6.53954	1.09897	9	11.8239	0.812999	9	22.9469	0.999944	9	24.4876	1.21508	9	89.4728	0.623374
XP_023744359.1	cysteine proteinase 3-like [Lactuca sativa]	7.99	3	3	6	363	39.5214	6.91748	0.834289	6	18.3397	0.849021	6	5.4146	1.06003	6	9.15466	0.868957	6	4.99972	1.14616	6	19.382	1.79348	6	16.0471	0.278561
PLY88840.1	hypothetical protein LSAT_3X115781 [Lactuca sativa]	4.19	2	3	3	979	104.296	5.69385	0.936669	2	2.32385	0.802267	2	16.3528	1.19425	2	4.51506	0.990689	2	2.26399	1.06719	2	6.79992	1.39896	2	19.552	0.362749
PLY63055.1	hypothetical protein LSAT_8X53720 [Lactuca sativa]	23.48	5	5	7	230	25.7287	9.90576	1.08019	7	14.0034	1.13299	7	4.36978	0.954727	7	2.35542	0.994498	7	10.4456	0.937738	7	9.66069	0.717522	7	48.9258	0.158079
PLY89708.1	hypothetical protein LSAT_7X29400 [Lactuca sativa]	5.93	8	8	9	1670	182.196	6.69775	0.874267	9	10.1717	0.880151	9	9.44963	1.00967	9	5.19879	0.85329	9	11.1362	1.09831	9	6.57479	1.97494	9	46.0997	0.322165
XP_023764931.1	RNA-binding protein 24-B isoform X2 [Lactuca sativa]	4.12	1	1	1	291	30.5435	8.22119	0.841651	1		0.791476	1		1.14237	1		0.878344	1		1.14649	1		2.03314	1		0.307365
XP_023741446.1	probable serine/threonine-protein kinase At4g35230 [Lactuca sativa]	6.05	1	2	2	496	55.7083	6.39209	0.824799	1		0.879918	1		1.41165	1		0.997998	1		1.00441	1		1.29775	1		0.786597
XP_023731857.1	subtilisin-like protease SBT3.17 [Lactuca sativa]	8.73	1	1	1	126	13.6891	6.03662	0.858396	1		0.856762	1		1.50305	1		0.924003	1		0.899577	1		1.70299	1		0.777756
PLY73118.1	hypothetical protein LSAT_9X21161 [Lactuca sativa]	8.33	2	3	3	372	42.7219	6.26514	0.83879	2	1.18079	0.828206	2	5.01267	1.29782	2	1.264	0.923727	2	3.25778	1.0835	2	3.34802	1.63445	2	10.0729	0.442776
XP_023737033.1	thiosulfate/3-mercaptopyruvate sulfurtransferase 1, mitochondrial isoform X2 [Lactuca sativa]	17.11	5	5	5	380	41.7588	6.66846	0.924034	5	23.5245	0.834283	5	12.4835	1.0204	5	3.0123	1.02816	5	8.31316	1.04635	5	24.4834	1.40087	5	70.5318	0.154991
XP_023743292.1	peptidyl-prolyl cis-trans isomerase CYP40 [Lactuca sativa]	8.86	2	3	6	361	40.3244	6.3667	0.997609	2	7.26727	1.0438	2	6.42625	0.974642	2	1.94789	0.984302	2	2.22502	1.03535	2	0.350481	1.01136	2	54.9849	0.852332
XP_023768700.1	probable acylpyruvase FAHD1, mitochondrial [Lactuca sativa]	7.34	1	1	1	218	23.3945	6.81494	0.839335	1		0.762694	1		0.931896	1		1.04437	1		1.14759	1		2.02811	1		0.14987
XP_023744126.1	serine carboxypeptidase-like 45 [Lactuca sativa]	5.64	2	2	2	461	51.8442	6.34131	0.987563	2	12.2455	0.959085	2	20.4876	1.00662	2	18.3258	0.968772	2	9.85207	0.981818	2	9.68051	1.44405	2	44.6906	0.401508
XP_023746102.1	molybdopterin biosynthesis protein CNX1 [Lactuca sativa]	3.03	1	1	1	659	70.1946	6.11279	0.790823	1		0.735961	1		1.10581	1		1.1201	1		1.08723	1		1.84841	1		0.158265
PLY68523.1	hypothetical protein LSAT_2X133660 [Lactuca sativa]	4.68	2	2	2	555	60.6899	6.90283	1.00756	2	2.64246	1.00181	2	0.00821998	1.01839	2	11.6266	0.980068	2	5.84729	1.04817	2	0.635535	0.965815	2	60.3021	0.686446
D5J9U8.1	RecName: Full=Germacrene A oxidase; Short=LsGAO; AltName: Full=Germacrene A alcohol dehydrogenase; AltName: Full=Germacrene A hydroxylase - [GAO_LACSA]	4.92	2	2	8	488	54.9279	8.07471	0.922136	1		1.00414	1		1.1456	1		0.999821	1		1.0335	1		1.0395	1		0.996457
XP_023768314.1	ras-related protein RABA1f-like [Lactuca sativa]	18.43	2	4	4	217	24.0523	6.41748	1.19746	1		1.21576	1		0.950087	1		1.10039	1		0.781534	1		0.406488	1		0.175708
XP_023758135.1	uncharacterized protein LOC111906604 isoform X2 [Lactuca sativa]	4.82	4	4	4	1038	117.388	5.71924	0.851903	4	23.0862	0.834014	4	19.0591	0.983826	4	1.43636	1.02541	4	17.5908	1.06291	4	18.519	1.67296	4	11.4824	0.166043
XP_023766451.1	24-methylenesterol C-methyltransferase 3-like [Lactuca sativa]	4.17	1	1	1	360	40.1702	5.99854	0.970096	1		0.821934	1		1.09364	1		1.08026	1		1.07346	1		1.13739	1		0.171024
XP_023762786.1	caffeoylshikimate esterase [Lactuca sativa]	3.47	1	1	4	403	45.2667	8.63135	0.856741	4	4.64516	0.792354	4	1.65734	1.08957	4	5.30514	0.989013	4	2.08504	1.13412	4	5.60935	1.53637	4	6.03089	0.175975
XP_023728513.1	probable carboxylesterase 2 [Lactuca sativa]	7.45	2	2	2	322	35.558	5.33838	0.794813	2	16.9131	0.900223	2	12.2174	1.18558	2	5.33204	0.959116	2	35.4081	1.0421	2	16.7849	1.50372	2	90.684	0.368954
XP_023742418.1	vacuolar protein sorting-associated protein 32 homolog 2-like [Lactuca sativa]	24.66	1	5	8	219	24.2703	4.84326	0.852646	1		0.805325	1		1.24941	1		0.979748	1		1.05343	1		1.69334	1		0.363915
XP_023755248.1	NADP-dependent D-sorbitol-6-phosphate dehydrogenase-like [Lactuca sativa]	12.3	4	4	4	309	34.8309	6.62451	0.953176	4	16.9854	0.902396	4	25.75	0.797321	4	3.74846	1.11302	4	2.04407	1.14407	4	18.7445	1.0431	4	73.8364	0.0169476
XP_023768883.1	vesicle-associated membrane protein 711-like [Lactuca sativa]	10.45	1	2	4	220	25.1861	9.49561	0.742884	1		0.729139	1		1.0478	1		0.982075	1		1.27233	1		1.96464	1		0.141168
XP_023763867.1	DNA repair RAD52-like protein 2, chloroplastic [Lactuca sativa]	7.56	1	1	2	225	24.0771	8.71924	0.941662	2	4.41033	0.853732	2	4.24705	1.07649	2	1.57911	1.01557	2	3.15076	1.07999	2	1.41957	1.37932	2	4.13782	0.195421
PLY72094.1	hypothetical protein LSAT_9X121760 [Lactuca sativa]	5.82	1	1	1	275	29.7565	7.23975	0.795188	1		0.633054	1		1.23393	1		0.752693	1		1.23837	1		2.60147	1		0.330739
PLY86933.1	hypothetical protein LSAT_5X136800 [Lactuca sativa]	1.5	1	1	1	665	74.8507	7.13721	1.09941	1		1.18652	1		1.04695	1		1.06414	1		0.812489	1		0.645216	1		0.102956
PLY72177.1	hypothetical protein LSAT_7X42361 [Lactuca sativa]	6.96	3	3	3	575	62.7063	7.43018	1.02253	3	7.63594	1.103	3	0.119047	0.990586	3	0.410319	0.873533	3	3.06593	0.999631	3	2.37628	1.09066	3	39.3862	0.515719
XP_023771344.1	multiprotein-bridging factor 1b-like [Lactuca sativa]	31.21	5	5	21	141	15.4484	9.94971	1.08611	21	8.46706	1.12709	21	4.35283	0.956971	21	7.20782	1.11569	21	15.0903	0.847246	21	7.69015	0.510771	21	55.2575	0.271924
PLY94802.1	hypothetical protein LSAT_2X102201 [Lactuca sativa]	2.59	1	3	6	1118	130.889	6.12549	1.02384	1		1.05885	1		0.944643	1		1.05405	1		0.997119	1		0.903457	1		0.6843
XP_023739087.1	uncharacterized protein LOC111887163 [Lactuca sativa]	10.19	4	4	8	422	47.0373	7.43018	0.941335	8	7.56136	0.907258	8	6.57078	1.07859	8	10.0853	1.01333	8	8.61408	1.06127	8	4.22658	1.48889	8	19.2692	0.255547
XP_023751021.1	calcium-dependent protein kinase SK5-like [Lactuca sativa]	3.02	1	1	4	529	59.084	5.60498	1.04501	4	3.3458	1.08795	4	3.12685	0.98404	4	2.63545	1.06243	4	1.65585	0.997351	4	4.74925	0.703404	4	1.54223	0.361127
PLY88126.1	hypothetical protein LSAT_9X7041 [Lactuca sativa]	15.89	2	2	2	151	16.3492	7.73779	0.914811	2	5.70601	0.842151	2	11.3392	1.2489	2	11.737	0.895861	2	12.267	1.07218	2	5.27769	1.51915	2	26.354	0.5131
XP_023731169.1	GTP-binding protein SAR1A-like [Lactuca sativa]	16.58	1	3	7	193	21.9544	7.04932	0.842813	1		0.798871	1		1.23287	1		0.859229	1		1.1371	1		1.89849	1		0.373644
XP_023730777.1	(+)-neomenthol dehydrogenase-like [Lactuca sativa]	5.39	1	1	2	297	32.3614	5.75732	0.854588	2	10.7141	0.953287	2	13.9062	1.1062	2	4.64352	0.848831	2	0.273673	1.0984	2	13.1472	1.78093	2	18.2532	0.39948
XP_023753575.1	serine carboxypeptidase-like 42 [Lactuca sativa]	5.93	3	3	5	472	52.4073	7.28369	0.968371	5	10.371	1.02112	5	16.4331	0.890127	5	10.0641	1.04395	5	2.77443	1.03986	5	1.01856	1.12953	5	78.4433	0.0812952
XP_023759270.1	GDSL esterase/lipase LTL1-like [Lactuca sativa]	6.78	1	1	1	369	40.3772	6.88818	0.988569	1		0.855146	1		1.06183	1		0.924733	1		1.10757	1		1.46041	1		0.309886
XP_023742853.1	protein RESTRICTED TEV MOVEMENT 2-like [Lactuca sativa]	10.61	2	2	3	264	29.2476	9.48096	1.20468	3	1.46329	1.12748	3	6.14978	1.00618	3	1.97241	0.877562	3	9.28525	0.879484	3	9.01619	0.916559	3	27.9559	0.0200125
XP_023752130.1	fasciclin-like arabinogalactan protein 2 [Lactuca sativa]	6.25	2	2	4	400	42.3979	6.45557	1.04351	4	13.7937	0.990408	4	19.6646	0.996676	4	20.514	1.04157	4	8.28917	1.00111	4	8.34369	0.758317	4	1.1578	0.44314
XP_023753075.1	UDP-sugar pyrophosphorylase [Lactuca sativa]	6.7	4	4	4	627	68.6941	6.07471	1.06936	4	2.89311	1.19479	4	9.36986	0.950833	4	10.5774	1.07532	4	1.41714	0.900863	4	16.0334	0.471368	4	28.1666	0.255205
XP_023735466.1	UBP1-associated protein 2A-like [Lactuca sativa]	3.28	1	1	1	427	45.1241	9.61279	0.806776	1		0.874167	1		1.06496	1		0.977064	1		1.1078	1		1.86766	1		0.235348
XP_023757045.1	translation machinery-associated protein 22-like [Lactuca sativa]	4.17	1	1	2	192	21.111	7.72314	1.05835	2	4.49461	1.08452	2	9.51484	0.843723	2	3.2484	1.07184	2	0.484355	1.00936	2	6.70952	0.796978	2	21.1466	0.764844
XP_023737723.1	protein RALF-like 34 [Lactuca sativa]	9.6	1	1	3	125	13.923	8.36768	0.826373	3	7.99532	0.858713	3	41.1924	0.832222	3	17.8521	1.04496	3	5.66476	1.21068	3	9.0538	1.39826	3	82.4432	0.0209293
XP_023751113.1	beta-xylosidase/alpha-L-arabinofuranosidase 2-like [Lactuca sativa]	8.21	5	5	8	767	83.2048	6.58057	0.97544	8	13.9277	1.01589	8	6.59633	1.13886	8	27.0218	0.95588	8	20.181	0.984809	8	4.76264	1.22276	8	35.9275	0.91518
XP_023728851.1	ubiquitin-conjugating enzyme E2 28-like [Lactuca sativa]	7.43	1	1	1	148	16.5123	7.88428	1.10593	1		1.12609	1		0.820961	1		0.988356	1		1.07907	1		0.593495	1		0.505063
XP_023747631.1	auxin response factor 8-like [Lactuca sativa]	6.01	3	3	4	799	88.9318	6.18896	0.921272	4	13.4943	0.948355	4	15.533	0.998737	4	2.61702	0.984256	4	8.65915	1.08617	4	8.47064	1.37468	4	16.586	0.181792
XP_023770381.1	phosphoinositide phosphatase SAC7-like [Lactuca sativa]	14.48	8	8	9	594	67.5399	8.79248	1.03359	9	7.41222	0.943375	9	9.69356	0.951544	9	6.401	1.08115	9	21.1962	1.00844	9	2.2098	0.888411	9	22.6627	0.806828
XP_023737838.1	TOM1-like protein 9 [Lactuca sativa]	4.69	2	2	2	639	70.1332	5.10986	1.11546	2	19.0771	1.14301	2	31.1594	1.26139	2	16.6424	0.892834	2	16.0616	0.811195	2	20.4042	0.63947	2	46.4218	0.0107875
XP_023729638.1	nucleolar protein 56-like [Lactuca sativa]	14.84	8	8	16	539	59.895	8.71924	1.08199	16	9.75395	1.00293	16	21.6505	0.978955	16	13.2295	1.09981	16	11.0265	0.935527	16	8.69936	0.739499	16	27.5316	0.425519
XP_023750861.1	aldehyde dehydrogenase family 2 member C4-like isoform X2 [Lactuca sativa]	6.78	2	3	7	428	46.396	5.74463	1.10043	2	8.73145	1.10008	2	5.50338	1.47997	2	24.987	0.800425	2	15.9153	0.840455	2	11.5499	0.65488	2	28.1052	0.0290739
XP_023741744.1	uncharacterized protein LOC111889822 isoform X6 [Lactuca sativa]	0.71	1	1	1	1544	170.364	5.79541	1.15892	1		1.16987	1		0.997964	1		1.02134	1		0.833866	1		0.666839	1		0.0827092
XP_023768644.1	uncharacterized protein LOC111917208 [Lactuca sativa]	8.91	4	4	7	449	51.7006	9.30518	1.15777	7	6.27557	1.12643	7	4.60604	1.00808	7	9.3233	1.06926	7	4.85589	0.901359	7	10.7759	0.615353	7	21.0464	0.168222
PLY97599.1	hypothetical protein LSAT_5X118320 [Lactuca sativa]	16.98	1	1	1	106	11.2947	5.8208	0.874991	1		0.867292	1		1.06195	1		0.937727	1		1.13978	1		1.66582	1		0.238516
XP_023764946.1	far upstream element-binding protein 1-like [Lactuca sativa]	5.83	2	3	7	772	81.9861	4.75439	0.997579	3	5.11684	0.951899	3	10.845	1.23528	3	10.7697	1.00077	3	7.98259	0.936139	3	15.445	1.04458	3	2.9377	0.50799
XP_023745200.1	tyrosine--tRNA ligase 1, cytoplasmic-like [Lactuca sativa]	10.44	3	3	11	383	44.1856	8.49951	1.12717	11	8.32137	1.17811	11	7.75285	0.973227	11	4.14056	1.04486	11	9.94042	0.807914	11	13.5462	0.665428	11	9.99837	0.115959
XP_023757780.1	V-type proton ATPase subunit G 1-like [Lactuca sativa]	17.12	1	2	6	111	12.5474	5.59229	0.979152	2	1.63396	0.879328	2	3.28239	1.11392	2	14.8167	0.954886	2	10.5937	1.07601	2	4.40371	1.28358	2	3.99673	0.387167
XP_023764066.1	kirola-like [Lactuca sativa]	10.26	1	1	1	156	17.5021	5.22412	0.88965	1		0.856905	1		1.23563	1		0.996842	1		0.969361	1		1.6834	1		0.445435
XP_023742461.1	myosin-12 [Lactuca sativa]	5.12	2	7	8	1562	177.729	7.29834	0.928589	2	3.21946	0.763888	2	10.8562	1.06665	2	18.2227	1.08693	2	18.1445	1.01441	2	12.2694	1.51718	2	75.3431	0.186058
XP_023756851.1	myosin-17-like [Lactuca sativa]	4.05	1	6	7	1531	173.591	8.52881	1.09889	1		1.02853	1		1.17017	1		1.13176	1		0.860828	1		0.447632	1		0.232069
XP_023735518.1	HMG-Y-related protein A-like [Lactuca sativa]	12.12	1	1	1	165	17.7471	9.15869	0.805171	1		0.846194	1		1.22967	1		1.09342	1		1.17268	1		0.917774	1		0.54978
PLY67039.1	hypothetical protein LSAT_5X148881 [Lactuca sativa]	1.24	1	1	1	1689	180.021	9.65674	1.06916	1		0.50849	1		0.989051	1		0.638914	1		1.25117	1		2.93231	1		0.347856
XP_023746600.1	E3 ubiquitin-protein ligase UPL2-like [Lactuca sativa]	2.61	8	8	10	3606	395.944	5.21143	0.893569	10	7.03234	0.842417	10	11.985	1.10275	10	15.2314	0.985003	10	12.4161	1.03729	10	10.2622	1.18118	10	46.8083	0.286322
XP_023766246.1	dr1-associated corepressor-like [Lactuca sativa]	7.29	1	1	3	288	30.9032	5.021	0.925665	3	26.7699	0.797249	3	7.92291	1.21569	3	0.175562	0.986081	3	16.6022	1.15547	3	11.6426	1.21389	3	25.6408	0.381318
XP_023767007.1	mannitol dehydrogenase-like [Lactuca sativa]	4.35	1	2	4	368	39.5561	6.46826	1.0929	2	2.05862	1.33191	2	5.05606	0.995993	2	1.27005	0.984699	2	5.09272	0.80822	2	3.7217	0.608589	2	3.6907	0.0826745
XP_023735527.1	mannitol dehydrogenase-like [Lactuca sativa]	5.28	1	2	3	360	38.7959	6.68311	0.992413	1		1.07116	1		1.01682	1		0.904498	1		1.05987	1		1.10377	1		0.952747
XP_023742610.1	dihydrolipoyl dehydrogenase 2, chloroplastic-like isoform X2 [Lactuca sativa]	9.76	4	4	8	574	60.7896	6.99072	1.08899	8	7.36356	1.17189	8	12.0455	0.969599	8	11.2505	0.99246	8	10.0192	0.866594	8	13.3836	1.00159	8	35.1172	0.167009
XP_023755635.1	regulatory protein NPR5 [Lactuca sativa]	4.87	2	2	2	513	55.961	6.88818	0.973831	2	0.968556	0.885366	2	1.26644	1.14053	2	14.8243	0.818794	2	7.2343	1.03552	2	6.80433	1.84072	2	24.82	0.508679
XP_023729250.1	3-phosphoshikimate 1-carboxyvinyltransferase 2 [Lactuca sativa]	6.95	1	3	9	518	54.9893	6.99072	0.829731	1		0.674197	1		1.07105	1		1.04235	1		1.2593	1		1.60673	1		0.0913413
XP_023772506.1	auxin efflux carrier component 4-like [Lactuca sativa]	4.18	1	1	1	646	69.9256	7.41553	0.889887	1		0.756371	1		0.885255	1		1.14455	1		1.1917	1		1.44619	1		0.0156965
XP_023730479.1	uncharacterized protein LOC111878206 [Lactuca sativa]	6.47	2	2	2	309	34.144	6.354	0.803248	2	7.55166	0.835763	2	9.47372	1.0681	2	7.58376	0.793237	2	2.59391	1.1904	2	2.29429	2.28446	2	28.1897	0.31529
XP_023760711.1	pyridine nucleotide-disulfide oxidoreductase domain-containing protein 2 [Lactuca sativa]	6.79	2	2	2	560	61.1027	6.69775	0.906892	2	12.2376	0.836759	2	20.5848	1.05119	2	0.965562	0.998326	2	0.0563342	1.11903	2	15.1268	1.45979	2	23.5336	0.161181
XP_023773136.1	extensin-2-like [Lactuca sativa]	4.77	6	6	8	1195	131.102	9.53955	0.982756	8	6.22701	1.10182	8	8.15997	0.983957	8	12.2815	0.925847	8	3.29881	1.12853	8	3.14465	0.722039	8	33.0905	0.475575
XP_023737335.1	protein IQ-DOMAIN 31-like [Lactuca sativa]	11.89	3	3	3	370	40.7524	9.48096	0.941276	3	1.64683	0.891931	3	0.637574	1.00524	3	25.9807	0.89241	3	10.6485	1.10451	3	31.7142	1.27354	3	54.6359	0.278827
XP_023759850.1	ribulose bisphosphate carboxylase small chain, chloroplastic-like [Lactuca sativa]	30.39	3	6	11	181	20.2862	8.52881	1.11715	6	12.3153	1.02352	6	9.72035	0.947575	6	14.5409	1.00839	6	13.5885	0.931953	6	8.93386	0.910858	6	43.9637	0.239962
XP_023745131.1	glucan endo-1,3-beta-glucosidase-like [Lactuca sativa]	4.01	2	2	3	449	49.121	9.08545	1.16282	3	6.83905	1.20637	3	0.702747	0.932578	3	3.33462	0.994099	3	7.04929	0.898118	3	6.34832	0.66893	3	1.20883	0.127153
XP_023757781.1	protein disulfide isomerase-like 1-4 [Lactuca sativa]	5.7	3	3	7	579	64.6469	4.66553	1.10671	7	22.3832	1.06857	7	10.8207	0.992958	7	3.97477	0.974335	7	13.4453	1.00539	7	6.22758	0.708656	7	2.56123	0.184675
XP_023736888.1	ribose-phosphate pyrophosphokinase 4 [Lactuca sativa]	12	1	3	7	325	36.3338	7.51807	0.833649	2	8.08134	0.845262	2	3.59715	1.08475	2	3.59764	1.03728	2	6.54604	1.06994	2	9.77421	1.72811	2	4.64398	0.210014
XP_023752265.1	adaptin ear-binding coat-associated protein 2 [Lactuca sativa]	5.08	1	1	1	295	33.0957	5.04639	0.967611	1		0.875667	1		1.2505	1		1.0314	1		1.02339	1		0.972977	1		0.856675
PLY67627.1	hypothetical protein LSAT_5X12800 [Lactuca sativa]	4.29	1	3	13	699	79.8674	6.72705	0.91542	1		0.912583	1		1.1406	1		1.02781	1		1.04556	1		1.22721	1		0.325498
XP_023754573.1	uncharacterized protein LOC111903011 isoform X2 [Lactuca sativa]	3.14	1	1	1	446	47.9602	7.66455	0.967887	1		1.0411	1		1.06271	1		1.05064	1		0.904817	1		1.25634	1		0.682086
XP_023737559.1	peptidyl-prolyl cis-trans isomerase FKBP15-1-like [Lactuca sativa]	17.2	1	2	2	157	16.5725	6.55127	1.09929	1		1.14337	1		0.960832	1		1.11131	1		0.880317	1		0.558282	1		0.268137
PLY91166.1	hypothetical protein LSAT_4X97800 [Lactuca sativa]	4.35	1	1	1	253	28.1234	8.45557	1.30386	1		1.07464	1		0.960759	1		0.91801	1		0.864567	1		0.784709	1		0.0759049
XP_023760135.1	dnaJ homolog subfamily C member 2-like [Lactuca sativa]	2.54	1	1	1	631	72.1973	8.63135	0.900328	1		0.864771	1		1.34783	1		0.999641	1		0.985377	1		1.28654	1		0.78788
XP_023766041.1	transmembrane 9 superfamily member 12-like [Lactuca sativa]	3.03	1	1	2	661	75.1164	6.12549	0.881605	2	8.98143	0.84161	2	0.272344	1.09957	2	8.38864	0.989676	2	2.2987	1.08493	2	5.52528	1.64341	2	12.2034	0.244842
PLY68554.1	hypothetical protein LSAT_8X163780 [Lactuca sativa]	3.97	1	2	2	479	52.8036	8.79248	1.12003	1		0.989504	1		0.946845	1		1.17796	1		0.914997	1		0.644574	1		0.548913
XP_023763182.1	branched-chain amino acid aminotransferase 2, chloroplastic-like [Lactuca sativa]	7.51	2	3	4	413	44.2847	7.32764	0.906628	2	13.8578	0.923576	2	9.55062	0.923215	2	16.5301	0.982944	2	17.2722	1.14055	2	8.52376	1.39998	2	45.9229	0.102599
PLY94616.1	hypothetical protein LSAT_8X98080 [Lactuca sativa]	1.67	1	1	1	660	74.4404	6.81494	1.0937	1		1.03781	1		1.13067	1		0.980788	1		0.885688	1		0.971885	1		0.0253533
XP_023759208.1	putative G3BP-like protein isoform X3 [Lactuca sativa]	4.6	1	2	3	478	51.1631	4.94482	0.967947	2	12.2583	1.20824	2	32.074	1.44534	2	4.64376	0.729011	2	0.426464	0.78942	2	26.4406	1.169	2	65.0888	0.18524
XP_023750288.1	glucosidase 2 subunit beta-like [Lactuca sativa]	3.68	1	1	1	571	65.1683	4.90674	0.750271	1		0.700188	1		0.988846	1		0.880693	1		1.30205	1		2.41692	1		0.197823
XP_023761285.1	geranylgeranyl diphosphate reductase, chloroplastic [Lactuca sativa]	15.88	6	6	6	466	51.3396	9.0708	0.911207	6	12.2823	0.859403	6	21.589	0.965912	6	5.63149	1.0067	6	3.01662	1.13097	6	10.6358	1.58077	6	76.1972	0.13823
XP_023730347.1	ARF guanine-nucleotide exchange factor GNOM [Lactuca sativa]	5.3	4	4	5	1434	160.712	5.77002	0.939973	5	12.1199	0.876701	5	5.91982	1.13018	5	12.0532	0.933948	5	1.48669	1.03304	5	30.3302	0.917864	5	58.5043	0.818305
PLY66616.1	hypothetical protein LSAT_4X143680 [Lactuca sativa]	1.18	2	2	2	2466	276.295	7.07861	0.947104	2	11.7958	0.949214	2	4.41363	1.0684	2	3.57421	0.923065	2	18.3741	1.05132	2	9.83947	1.44177	2	27.2918	0.403022
XP_023772680.1	exocyst complex component EXO70A1-like [Lactuca sativa]	3.98	1	2	2	628	70.8636	5.52881	0.986016	1		0.863569	1		1.23392	1		0.954465	1		0.851524	1		1.91602	1		0.582195
XP_023759458.1	ubiquitin carboxyl-terminal hydrolase 13-like isoform X2 [Lactuca sativa]	6.36	1	7	11	1101	128.508	6.354	1.04213	2	0.449425	0.89756	2	6.3527	1.09834	2	4.56446	1.09091	2	2.0594	0.969344	2	4.53179	0.970941	2	7.28058	0.976325
XP_023739220.1	NADH dehydrogenase [ubiquinone] 1 alpha subcomplex subunit 8-B-like [Lactuca sativa]	7.55	1	1	3	106	11.8868	7.57666	1.14167	3	1.73555	1.10568	3	4.57008	0.823567	3	3.63201	1.01243	3	2.10024	1.01681	3	3.73744	0.744217	3	16.8387	0.503561
XP_023739850.1	mannan endo-1,4-beta-mannosidase 6 isoform X2 [Lactuca sativa]	10.5	3	3	5	419	47.7663	5.92236	1.0608	5	12.5785	1.21098	5	13.5453	1.01671	5	8.34871	1.09061	5	11.8629	0.770373	5	4.82612	0.550266	5	121.527	0.155847
XP_023772754.1	nuclear transport factor 2B-like [Lactuca sativa]	34.96	2	3	12	123	13.6876	6.50732	0.94371	10	7.05765	0.931565	10	11.5675	0.909205	10	3.14346	0.998652	10	9.86802	1.12799	10	12.7025	1.08606	10	39.8671	0.0223293
XP_023766716.1	berberine bridge enzyme-like 8 [Lactuca sativa]	3.67	1	2	2	545	60.9664	8.95361	1.07334	1		1.27385	1		0.975604	1		0.922679	1		0.801446	1		1.16958	1		0.362931
XP_023748789.1	glucan endo-1,3-beta-glucosidase 6-like [Lactuca sativa]	10.54	3	3	3	484	53.0333	5.80811	0.779492	3	8.20577	0.703378	3	13.2516	0.955102	3	0.0786608	0.902612	3	7.82615	1.18847	3	11.778	1.9599	3	48.9821	0.172812
PLY70410.1	hypothetical protein LSAT_9X83361 [Lactuca sativa]	2.94	3	3	3	1157	127.682	6.34131	0.87865	3	6.58861	0.912508	3	10.3841	1.08085	3	0.95522	0.921973	3	3.0027	1.10343	3	1.70051	1.13764	3	5.44973	0.349206
PLY88204.1	hypothetical protein LSAT_5X53081 [Lactuca sativa]	4.33	2	2	3	531	58.7626	5.8335	0.88606	3	17.2546	0.797014	3	9.29994	1.13398	3	1.67766	0.907171	3	8.99128	1.05943	3	18.0717	2.10284	3	20.9248	0.343674
XP_023729531.1	chlorophyll a-b binding protein 6A, chloroplastic [Lactuca sativa]	9.76	4	4	8	246	26.5486	6.53662	1.04613	8	7.47159	0.957598	8	11.6517	0.855529	8	5.11719	1.22386	8	8.44899	0.929914	8	8.89138	0.778985	8	10.8769	0.87117
PLY91669.1	hypothetical protein LSAT_8X8061 [Lactuca sativa]	2.28	2	2	2	1401	153.014	6.1001	0.872517	2	5.90053	0.771638	2	8.0352	1.11283	2	0.991167	0.94804	2	7.16534	1.12479	2	15.5494	1.82418	2	27.4269	0.254677
XP_023770329.1	protein CDI-like [Lactuca sativa]	6.54	2	2	3	260	30.2999	5.26221	1.06663	3	11.7316	1.00585	3	6.50328	1.01401	3	22.6014	1.11264	3	5.98326	0.95253	3	3.99085	0.65307	3	0.267423	0.41786
XP_023760046.1	ubiquitin carboxyl-terminal hydrolase 2 [Lactuca sativa]	11.68	4	4	5	334	38.159	6.11279	0.876676	5	3.52208	0.888828	5	29.667	1.17694	5	17.4244	0.912596	5	6.89767	1.0959	5	4.86283	1.78817	5	19.0546	0.372928
XP_023731050.1	oligoribonuclease isoform X4 [Lactuca sativa]	5.63	1	1	2	213	24.0803	5.08447	0.986357	2	2.30771	1.02623	2	6.79738	1.13542	2	7.77707	0.997592	2	4.7174	1.02698	2	4.55618	0.776972	2	9.40337	0.271461
XP_023750278.1	probable serine/threonine-protein kinase PBL16 [Lactuca sativa]	7.24	2	3	9	373	41.9547	7.79639	1.01209	2	12.5139	1.09776	2	14.8374	0.982009	2	11.7448	1.03607	2	5.10134	0.958923	2	5.12031	0.870586	2	40.6824	0.270663
PLY90360.1	hypothetical protein LSAT_2X120401 [Lactuca sativa]	11.41	2	2	2	149	15.9828	8.82178	0.897531	2	42.3565	0.865394	2	39.6637	0.894541	2	25.8672	1.13463	2	21.2056	1.17799	2	40.87	0.64605	2	52.1387	0.58834
XP_023733413.1	photosystem I reaction center subunit IV A, chloroplastic [Lactuca sativa]	29.63	1	2	4	135	14.3354	9.78857	1.11042	3	3.62779	1.16179	3	8.57671	0.981256	3	11.8333	1.06482	3	2.31066	0.902914	3	1.65179	0.592161	3	26.2997	0.195028
PLY62915.1	hypothetical protein LSAT_4X162801 [Lactuca sativa]	3.05	2	2	2	722	80.7929	5.94775	0.847629	2	6.60657	0.856506	2	7.66398	1.18579	2	11.0334	0.957598	2	8.60993	1.09398	2	1.93305	1.5595	2	33.1685	0.323165
XP_023751526.1	ruvB-like protein 1 [Lactuca sativa]	9.23	3	3	4	455	49.6401	5.94775	0.849976	4	7.15792	0.748395	4	6.55942	1.06499	4	2.82864	0.849452	4	4.27881	1.13775	4	1.68661	2.29969	4	12.2113	0.298186
XP_023729426.1	pleiotropic drug resistance protein 1-like [Lactuca sativa]	5.1	4	6	6	1432	160.947	6.63916	1.05951	4	14.2377	0.878472	4	10.3649	0.988319	4	4.94482	0.81097	4	4.52094	1.0712	4	12.8784	1.73392	4	38.0492	0.45729
XP_023761143.1	putative glucose-6-phosphate 1-epimerase [Lactuca sativa]	6.98	2	2	5	315	35.6471	6.07471	0.908984	2	6.47073	0.875175	2	3.50842	1.1368	2	13.923	0.811445	2	12.8417	1.11601	2	4.79444	1.85366	2	5.71515	0.421064
PLY90064.1	hypothetical protein LSAT_6X7580 [Lactuca sativa]	25.23	1	5	8	214	23.8201	4.89404	0.901826	1		0.858301	1		1.1418	1		0.889633	1		1.06858	1		1.85545	1		0.381678
XP_023740420.1	probable methyltransferase PMT2 [Lactuca sativa]	11.58	6	6	7	613	70.0848	7.82568	0.989436	7	11.7144	0.992666	7	13.1243	1.02347	7	13.2594	1.0229	7	7.86482	0.990207	7	5.74286	1.12207	7	29.5596	0.352509
XP_023741480.1	protein EARLY RESPONSIVE TO DEHYDRATION 15-like [Lactuca sativa]	10	1	1	1	170	19.4635	4.61475	0.826597	1		0.860814	1		0.937503	1		0.967668	1		1.24056	1		1.66052	1		0.112104
XP_023731747.1	chaperonin CPN60-2, mitochondrial-like [Lactuca sativa]	17.62	5	9	12	579	61.7223	6.23975	1.09287	5	2.57932	1.10409	5	7.7348	1.06479	5	11.4556	1.03024	5	10.064	0.921758	5	10.7944	0.665798	5	57.6397	0.119445
XP_023769923.1	N-carbamoylputrescine amidase [Lactuca sativa]	24.41	5	5	6	299	33.532	6.01123	0.941218	6	10.1173	0.921412	6	15.1481	0.987525	6	15.8453	1.08584	6	6.90236	1.01054	6	4.03005	1.5089	6	32.9129	0.182669
XP_023746395.1	hydroquinone glucosyltransferase-like [Lactuca sativa]	5.14	2	2	4	467	51.3064	6.39209	0.99011	4	8.92582	1.08792	4	17.226	1.10867	4	3.73872	0.972706	4	7.37464	0.993645	4	11.4288	0.85269	4	106.071	0.0985481
XP_023761932.1	phospholipid:diacylglycerol acyltransferase 1-like [Lactuca sativa]	1.81	1	1	1	663	73.7001	6.1001	0.977392	1		1.0217	1		1.14791	1		0.869101	1		0.981087	1		1.44232	1		0.80377
XP_023749547.1	upstream activation factor subunit spp27 [Lactuca sativa]	15.65	3	3	6	147	15.8487	10.1548	1.09919	6	5.8611	1.13259	6	5.07941	0.893409	6	10.1101	1.06239	6	10.1621	0.929073	6	4.82245	0.687906	6	17.8641	0.325379
PLY77590.1	hypothetical protein LSAT_2X86320 [Lactuca sativa]	11.04	4	4	4	489	52.4828	5.57959	0.945611	4	14.266	0.915207	4	22.1501	1.18118	4	13.6818	1.07362	4	8.47808	1.04779	4	12.8792	0.974782	4	39.9284	0.849227
XP_023752923.1	sedoheptulose-1,7-bisphosphatase, chloroplastic [Lactuca sativa]	7.38	2	2	2	393	42.2804	5.77002	0.890657	2	17.4271	0.909395	2	39.5398	1.1536	2	10.2699	0.887003	2	23.8295	1.05156	2	26.324	1.05795	2	238.488	0.894893
XP_023734061.1	CCR4-NOT transcription complex subunit 10 [Lactuca sativa]	3.9	2	2	2	769	85.0629	7.1958	0.759901	2	2.51951	0.708936	2	11.9452	1.14955	2	8.57467	0.856493	2	2.85922	1.19718	2	3.11548	2.45067	2	6.97727	0.280544
XP_023739620.1	glucan endo-1,3-beta-glucosidase 6 [Lactuca sativa]	3.97	2	2	2	479	52.4178	5.26221	1.03627	2	10.097	1.08485	2	8.292	1.20492	2	21.1529	0.801523	2	20.5662	0.938929	2	3.26226	1.16382	2	49.304	0.295402
XP_023738676.1	auxilin-related protein 2-like [Lactuca sativa]	3.55	2	2	2	901	99.0438	6.60986	0.893282	2	12.0758	0.798087	2	0.300671	1.16869	2	16.6247	0.85569	2	9.62368	1.14624	2	14.2331	1.75466	2	30.1911	0.356884
XP_023747433.1	probable alpha,alpha-trehalose-phosphate synthase [UDP-forming] 7 [Lactuca sativa]	2.32	2	2	2	862	97.8958	5.77002	0.950117	2	8.37156	0.977425	2	13.0258	0.900876	2	0.190509	1.0862	2	15.169	1.03775	2	15.9325	1.12289	2	62.6265	0.0138386
XP_023730262.1	transmembrane 9 superfamily member 1 [Lactuca sativa]	6.72	3	5	5	595	68.0177	7.85498	1.0677	3	6.66115	1.08986	3	9.51484	0.874623	3	8.3957	1.11673	3	15.7883	0.97027	3	9.5961	0.88577	3	9.55729	0.846697
XP_023751427.1	D-lactate dehydrogenase [cytochrome], mitochondrial isoform X2 [Lactuca sativa]	2.09	1	1	2	574	63.0401	6.87354	0.777558	2	12.8206	0.676677	2	6.68122	0.962123	2	3.05847	0.750271	2	3.08905	1.23985	2	5.91985	3.14123	2	2.48288	0.285089
XP_023733051.1	ABC transporter F family member 3 [Lactuca sativa]	6.3	4	4	5	714	79.8329	6.21436	0.900323	5	4.46602	0.864159	5	6.68175	1.0188	5	7.87392	0.963573	5	1.62353	1.16312	5	3.02353	1.62328	5	13.6228	0.183883
XP_023745631.1	signal recognition particle 19 kDa protein-like [Lactuca sativa]	13.24	1	1	1	136	15.0901	10.1401	1.00989	1		0.901046	1		0.997048	1		0.845298	1		1.23874	1		1.16542	1		0.41599
XP_023738492.1	ubiquitin-conjugating enzyme E2-23 kDa-like [Lactuca sativa]	10.38	1	2	4	183	20.7868	4.51318	1.03842	1		1.08287	1		0.86074	1		1.0273	1		1.02035	1		0.973821	1		0.859981
XP_023730820.1	ubiquitin-conjugating enzyme E2 5-like isoform X2 [Lactuca sativa]	12.18	1	2	4	156	18.0548	6.11279	1.01865	1		1.1036	1		0.938377	1		0.964293	1		0.963151	1		1.2418	1		0.745879
XP_023757706.1	formimidoyltransferase-cyclodeaminase [Lactuca sativa]	4.76	1	1	1	294	31.7441	7.31299	0.937966	1		0.921877	1		1.22721	1		0.946172	1		1.04577	1		1.20369	1		0.785471
XP_023737923.1	putative G3BP-like protein isoform X2 [Lactuca sativa]	3.65	1	1	1	438	48.7921	6.58057	0.973771	1		0.935682	1		1.06919	1		0.999112	1		1.02687	1		1.27909	1		0.326987
XP_023736184.1	kaempferol 3-O-beta-D-galactosyltransferase-like [Lactuca sativa]	4.09	1	1	1	464	51.1593	6.02393	0.973796	1		1.04338	1		0.893234	1		1.13708	1		1.02055	1		0.870143	1		0.681679
XP_023756750.1	dolichyl-diphosphooligosaccharide--protein glycosyltransferase subunit STT3A-like [Lactuca sativa]	4.49	3	3	3	780	86.7072	9.02686	1.08041	3	3.664	0.981948	3	26.478	0.964662	3	11.1711	1.03213	3	3.53661	0.97154	3	15.0823	1.46289	3	9.42379	0.408477
XP_023728398.1	ethanolamine-phosphate cytidylyltransferase [Lactuca sativa]	7.66	4	4	5	418	46.4946	7.06396	0.915797	5	6.33307	0.857542	5	3.93938	1.03284	5	13.0753	1.09701	5	8.3483	1.0538	5	2.68747	1.26656	5	53.7231	0.0698819
PLY87491.1	hypothetical protein LSAT_9X100861 [Lactuca sativa]	4.88	1	1	2	205	21.6962	6.06201	0.764768	2	0.305361	0.679894	2	2.13354	0.851998	2	14.0808	0.948038	2	1.90985	1.32394	2	6.30433	2.40985	2	2.57598	0.145807
XP_023757070.1	WD-40 repeat-containing protein MSI4-like [Lactuca sativa]	13.77	5	6	12	494	54.68	6.44287	0.969469	8	30.3558	0.935584	8	34.1744	1.01439	8	17.7361	1.08511	8	6.79603	1.06195	8	25.655	0.911527	8	73.8911	0.475796
XP_023733953.1	aminopeptidase M1 [Lactuca sativa]	12.33	9	9	15	868	98.1582	5.52881	1.09044	15	10.8752	1.06253	15	7.74881	0.965396	15	9.68227	1.03769	15	5.40028	0.970931	15	15.8191	0.800477	15	41.3207	0.267764
PLY64205.1	hypothetical protein LSAT_7X2601 [Lactuca sativa]	9.87	1	1	1	152	16.2396	4.80518	0.703048	1		0.70823	1		1.67087	1		0.945249	1		1.05262	1		1.70112	1		0.633568
PLY93130.1	hypothetical protein LSAT_3X43301 [Lactuca sativa]	2.08	1	1	2	480	55.122	8.92432	1.07716	2	1.56378	1.18177	2	0.173906	0.949003	2	3.85018	1.06916	2	5.01053	0.883094	2	0.631918	0.671817	2	20.9336	0.217379
XP_023754417.1	glycine-rich protein 3 short isoform-like [Lactuca sativa]	9.82	1	1	4	112	11.3274	8.70459	0.964957	4	17.3207	0.707057	4	1.83853	0.762803	4	4.39839	1.28607	4	8.81568	1.22652	4	16.6669	1.17838	4	30.639	0.00767113
XP_023738864.1	GDSL esterase/lipase At1g29670-like [Lactuca sativa]	5.11	1	1	2	352	38.5615	7.1958	0.808268	2	4.21967	0.789069	2	0.778642	1.22911	2	16.4588	0.95745	2	7.14485	1.12125	2	3.78189	1.74593	2	11.8687	0.300248
XP_023763368.1	transportin-1 isoform X1 [Lactuca sativa]	3.48	2	2	2	891	98.8565	4.99561	0.994486	2	10.924	1.03948	2	22.9581	0.983015	2	3.58552	0.956671	2	13.9977	1.04973	2	20.891	0.901966	2	89.896	0.479215
XP_023749671.1	3-hydroxyisobutyryl-CoA hydrolase-like protein 3, mitochondrial [Lactuca sativa]	8.96	4	4	4	413	44.9269	5.63037	1.02511	4	6.18103	1.09418	4	4.28551	0.912501	4	1.24759	1.07797	4	1.95648	1.01121	4	12.1883	0.762394	4	38.4965	0.612921
XP_023733073.1	WD repeat-containing protein 48-like [Lactuca sativa]	1.9	1	1	1	737	81.1621	6.97607	0.963035	1		0.906807	1		1.2225	1		0.953362	1		1.01481	1		1.26492	1		0.74772
PLY79129.1	hypothetical protein LSAT_9X69981 [Lactuca sativa]	6.8	2	2	8	397	41.5346	8.04541	1.09127	8	1.36148	1.13676	8	5.54971	1.05865	8	3.12487	0.977143	8	3.70721	0.910048	8	3.40584	0.722409	8	14.5722	0.0469608
XP_023755915.1	probable RNA-dependent RNA polymerase 1 [Lactuca sativa]	4.38	4	4	6	1119	127.57	8.06006	0.835278	6	4.8023	0.810189	6	5.75294	1.11299	6	19.3677	0.902088	6	9.31445	1.13844	6	7.59625	1.89265	6	29.1979	0.280482
XP_023728274.1	uncharacterized oxidoreductase At4g09670-like [Lactuca sativa]	8.59	2	3	5	361	39.9524	6.18896	0.917814	2	11.0795	0.90708	2	12.2601	1.42756	2	9.191	0.913644	2	1.02753	1.00175	2	6.89187	1.10616	2	17.7991	0.691794
XP_023770678.1	probable aquaporin PIP2-8 [Lactuca sativa]	11.11	1	2	4	279	29.5945	9.01221	0.960465	1		0.971719	1		0.87834	1		1.15377	1		1.10448	1		0.805537	1		0.495483
XP_023752469.1	uncharacterized protein LOC111900806 isoform X2 [Lactuca sativa]	15.93	2	2	2	270	30.1874	7.10791	0.843899	2	8.14373	0.750449	2	13.4157	1.30023	2	19.3181	0.82936	2	4.56731	1.14526	2	9.08686	1.91424	2	12.699	0.414271
XP_023761780.1	26S proteasome regulatory subunit rpn11 [Lactuca sativa]	7.91	2	2	2	417	46.1969	6.52197	0.91087	2	26.1861	0.892771	2	27.3674	1.35257	2	32.4318	0.894669	2	9.89035	1.02345	2	11.8099	1.13722	2	45.1051	0.849252
PLY81878.1	hypothetical protein LSAT_8X85220 [Lactuca sativa]	15.82	4	4	5	297	33.1324	8.14795	1.05964	5	6.09579	1.05479	5	14.2685	0.956146	5	18.9025	1.14535	5	3.68689	0.955003	5	5.22377	0.673431	5	15.6255	0.522023
PLY82407.1	hypothetical protein LSAT_2X106361 [Lactuca sativa]	17.7	1	2	3	226	24.6354	5.40186	0.795021	1		0.862399	1		1.37938	1		0.892864	1		1.08237	1		1.61525	1		0.551632
XP_023745279.1	actin-related protein 3 [Lactuca sativa]	3.48	1	1	1	431	48.0528	6.31592	0.938189	1		0.882095	1		1.43772	1		0.891715	1		0.973467	1		1.31358	1		0.909738
PLY86820.1	hypothetical protein LSAT_1X13581 [Lactuca sativa]	6.96	2	2	3	273	29.111	8.92432	1.02199	3	4.3479	1.07157	3	0.456914	0.923728	3	23.7832	0.996824	3	5.83705	0.965601	3	3.5638	0.984805	3	14.8541	0.626618
XP_023731957.1	pectinesterase 31 [Lactuca sativa]	4.13	1	1	1	315	35.314	6.52197	0.89717	1		0.727772	1		1.1642	1		0.859259	1		1.14387	1		2.06477	1		0.3307
XP_023754416.1	rRNA 2'-O-methyltransferase fibrillarin-like [Lactuca sativa]	11.04	2	2	3	154	14.9017	8.74854	0.772992	3	0.0410201	0.709251	3	3.40706	0.657162	3	19.2618	1.1073	3	10.4926	1.39491	3	2.95343	1.80457	3	12.1599	0.024382
PLY67171.1	hypothetical protein LSAT_6X99680 [Lactuca sativa]	12.61	4	4	4	341	37.0718	6.12549	1.12359	3	5.18669	1.11743	3	1.03438	0.886712	3	7.11101	1.02959	3	1.88115	0.968952	3	1.11126	0.732801	3	2.09339	0.330773
XP_023744632.1	EH domain-containing protein 1-like [Lactuca sativa]	5.33	2	2	2	544	61.1543	7.57666	0.897994	2	28.1843	0.833683	2	48.8975	1.12619	2	18.5277	1.00472	2	3.34347	1.11035	2	26.3225	1.03047	2	75.8442	0.366593
PLY83531.1	hypothetical protein LSAT_8X122201 [Lactuca sativa]	8.41	2	2	2	226	26.0378	9.05615	1.07578	2	6.41733	1.16999	2	11.5277	0.979648	2	1.36255	0.932863	2	6.19863	0.934687	2	7.48352	0.827027	2	78.9452	0.0539325
XP_023758720.1	embryonic protein DC-8-like [Lactuca sativa]	7.27	2	2	3	385	41.7273	5.09717	1.09002	3	9.46449	1.10396	3	8.15787	1.16978	3	19.1594	1.00988	3	7.92927	0.914417	3	1.83194	0.528979	3	18.7354	0.111406
PLY64719.1	hypothetical protein LSAT_7X81900 [Lactuca sativa]	6.03	1	1	1	232	25.5452	6.354	0.81948	1		0.874584	1		1.26708	1		0.962088	1		1.0925	1		1.46174	1		0.418823
XP_023731031.1	cytochrome b-c1 complex subunit 8-like [Lactuca sativa]	26.39	1	2	2	72	8.34445	9.84717	0.997157	1		1.01946	1		1.05803	1		1.02163	1		0.991603	1		1.00197	1		0.374568
XP_023755517.1	protein MOR1 isoform X2 [Lactuca sativa]	2.08	5	5	6	2015	221.328	7.73779	1.0569	6	10.8469	1.07654	6	12.0795	0.916927	6	10.8457	0.984892	6	14.5018	1.00427	6	8.71993	0.827545	6	31.4612	0.358876
XP_023773209.1	probable polygalacturonase [Lactuca sativa]	2.87	1	1	1	488	54.3656	8.79248	0.86317	1		0.80965	1		1.18016	1		0.944992	1		1.12234	1		1.66219	1		0.298444
XP_023767189.1	histone H1-like [Lactuca sativa]	34.14	3	6	29	249	26.0332	10.5356	0.719495	17	13.7369	0.670552	17	8.06679	0.808165	17	12.1217	1.26333	17	8.10682	1.49496	17	7.98	0.904215	17	20.7214	0.0505736
XP_023758431.1	uncharacterized protein LOC111906886 [Lactuca sativa]	5.06	2	2	3	435	47.25	6.39209	0.95732	3	1.06935	0.922497	3	4.65923	0.965365	3	4.765	0.927181	3	2.78771	1.03135	3	0.26346	1.39054	3	5.21897	0.299309
PLY94547.1	hypothetical protein LSAT_2X82261 [Lactuca sativa]	7.46	5	5	5	777	87.45	6.72705	0.958336	5	7.9888	0.957063	5	23.4796	0.996206	5	9.00152	0.977792	5	16.0504	1.04541	5	19.5567	1.28945	5	110.728	0.234226
XP_023729593.1	probable carbohydrate esterase At4g34215 [Lactuca sativa]	12.4	2	2	2	250	26.7585	6.30322	0.995467	2	22.7192	1.11883	2	44.474	1.09207	2	7.94218	0.85503	2	9.11834	0.88322	2	41.2868	1.12161	2	95.9041	0.279806
XP_023739784.1	callose synthase 9 [Lactuca sativa]	2.3	2	3	3	1910	218.616	8.22119	0.936741	2	14.8542	0.804843	2	1.49729	0.952002	2	15.5208	1.00115	2	15.3441	1.15638	2	6.45951	1.52522	2	30.8731	0.111995
PLY90043.1	hypothetical protein LSAT_0X35060 [Lactuca sativa]	14.66	3	3	5	191	21.3343	9.78857	0.903828	2	14.2978	0.847248	2	11.8552	1.03418	2	41.4159	0.928073	2	2.32353	1.04951	2	6.14805	1.95259	2	7.74371	0.309128
XP_023745562.1	protein transport protein Sec61 subunit alpha-like [Lactuca sativa]	11.16	5	5	5	475	51.9406	8.79248	1.00776	5	16.9543	1.0762	5	3.31886	0.98024	5	11.1771	0.937813	5	1.15795	1.00481	5	5.34393	1.24145	5	31.7018	0.699821
XP_023752450.1	uncharacterized protein LOC111900800 [Lactuca sativa]	10.28	3	3	6	360	40.5426	6.99072	0.952646	6	15.8408	0.893553	6	24.0887	1.03887	6	10.5621	1.04469	6	1.92975	1.07	6	8.16165	1.27104	6	28.5152	0.115071
XP_023741004.1	transmembrane emp24 domain-containing protein p24beta3 [Lactuca sativa]	9.77	2	2	2	215	24.3013	6.3667	1.12179	2	9.5509	1.16049	2	14.9465	0.988859	2	0.221845	1.03051	2	2.48843	0.858221	2	16.905	0.647593	2	48.609	0.115787
XP_023748511.1	U-box domain-containing protein 13-like [Lactuca sativa]	5.71	2	2	2	648	71.0002	6.02393	0.935627	2	20.7373	0.950043	2	4.37033	1.33065	2	26.8534	0.907711	2	13.702	0.987022	2	2.6802	1.11876	2	32.6102	0.661518
XP_023768556.1	uncharacterized protein LOC111917129 [Lactuca sativa]	6.76	1	1	2	222	24.4742	9.02686	0.800884	2	7.41191	1.05936	2	12.3865	1.32283	2	2.46014	0.909996	2	6.0323	0.961158	2	5.90017	1.45567	2	18.1884	0.845259
XP_023741537.1	60S ribosomal protein L37-1-like [Lactuca sativa]	40	1	5	8	95	10.7877	11.9565	0.903885	1		1.03011	1		1.1991	1		0.774288	1		1.05723	1		1.61127	1		0.711875
XP_023738841.1	60S ribosomal protein L37-1-like [Lactuca sativa]	40	1	5	8	95	10.7577	11.9565	0.917646	1		0.968105	1		1.39562	1		0.845937	1		0.930859	1		1.53344	1		0.97269
XP_023767878.1	cytochrome P450 71B37-like [Lactuca sativa]	4.22	2	2	4	498	57.0569	7.75244	1.00805	4	5.91061	0.972344	4	2.06454	0.929618	4	5.22475	1.03911	4	3.7341	1.02742	4	6.22569	1.05737	4	6.78365	0.0425887
XP_023728814.1	protein TIC110, chloroplastic [Lactuca sativa]	5.09	5	5	7	1022	112.214	5.89697	0.991377	7	3.97269	0.993527	7	21.4892	1.08705	7	16.3018	0.918979	7	8.41051	0.984089	7	6.35257	1.24632	7	22.7775	0.817745
XP_023763820.1	tubulin-folding cofactor A [Lactuca sativa]	30.09	4	4	5	113	12.7736	5.40186	1.1162	5	1.49981	1.03929	5	12.3185	0.929736	5	8.55689	1.0708	5	6.52885	0.956652	5	6.78884	0.593342	5	17.2992	0.371041
XP_023739610.1	protein IWS1 homolog [Lactuca sativa]	8.16	2	2	2	490	54.2966	4.79248	0.920766	2	4.25965	1.05454	2	15.5638	1.13794	2	13.7967	0.846833	2	0.663249	0.993727	2	5.06513	1.52866	2	32.1454	0.713763
PLY71350.1	hypothetical protein LSAT_7X110980 [Lactuca sativa]	9.94	4	4	4	533	57.2746	8.01611	0.881278	4	15.0091	0.907848	4	1.85925	1.10857	4	12.3994	0.885397	4	4.00105	1.09161	4	4.83094	1.5865	4	22.3455	0.370245
XP_023741121.1	COP9 signalosome complex subunit 3 [Lactuca sativa]	3.97	1	1	1	428	48.2194	5.71924	0.89855	1		0.823023	1		1.07257	1		0.919376	1		1.12298	1		1.82875	1		0.27668
XP_023764544.1	5-oxoprolinase [Lactuca sativa]	4.6	4	4	5	1261	137.476	6.23975	1.12522	5	18.4327	1.17821	5	24.128	1.03009	5	9.44272	0.964883	5	13.4098	0.858671	5	29.2102	0.679718	5	31.5958	0.0419694
XP_023772864.1	nucleoside diphosphate kinase 2, chloroplastic [Lactuca sativa]	7.05	1	1	2	227	24.9571	8.95361	0.936372	2	23.0389	0.965207	2	36.375	1.13236	2	4.46102	0.831045	2	21.7796	0.984391	2	26.9157	1.30034	2	166.449	0.865471
XP_023737770.1	actin-related protein 4 [Lactuca sativa]	12.06	4	4	4	431	47.4457	5.33838	1.02274	4	11.4374	0.992066	4	23.4492	1.07406	4	20.8878	1.00391	4	6.68704	0.913468	4	4.37176	0.860843	4	43.5392	0.0978791
XP_023758148.1	serine/threonine-protein phosphatase 6 regulatory subunit 1-like [Lactuca sativa]	2.96	2	2	2	743	82.4979	4.62744	1.0502	2	14.742	1.12019	2	15.3574	0.988011	2	2.33564	0.949827	2	7.31875	0.94972	2	17.4999	0.972874	2	30.6195	0.0706349
PLY81844.1	hypothetical protein LSAT_3X26361 [Lactuca sativa]	8.52	5	5	12	528	57.5574	7.40088	1.00304	12	11.1673	1.0901	12	8.31567	0.936921	12	12.5189	1.05455	12	11.7511	1.00277	12	7.13102	0.835746	12	20.4617	0.596614
XP_023767814.1	phenylalanine ammonia-lyase-like [Lactuca sativa]	12.39	3	7	8	710	77.1755	6.49365	0.985409	3	12.4823	1.07577	3	4.49317	0.963151	3	6.68607	1.01722	3	3.54046	0.936665	3	13.4032	0.970935	3	27.0537	0.469912
PLY64566.1	hypothetical protein LSAT_6X31080 [Lactuca sativa]	11.6	2	6	7	707	77.0292	5.97314	1.02005	2	4.31682	1.13115	2	8.00445	0.962133	2	13.464	0.970205	2	3.27813	1.00485	2	7.4565	0.889327	2	2.10457	0.240493
XP_023758018.1	uncharacterized protein LOC111906495 isoform X4 [Lactuca sativa]	1.67	2	2	2	1977	217.748	4.94482	0.834544	2	7.01488	0.855528	2	10.4422	1.22065	2	13.1197	0.78967	2	7.40457	1.15379	2	6.85672	1.92228	2	11.2497	0.422453
XP_023766750.1	protein STRUBBELIG-RECEPTOR FAMILY 7-like [Lactuca sativa]	5.34	4	4	4	712	76.5497	6.90283	1.0985	4	11.6293	1.056	4	11.5312	1.05492	4	13.2544	0.982345	4	7.80967	0.901119	4	3.99675	0.754325	4	119.657	0.0492197
XP_023738227.1	E3 ubiquitin ligase BIG BROTHER-related [Lactuca sativa]	9.09	2	2	2	308	33.5801	4.23389	0.988636	2	10.3296	0.936344	2	19.2236	1.10902	2	32.1335	0.87805	2	2.16957	1.0256	2	0.371744	1.46901	2	13.1275	0.574282
XP_023739397.1	THO complex subunit 4A-like [Lactuca sativa]	10.42	3	3	4	259	27.3536	9.979	1.08078	4	4.20498	1.1004	4	5.19377	0.941658	4	6.12417	1.07216	4	7.95979	0.89262	4	2.10499	0.796219	4	47.8214	0.273266
XP_023762699.1	acyl-CoA-binding domain-containing protein 6-like [Lactuca sativa]	15.57	8	8	8	488	53.3133	6.53662	1.07195	8	3.10264	1.04442	8	15.6572	1.00143	8	9.99543	1.01003	8	8.98295	0.944404	8	7.66045	0.815689	8	32.6218	0.128632
XP_023768475.1	uracil phosphoribosyltransferase [Lactuca sativa]	7.58	2	2	3	277	30.1158	8.80713	0.864733	3	10.2475	0.800375	3	4.33643	1.10372	3	6.72735	0.88092	3	5.36237	1.10238	3	6.91265	1.87795	3	30.2295	0.313417
XP_023765624.1	protein PHOX1-like [Lactuca sativa]	3.81	2	2	3	735	83.4795	5.99854	0.883704	3	9.02686	0.878091	3	12.0636	1.16478	3	3.01621	0.924675	3	5.89846	1.10317	3	5.58005	1.25906	3	24.3369	0.424657
XP_023737928.1	pre-mRNA-processing factor 19-like [Lactuca sativa]	7.18	3	3	3	529	57.4879	6.15088	0.974467	3	14.7538	1.03572	3	3.33117	0.968924	3	13.3194	0.996148	3	12.7719	1.06538	3	10.7608	0.962198	3	42.8341	0.709329
XP_023750503.1	TRAF-type zinc finger domain-containing protein 1-like [Lactuca sativa]	6.44	1	1	1	202	22.7911	7.06396	0.955728	1		0.917801	1		1.30362	1		0.910052	1		1.00094	1		1.27483	1		0.986835
XP_023749457.1	ABC transporter F family member 1 [Lactuca sativa]	6.64	3	3	3	602	67.1342	6.68311	0.866784	3	1.92199	0.904856	3	5.57498	1.15799	3	20.387	0.957038	3	0.747113	0.987638	3	1.80417	1.39505	3	53.8264	0.461918
XP_023744826.1	uncharacterized protein At3g49720-like [Lactuca sativa]	16.03	3	3	3	262	28.8522	9.48096	1.04506	3	2.9875	1.02513	3	11.2778	1.08487	3	0.982748	1.01945	3	4.25533	0.894085	3	10.9186	1.23695	3	42.3791	0.988738
XP_023748167.1	germin-like protein 5-1 [Lactuca sativa]	28.31	3	4	26	219	23.2852	7.37158	0.777551	4	2.66862	0.961421	4	11.6272	1.32919	4	12.8196	0.929579	4	4.66128	1.0329	4	5.27017	1.50785	4	8.73179	0.607457
XP_023770301.1	mitochondrial Rho GTPase 1-like [Lactuca sativa]	6.81	2	3	4	646	71.1499	5.90967	0.758418	3	17.7966	0.793644	3	16.093	1.05785	3	4.82826	0.835041	3	12.7303	1.18606	3	23.6789	2.07817	3	7.24429	0.263459
XP_023771469.1	nuclear pore complex protein NUP93A-like [Lactuca sativa]	3.04	2	2	2	855	95.5641	7.12256	0.835896	2	17.9209	0.77776	2	23.3654	1.09513	2	13.8672	0.862736	2	12.551	1.1357	2	4.48293	2.13133	2	47.0548	0.299454
XP_023757272.1	glucosamine 6-phosphate N-acetyltransferase [Lactuca sativa]	8.92	1	1	2	157	17.7227	5.43994	0.93912	2	7.06052	0.887833	2	3.8399	1.16775	2	4.31463	1.04898	2	4.97205	1.02882	2	3.6869	1.13658	2	4.83242	0.471444
XP_023742615.1	ultraviolet-B receptor UVR8 [Lactuca sativa]	13.44	5	5	8	439	47.4184	6.06201	0.945237	8	2.04928	0.911886	8	6.26829	0.948821	8	16.3764	1.13738	8	13.5814	1.0821	8	3.11849	0.879995	8	23.4681	0.283784
XP_023754250.1	bifunctional L-3-cyanoalanine synthase/cysteine synthase 1, mitochondrial [Lactuca sativa]	4.3	1	2	3	372	40.4529	7.51807	1.05319	2	2.42686	1.16717	2	4.00575	0.938734	2	4.29319	1.05715	2	1.44181	0.946336	2	2.08923	0.631747	2	20.8927	0.290439
XP_023740114.1	protein DEK-like [Lactuca sativa]	7.64	5	5	8	628	71.0011	5.47803	1.20508	8	9.48866	1.25193	8	5.12471	1.06678	8	7.40293	0.964476	8	4.9566	0.789015	8	17.4608	0.333301	8	22.4356	0.0710401
PLY87448.1	hypothetical protein LSAT_2X64500 [Lactuca sativa]	4.27	3	3	3	937	103.104	7.09326	0.97223	3	6.32569	0.923465	3	16.9336	1.22548	3	12.757	0.988111	3	29.7249	0.978931	3	1.55437	1.24903	3	87.6678	0.818139
PLY79979.1	hypothetical protein LSAT_9X41920 [Lactuca sativa]	5.68	2	2	5	440	48.3129	5.16064	0.939792	5	4.56543	0.838338	5	4.19108	1.06731	5	7.80915	1.07309	5	6.88852	1.07448	5	2.01103	1.47132	5	23.0755	0.156788
PLY72753.1	hypothetical protein LSAT_4X184221 [Lactuca sativa]	24.39	2	2	3	82	9.54918	10.814	1.00452	3	1.23466	1.09979	3	1.81025	1.21456	3	1.46068	1.00496	3	16.6562	0.943639	3	4.04054	0.888095	3	14.2717	0.081714
XP_023758429.1	pectinesterase-like [Lactuca sativa]	3.79	3	3	3	581	64.1694	7.25439	1.1506	3	4.03135	1.1825	3	1.20099	1.00126	3	10.5096	1.0442	3	5.92241	0.855282	3	7.03609	0.382176	3	20.5414	0.161585
PLY85591.1	hypothetical protein LSAT_2X55601 [Lactuca sativa]	4.8	2	2	3	354	38.5578	7.73779	1.03898	3	1.3662	1.08766	3	9.25161	1.0207	3	8.15848	1.06556	3	2.42955	0.961134	3	1.7879	0.824853	3	3.572	0.245425
PLY69159.1	hypothetical protein LSAT_5X149640 [Lactuca sativa]	28.63	5	5	6	255	27.6824	5.60498	1.01341	6	10.7497	0.982813	6	16.7731	1.08692	6	11.6488	1.00286	6	19.7246	0.99998	6	13.135	1.07664	6	85.3319	0.977005
PLY68598.1	hypothetical protein LSAT_5X661 [Lactuca sativa]	2.25	1	1	1	754	83.6057	6.44287	1.02395	1		0.887395	1		1.29162	1		0.880739	1		0.983451	1		1.32393	1		0.979272
XP_023744352.1	subtilisin-like protease SBT1.8 [Lactuca sativa]	4.48	2	2	2	759	80.9148	8.1626	0.838697	2	23.8196	0.794312	2	24.0044	0.976847	2	26.8434	0.89807	2	17.8633	1.14489	2	27.6695	1.96106	2	72.2098	0.226982
XP_023764043.1	putative G3BP-like protein [Lactuca sativa]	2.67	1	1	2	450	49.9463	4.76709	0.891816	2	13.6897	1.0329	2	10.722	1.28495	2	9.20139	0.777968	2	2.25095	0.916009	2	12.6977	1.87464	2	38.0737	0.758567
XP_023767242.1	probable peroxygenase 4 [Lactuca sativa]	16.67	1	3	10	198	22.4335	8.6167	0.849963	3	14.7556	0.832233	3	1.46157	1.04346	3	4.54837	1.11515	3	7.52901	0.993292	3	8.08282	1.1576	3	31.0857	0.0976819
XP_023734763.1	long chain acyl-CoA synthetase 1-like [Lactuca sativa]	3.93	2	2	2	661	75.0553	6.75635	0.942666	2	13.6	0.887015	2	19.9149	1.24591	2	28.7029	0.944034	2	4.53921	1.01973	2	0.599711	1.24184	2	32.193	0.77681
XP_023756824.1	ricin B-like lectin EULS3 [Lactuca sativa]	16.83	2	4	5	202	22.5132	7.84033	0.942287	3	10.1649	1.02114	3	4.26164	0.904382	3	10.4861	1.06559	3	3.43538	1.12704	3	1.57242	1.20373	3	21.021	0.0287861
XP_023753226.1	FT-interacting protein 1 [Lactuca sativa]	3.4	2	3	4	1028	118.431	9.1001	0.904289	3	1.60863	0.966145	3	13.2537	1.16399	3	21.9242	1.0249	3	0.643281	1.03292	3	4.62726	1.09815	3	8.01767	0.64591
PLY72847.1	hypothetical protein LSAT_6X17661 [Lactuca sativa]	3.21	3	3	6	716	81.3408	5.5542	1.11752	6	3.46598	1.11377	6	0.861979	1.08751	6	2.41996	1.02249	6	0.859308	0.865325	6	13.8832	0.714318	6	9.88026	0.0557968
XP_023738473.1	beta-adaptin-like protein C [Lactuca sativa]	9.93	1	8	36	896	99.9015	5.31299	0.882148	1		0.770414	1		1.5732	1		0.807777	1		0.998351	1		1.77036	1		0.777544
XP_023766479.1	cytochrome b-c1 complex subunit Rieske-4, mitochondrial-like [Lactuca sativa]	20.15	4	5	7	268	29.5101	8.66064	0.893785	4	10.1567	0.955682	4	24.4622	0.935379	4	20.4249	0.939742	4	40.2233	1.12781	4	15.3836	1.47571	4	45.594	0.184954
XP_023728929.1	ATP-dependent 6-phosphofructokinase 5, chloroplastic-like [Lactuca sativa]	9.19	3	4	4	533	58.4198	7.6499	1.08098	3	14.041	1.17219	3	18.4054	0.947553	3	5.6245	0.980453	3	26.7646	0.975374	3	22.9563	0.665474	3	82.2614	0.191146
XP_023748289.1	agmatine deiminase isoform X2 [Lactuca sativa]	3.8	1	1	1	368	40.8432	5.23682																			#DIV/0!
XP_023759198.1	peptidyl-prolyl cis-trans isomerase FKBP62-like [Lactuca sativa]	5.82	2	3	3	567	63.1774	5.50342	0.977865	2	0.361402	0.996963	2	10.1774	0.906792	2	11.0519	1.18474	2	27.4238	0.978608	2	0.68537	0.793383	2	78.5235	0.840104
XP_023766402.1	soluble inorganic pyrophosphatase 1-like [Lactuca sativa]	11.16	1	2	3	215	24.5364	5.68115	1.12295	1		1.03206	1		0.845711	1		1.02194	1		1.00791	1		0.931937	1		0.887701
PLY67206.1	hypothetical protein LSAT_6X82681 [Lactuca sativa]	21.62	1	2	3	111	12.9675	5.13525	1.161	1		1.2247	1		1.09167	1		0.98032	1		0.721552	1		0.83934	1		0.0206346
PLY93787.1	hypothetical protein LSAT_6X87200 [Lactuca sativa]	22.16	4	4	7	167	18.6165	8.20654	1.02543	7	9.98545	1.06199	7	9.34491	0.970833	7	6.61464	1.00536	7	5.28586	0.980005	7	8.24455	0.92754	7	84.3774	0.238737
XP_023755424.1	tubulin-folding cofactor B [Lactuca sativa]	4.96	1	1	2	242	27.0606	5.35107	0.836828	2	4.38464	0.871402	2	0.342559	1.21064	2	4.21965	0.867399	2	9.14099	1.09133	2	3.16543	1.87025	2	8.15086	0.405373
XP_023758158.1	probable carboxylesterase 12 [Lactuca sativa]	4.13	1	1	1	315	35.3307	5.98584	0.827985	1		0.750972	1		1.12626	1		0.923187	1		1.14501	1		2.09784	1		0.2672
XP_023729326.1	cytochrome P450 98A2-like [Lactuca sativa]	6.1	2	2	2	508	57.5721	8.32373	0.858835	2	12.2354	0.836987	2	8.89502	1.17872	2	14.8167	0.926947	2	2.92011	1.09874	2	10.8076	1.64515	2	42.0547	0.336191
XP_023739159.1	protein LSM12 homolog [Lactuca sativa]	10.93	1	1	1	183	20.2144	5.47803	0.824307	1		0.704933	1		1.14399	1		0.79838	1		1.21192	1		2.4089	1		0.309443
XP_023728362.1	calcineurin B-like protein 2 [Lactuca sativa]	5.75	1	1	1	226	26.0062	4.94482	0.862249	1		0.871233	1		1.07515	1		0.939343	1		1.09932	1		1.81796	1		0.278739
XP_023771758.1	vacuolar protein sorting-associated protein 26A [Lactuca sativa]	16.61	3	4	5	301	34.836	7.47412	0.968507	3	20.374	0.96147	3	22.7215	1.12261	3	7.65186	0.883682	3	10.9702	1.03346	3	19.0534	1.47691	3	73.2914	0.573074
XP_023766506.1	1-aminocyclopropane-1-carboxylate oxidase homolog 1-like [Lactuca sativa]	9.24	1	3	3	357	40.2185	5.12256	0.447332	1		0.430227	1		0.706006	1		1.18436	1		1.50618	1		3.19374	1		0.0850299
PLY65803.1	hypothetical protein LSAT_5X141381 [Lactuca sativa]	9.9	2	2	2	192	21.3782	6.80029	1.11177	2	7.37887	1.18552	2	5.57663	0.876875	2	5.74314	1.08008	2	4.39544	0.850306	2	2.74371	0.780198	2	17.8342	0.299851
PLY86305.1	hypothetical protein LSAT_8X41661 [Lactuca sativa]	5.58	1	1	1	269	29.023	6.58057	1.04458	1		1.22731	1		1.00382	1		0.931349	1		0.947416	1		0.770613	1		0.0787184
XP_023733500.1	H/ACA ribonucleoprotein complex subunit 3-like protein [Lactuca sativa]	23.44	1	1	1	64	7.49701	10.1401	0.942568	1		0.723549	1		1.45202	1		0.969955	1		1.06738	1		1.14096	1		0.932185
XP_023755561.1	serine/arginine-rich splicing factor RS40-like isoform X3 [Lactuca sativa]	2.61	1	1	1	345	39.9242	10.6382	1.02693	1		1.1986	1		1.00195	1		1.07496	1		0.932395	1		0.477758	1		0.263524
[truncated: 1,495 more rows]
