# Supplementary material for: Quantitative proteomic analyses reveal that energy metabolism and protein biosynthesis reinitiation are responsible for the initiation of bolting induced by high temperature in lettuce (Lactuca sativa L.)
Source: BMC Genomics. 2021 Jun 9;22:427. doi: 10.1186/s12864-021-07664-5 (PMC8190844; doi:10.1186/s12864-021-07664-5)
Supplement: Supplementary file 3 — Additional file 3: Table S3. All peptides identified using iTRAQ in lettuce stems during bolting initiation induced by high temperature. [file 12864_2021_7664_MOESM3_ESM.xlsx]

## Sheet: Sheet1
Sequence	PSMs	Protein Group Accessions	Modifications	PEP	IonScore	Exp Value	Charge	MH+ [Da]	ΔM [ppm]	Missed Cleavages	CK1/REF	CK2/REF	CK3/REF	G1/REF	G2/REF	G3/REF	T-TEST P-Value
gANVAGGR	1	XP_023771422.1;XP_023753868.1	N-Term(iTRAQ8plex)	0.006797	17.06	0.241066	2	1005.58	0.916502	0
gAGIVAAR	2	XP_023731587.1;XP_023737617.1	N-Term(iTRAQ8plex)	0.001518	10.24	1.65118	2	1018.63	-0.500183	0
aSHIVGYPR	9	XP_023739384.1;XP_023751397.1	N-Term(Acetyl)	0.0005714	47.77	0.000432812	2	1041.55	0.135175	0
aDASGLGR	1	XP_023772378.1	N-Term(iTRAQ8plex)	0.002513	9.65	4.40616	2	1050.58	-1.19148	0	0.816078	0.683966	1.20855	1.01868	1.144	1.83078	0.223435
gAGPTVVR	1	XP_023754871.1;XP_023750262.1	N-Term(iTRAQ8plex)	0.001282	42.8	0.00272375	3	1060.64	-2.13397	0
iGSAGVVR	3	XP_023752417.1;XP_023756814.1	N-Term(iTRAQ8plex)	0.0006433	41.7	0.00287673	3	1062.65	-3.27346	0
sGAYIVR	8	XP_023767798.1;XP_023765742.1;XP_023745899.1;XP_023744851.1	N-Term(iTRAQ8plex)	0.004049	35.34	0.0157027	3	1069.63	0.218561	0
gAGANILR	3	XP_023740650.1	N-Term(iTRAQ8plex)	0.00025	48.73	0.000202291	3	1075.65	0.529485	0	0.968522	0.714474	0.813446	1.00878	1.06888	2.31101	0.217014
vGGFLQR	3	XP_023730286.1;XP_023731249.1;XP_023730287.1;XP_023730284.1	N-Term(iTRAQ8plex)	0.004111	26.35	0.090726	3	1080.65	-0.808444	0
sGLGYAAR	1	XP_023731033.1	N-Term(iTRAQ8plex)	0.001853	5.92	7.79089	2	1098.62	-0.0219292	0	0.78364	0.78935	1.0343	0.974429	1.19774	1.96427	0.176478
lLGGLAVR	2	XP_023736475.1;XP_023728669.1	N-Term(iTRAQ8plex)	0.003666	37.31	0.0152804	3	1102.72	-2.3261	0
aAVTNAPR	1	XP_023750365.1	N-Term(iTRAQ8plex)	0.002959	13.34	3.34377	2	1103.65	1.79438	0	0.911568	0.911104	1.37707	0.766896	0.974477	1.89913	0.719461
aAGGFGGIR	2	XP_023772552.1	N-Term(iTRAQ8plex)	0.0001266	38.25	0.00509468	3	1109.64	-0.050762	0	0.935059	0.72947	0.855505	1.08588	1.1511	1.76985	0.0933936
gAGNTVSGR	1	XP_023733868.1	N-Term(iTRAQ8plex)	0.003455	18.79	0.476988	2	1122.61	-1.88632	0	0.858557	0.833116	0.94751	0.691039	1.17089	2.86431	0.351362
qGVLTPGR	3	XP_023760895.1	N-Term(iTRAQ8plex)	0.001841	3.58	25.4348	3	1131.68	-0.517397	0	0.962017	1.09438	1.14233	0.869243	0.982484	1.28329	0.882448
tAAAPIER	3	XP_023740650.1	N-Term(iTRAQ8plex)	0.003446	31.61	0.0340978	3	1132.66	0.200622	0	0.947145	0.806563	1.14814	0.725455	0.998195	1.86624	0.55655
eGTQAAPR	1	XP_023738841.1	N-Term(iTRAQ8plex)	0.002417	2.13	14.1453	2	1133.62	2.6641	0	0.917646	0.968105	1.39562	0.845937	0.930859	1.53344	0.97269
gGFALNPR	2	XP_023753820.1	N-Term(iTRAQ8plex)	0.0004913	50.94	0.000368863	3	1135.65	-1.67515	0	0.860597	0.811855	0.895118	0.879908	1.14474	2.42344	0.259226
aGQSTVIR	1	XP_023760810.1	N-Term(iTRAQ8plex)	0.002291	10.09	4.08447	2	1135.67	-2.30982	0	0.829279	0.806551	1.07055	0.857841	1.15349	2.24276	0.295935
qNPLLPR	2	XP_023752517.1	N-Term(iTRAQ8plex)	0.004749	22.99	0.649529	3	1141.7	1.4042	0	0.913872	0.977526	1.12037	0.921586	1.03827	1.44574	0.483583
gNTANVIR	1	XP_023740650.1	N-Term(iTRAQ8plex)	0.002353	11.47	3.18645	2	1148.67	1.53272	0	0.94401	0.734853	0.848277	0.984621	1.08556	2.38143	0.230342
aQAAFLAR	4	XP_023758099.1	N-Term(iTRAQ8plex)	0.0006586	29.38	0.0328734	3	1151.68	-0.900295	0	0.78127	0.770396	0.91477	1.14131	1.14585	1.77444	0.0690165
iAAALIER	1	PLY63797.1	N-Term(iTRAQ8plex)	0.004155	19.61	0.439223	2	1160.73	-0.29392	0	1.01979	1.07902	0.961475	0.969582	1.01008	1.0653	0.912823
vATPENAR	4	XP_023750992.1	N-Term(iTRAQ8plex)	0.002793	18.45	0.586561	3	1161.65	-1.21153	0	0.962312	1.73875	2.01475	0.37286	0.42873	1.05534	0.0678838
gAAQILER	1	PLY70735.1	N-Term(iTRAQ8plex)	0.003031	11.95	3.68916	2	1161.69	-1.13233	0	0.93144	0.934928	1.15448	0.829028	0.982656	2.01389	0.518409
vGGVLAVSR	1	XP_023736057.1;XP_023755744.1	N-Term(iTRAQ8plex)	0.0003182	15.87	1.14917	2	1161.73	1.90369	0
eGTQATPR	1	XP_023741537.1	N-Term(iTRAQ8plex)	0.001528	10.74	2.38664	2	1163.63	2.12253	0	0.903885	1.03011	1.1991	0.774288	1.05723	1.61127	0.711875
sVVASGLAR	1	XP_023744851.1	N-Term(iTRAQ8plex)	0.005601	19.53	0.510347	2	1163.71	0.211818	0	0.952472	1.06578	1.14129	0.807246	1.03608	1.41571	0.866957
qAASAGAER	1	XP_023734037.1	N-Term(iTRAQ8plex)	0.0002707	16.17	0.722223	2	1164.63	0.216246	0	0.93442	0.896219	1.86869	0.679281	0.861701	1.46479	0.591404
vFASPLAR	2	XP_023761925.1	N-Term(iTRAQ8plex)	0.001151	28.75	0.0542076	3	1164.7	-1.55752	0	0.926539	0.974081	0.863753	0.962211	1.11513	1.59051	0.191554
mANADLAR	2	XP_023757994.1	N-Term(iTRAQ8plex)	0.001885	33.97	0.014331	3	1165.63	-2.95909	0	0.845943	0.976361	1.06565	0.823759	1.10514	1.93795	0.392233
nTIITGSR	1	XP_023758427.1	N-Term(iTRAQ8plex)	0.00585	11.98	2.48794	2	1165.69	2.30418	0	0.893477	0.782629	1.05589	0.937221	1.25688	1.44117	0.146179
dATSEAIR	1	XP_023729585.1	N-Term(iTRAQ8plex)	0.003777	5.35	9.42329	2	1166.63	-0.215925	0	0.826942	0.892302	1.26819	0.845282	1.07935	1.84145	0.476385
sDSLDGNR	1	XP_023772108.1	N-Term(iTRAQ8plex)	0.005885	10.95	1.39412	2	1167.59	1.98175	0	0.788284	0.982823	1.04487	0.806958	1.15711	2.04702	0.350376
aQVVYER	6	XP_023759236.1;XP_023755051.1	N-Term(iTRAQ8plex)	0.006836	24.73	0.180202	2	1168.66	0.61476	0
gLFSAITR	1	PLY66164.1	N-Term(iTRAQ8plex)	0.001153	12.43	4.2118	2	1168.7	-0.136127	0	1.02874	0.970906	0.863749	0.981731	0.945943	1.81348	0.366364
gYGGGDGGAR	1	XP_023741236.1	N-Term(iTRAQ8plex)	3.36e-05	45.66	0.000331406	2	1170.58	-1.28501	0	1.01344	1.13258	0.99794	0.640098	0.956377	2.21089	0.669916
gVYGETSR	1	XP_023730627.1	N-Term(iTRAQ8plex)	0.002766	9.93	2.48473	2	1172.62	-0.665435	0	0.741569	0.640693	0.984699	0.799286	1.31792	2.88144	0.238708
vIAVGPGTR	2	XP_023750930.1	N-Term(iTRAQ8plex)	0.0002741	35.46	0.0234099	3	1173.72	-0.727285	0	0.77483	0.751527	1.07853	0.794332	1.05107	2.92654	0.348143
iAGIEVLR	4	AGB06243.1;XP_023730281.1;XP_023731239.1	N-Term(iTRAQ8plex)	0.0007421	32.27	0.00607748	3	1174.75	2.19672	0
sVAQVVLR	1	XP_023755248.1	N-Term(iTRAQ8plex)	0.003245	5.66	11.9795	2	1175.74	-0.104414	0	0.862998	0.785027	0.775822	1.12982	1.23502	1.59254	0.0231443
sTVEALPR	2	XP_023761232.1	N-Term(iTRAQ8plex)	0.004042	7.47	7.09975	2	1176.69	-1.24392	0	0.889289	0.994934	1.12298	0.87294	1.04332	1.65118	0.489509
qGSAAIGLR	1	XP_023737057.1	N-Term(iTRAQ8plex)	5.929e-05	20.27	0.359914	2	1176.7	-0.318348	0	0.912261	0.878301	0.946479	0.826918	1.20553	1.90625	0.274725
dVVVIATR	1	XP_023734258.1	N-Term(iTRAQ8plex)	0.002767	16.3	1.00802	2	1176.73	0.0936208	0	1.11289	1.13892	1.20219	0.745812	0.869123	1.3087	0.364285
dLDQVAGR	3	XP_023753882.1;XP_023736982.1	N-Term(iTRAQ8plex)	0.0006738	44.48	0.00131887	3	1177.65	0.967749	0
sIVASGLAR	7	XP_023767798.1;XP_023745899.1	N-Term(iTRAQ8plex)	0.0007795	46.45	0.0011595	3	1177.72	-0.652545	0
aMSAILLR	1	XP_023752229.1;XP_023754866.1	N-Term(iTRAQ8plex)	0.002324	6.76	11.5869	2	1178.72	0.528751	0
dQGVGEDR	1	XP_023729426.1	N-Term(iTRAQ8plex)	0.004665	12.53	0.580809	2	1179.59	-1.04796	0	1.22999	0.944872	1.01639	0.801931	0.967889	1.36561	0.925877
aSNITQSR	2	XP_023753592.1	N-Term(iTRAQ8plex)	0.004124	7.13	8.83008	2	1180.66	1.32521	0	0.852845	0.83673	1.11312	0.866041	1.13822	1.98658	0.319979
dLALSGFR	1	PLY73848.1	N-Term(iTRAQ8plex)	0.005211	5.56	13.5928	2	1182.68	-0.669157	0	0.985204	1.05119	0.936609	0.928239	1.08454	1.20245	0.401341
gFTQSNAR	1	XP_023760360.1	N-Term(iTRAQ8plex)	0.001595	6.6	5.67724	2	1184.63	-3.552	0	0.681029	0.669118	0.978074	0.953279	1.27657	2.63437	0.182539
gYEGVVTR	4	XP_023735008.1;XP_023762584.1	N-Term(iTRAQ8plex)	0.0005712	48.84	0.000481324	3	1184.66	0.581235	0
gYGGGDGGSR	2	XP_023747490.1	N-Term(iTRAQ8plex)	0.003999	2.37	5.64943	2	1186.57	-2.84198	0	0.915934	0.909916	1.11695	0.846932	1.02271	1.61171	0.497827
aIAELIPR	10	XP_023755530.1	N-Term(iTRAQ8plex)	0.000178	65.42	1.33204e-05	3	1186.75	0.477302	0	0.96617	1.01586	0.976335	0.88148	1.01875	1.59426	0.460039
vVEVAPIR	2	XP_023773050.1	N-Term(iTRAQ8plex)	0.001268	46.03	0.00171129	3	1186.74	-3.61145	0	0.820738	0.870284	0.922546	0.737038	1.2051	2.60284	0.315274
gALSDHER	5	XP_023737089.1;PLY86633.1	N-Term(iTRAQ8plex)	0.001402	29.28	0.0244917	3	1188.63	0.388702	0
vMPAVIVR	4	XP_023737947.1	N-Term(iTRAQ8plex)	0.001336	50.88	0.000297644	3	1188.74	-2.09552	0	1.05161	1.15656	1.00051	0.872467	0.876966	1.19419	0.48862
tLGLVLLR	1	XP_023764702.1	N-Term(iTRAQ8plex)	0.004903	9.03	0.468847	2	1188.8	-1.76918	0	1.00942	0.842058	1.21679	0.910941	1.04554	1.35295	0.660725
gDLAVVVGR	1	PLY64444.1	N-Term(iTRAQ8plex)	0.0001103	29.35	0.10546	2	1189.72	-0.848275	0	0.829042	0.853585	0.859452	0.963739	1.14519	2.2357	0.205013
eLEAVGLR	1	XP_023734402.1	N-Term(iTRAQ8plex)	0.003274	7.78	6.06044	2	1190.71	0.484162	0	1.08173	1.01518	0.931161	0.927572	0.999138	1.30888	0.609094
dVVLIATR	6	XP_023770946.1	N-Term(iTRAQ8plex)	0.00208	26.54	0.0604459	2	1190.74	-1.46622	0	1.00196	1.11149	1.0987	0.808199	0.961234	1.41403	0.961284
eSLLQAAR	2	XP_023736346.1;PLY63602.1	N-Term(iTRAQ8plex)	0.003145	9.51	7.3771	2	1191.7	0.585568	0
vDEAELGR	1	XP_023748778.1	N-Term(iTRAQ8plex)	0.005698	6.35	6.78997	2	1192.64	-2.38997	0	1.02513	0.983927	1.00395	0.966734	1.00584	1.28247	0.465349
aIELAESR	1	XP_023740638.1;XP_023768204.1	N-Term(iTRAQ8plex)	0.005592	12.16	2.85215	2	1192.68	-1.77835	0
nMLTAQGR	2	XP_023758427.1	N-Term(iTRAQ8plex)	0.002943	15.69	0.964442	2	1194.65	-1.84552	0	0.85112	0.779773	0.795451	0.959095	1.30716	1.94042	0.108434
fSVSPVVR	2	XP_023756040.1;XP_023741410.1	N-Term(iTRAQ8plex)	0.001175	37.7	0.00854217	3	1194.71	-0.855027	0
dGLVcTAR	1	XP_023766113.1;XP_023758178.1	N-Term(iTRAQ8plex); C5(Carbamidomethyl)	0.002145	9.46	3.51044	2	1195.64	-0.316912	0
lAQGPQER	1	XP_023741637.1;XP_023740941.1;XP_023762602.1	N-Term(iTRAQ8plex)	0.001576	48.23	0.000785392	3	1202.68	0.0226551	0
aSIVELIR	6	PLY90043.1	N-Term(iTRAQ8plex)	0.001847	16.35	0.421766	2	1204.76	-0.760649	0	1.03986	0.963631	1.27327	0.989215	0.816702	1.19517	0.557243
eALDSNPR	1	PLY67314.1	N-Term(iTRAQ8plex)	0.001471	15.19	0.671975	2	1205.64	0.267662	0	0.876904	0.950326	1.27981	0.851663	1.02823	1.61626	0.646812
dLEVQAAR	1	XP_023771422.1	N-Term(iTRAQ8plex)	0.001914	8.11	8.48345	2	1205.68	-0.958121	0	0.888724	0.825745	1.01041	1.10354	1.13463	1.29862	0.029065
vELSETAR	1	PLY64566.1;XP_023767814.1	N-Term(iTRAQ8plex)	0.005351	2.46	23.241	2	1208.68	-1.17942	0
gNDEIMAR	1	PLY80353.1;XP_023764263.1	N-Term(iTRAQ8plex)	0.001608	14.78	0.716881	2	1209.62	-1.34552	0
sFVPVGSGR	3	XP_023732823.1	N-Term(iTRAQ8plex)	0.005568	8.58	5.86598	3	1209.69	0.844007	0	0.934028	0.877634	0.840796	0.945276	1.20678	1.62108	0.133134
aQEAFLAR	1	XP_023732636.1;XP_023771706.1	N-Term(iTRAQ8plex)	0.002492	18.37	0.612748	2	1209.69	-0.986494	0
aETGGGITVAHR	3	XP_023731926.1	N-Term(Acetyl)	9.079e-06	62.69	9.82342e-06	2	1210.62	-1.7613	0
tVGTVGcGR	2	PLY77752.1	N-Term(iTRAQ8plex); C7(Carbamidomethyl)	0.005695	4.62	11.5968	2	1210.65	0.665797	0	0.821556	0.814065	0.978568	0.787047	1.25953	2.1973	0.263463
lVGEYGLR	2	XP_023731307.1	N-Term(iTRAQ8plex)	0.003744	23.5	0.144279	2	1210.71	-0.2834	0	0.976671	0.973756	0.890745	0.966495	1.08815	1.42149	0.202201
sLITDSQHLR	1	XP_023760588.1	N-Term(Acetyl)	0.006274	13.23	1.34758	2	1211.63	-2.76256	0
eDFGTEGR	2	XP_023749830.1	N-Term(iTRAQ8plex)	0.0007691	12.26	0.686407	2	1214.6	-0.104386	0	0.797142	0.853211	1.12873	0.925286	1.14173	1.77886	0.266963
qATYTTAR	2	XP_023754871.1;XP_023750262.1	N-Term(iTRAQ8plex)	0.005148	12.17	1.50167	2	1215.66	-1.60791	0
gNNPEIIR	1	XP_023771422.1;XP_023753868.1	N-Term(iTRAQ8plex)	0.0005611	22.16	0.381909	2	1216.69	-1.14089	0
gLVGEIIGR	4	XP_023772781.1	N-Term(iTRAQ8plex)	0.0002612	58.75	9.80805e-05	3	1217.75	-2.10262	0	0.959168	0.995716	0.896551	0.973212	0.977978	1.94026	0.343392
gLQGNVGNR	1	XP_023747050.1	N-Term(iTRAQ8plex)	0.0003533	13.96	1.87435	2	1218.68	-0.555663	0	0.818049	0.647834	0.828387	0.990152	1.22493	2.61737	0.173245
gQNPVFPR	2	XP_023753587.1	N-Term(iTRAQ8plex)	0.001457	9.1	5.33322	2	1218.69	-2.05132	0	0.9758	0.961053	1.14554	0.896741	0.923752	1.74413	0.602011
iNSSALPGR	1	XP_023766750.1	N-Term(iTRAQ8plex)	0.0003685	8.38	8.21895	2	1218.71	-0.0577183	0	0.951928	0.987802	1.17906	0.885291	1.03526	1.3079	0.810052
iLLESAIR	6	PLY80353.1;XP_023764263.1	N-Term(iTRAQ8plex)	0.003427	46.32	0.000521528	3	1218.77	-0.107377	0
sGSAAGAAPAR	1	XP_023763254.1	N-Term(iTRAQ8plex)	2.632e-07	29.02	0.0495617	2	1219.67	2.29151	0	0.892051	0.859285	1.2448	0.888085	1.0284	1.80767	0.479486
aNMPAQER	1	XP_023735827.1	N-Term(iTRAQ8plex)	0.0007732	21.25	0.104235	2	1220.64	-0.524149	0	0.906666	0.923722	1.06486	0.878471	1.0981	1.73095	0.357185
nSVVDLNR	1	XP_023729638.1	N-Term(iTRAQ8plex)	0.004732	15.7	1.08873	2	1220.69	-0.467421	0	0.991504	1.06899	1.18045	0.83543	0.999758	1.21008	0.619872
dAEVQEAR	1	XP_023753868.1	N-Term(iTRAQ8plex)	0.001474	12.52	0.959984	2	1221.64	-0.173971	0	0.922538	0.917474	1.14449	0.783207	1.07262	1.94552	0.488448
nVQDNTAR	1	XP_023772276.1	N-Term(iTRAQ8plex)	0.005497	11.12	1.6149	2	1221.65	-1.0647	0	0.767749	0.861059	0.871643	0.969541	1.07423	2.65781	0.251008
aAFNNPER	3	XP_023768267.1;XP_023756073.1	N-Term(iTRAQ8plex)	0.0002291	35.89	0.00637639	2	1222.65	-1.67304	0
mENADLAR	3	XP_023728932.1	N-Term(iTRAQ8plex)	0.002626	38.47	0.00338514	3	1223.64	-0.463686	0	0.920128	1.0339	1.17183	0.775728	1.01104	1.48265	0.838616
vIGFDNVR	2	XP_023769317.1;XP_023759850.1	N-Term(iTRAQ8plex)	0.004824	36.06	0.0106034	3	1223.7	-1.13131	0
sFVPIGSGR	4	XP_023740656.1	N-Term(iTRAQ8plex)	0.0004349	19.34	0.498246	2	1223.7	-0.89587	0	0.79439	0.78172	0.829554	1.02374	1.26656	1.79321	0.0698595
sAIGEGMTR	2	PLY96291.1	N-Term(iTRAQ8plex)	8.787e-05	23.1	0.177055	2	1225.65	-0.771139	0	0.923364	0.865325	1.03419	0.888647	1.12291	1.78345	0.300062
gEYDLAVR	2	XP_023748778.1	N-Term(iTRAQ8plex)	0.001885	10.15	2.53588	2	1226.67	-1.10347	0	0.908471	0.924	1.13419	0.875262	1.06243	1.70904	0.437093
lYAESLAR	1	XP_023750989.1	N-Term(iTRAQ8plex)	0.004662	4.65	15.8873	2	1226.7	-0.508851	0	0.899223	0.952541	0.972718	1.05051	1.06561	1.38929	0.114168
vNIPVLLR	1	XP_023731584.1	N-Term(iTRAQ8plex)	0.002694	8.11	1.89294	2	1227.81	-0.54902	0	0.946251	1.01485	0.998273	1.02181	1.00457	1.29158	0.277626
gIGEcFSR	4	XP_023740650.1	N-Term(iTRAQ8plex); C5(Carbamidomethyl)	0.001285	7.98	2.61918	2	1229.62	-1.77694	0	0.945993	0.843702	1.00623	0.982978	0.998647	1.88804	0.302736
aLIIQPDR	2	XP_023734882.1;PLY95719.1;XP_023750266.1	N-Term(iTRAQ8plex)	0.00317	38.65	0.00760073	3	1229.75	-3.64353	0
fTDFAAVR	1	XP_023728300.1	N-Term(iTRAQ8plex)	0.003598	14.42	1.51069	2	1230.68	-1.13901	0	0.990435	1.01004	0.935085	1.03946	1.00655	1.22224	0.192033
lVAELPER	10	XP_023737055.1	N-Term(iTRAQ8plex)	0.005397	46.48	0.00131907	3	1230.74	0.144104	0	0.965999	1.00721	0.979326	0.890324	1.05712	1.38381	0.434355
iGDPIEQR	1	XP_023761830.1	N-Term(iTRAQ8plex)	0.006644	18.56	0.832411	2	1231.69	-1.1564	0	1.00547	1.02371	1.15229	0.901778	0.977958	1.21844	0.806341
gGLGVGALQR	3	XP_023736982.1	N-Term(iTRAQ8plex)	1.079e-05	52.89	0.000316394	3	1231.74	-2.49873	0	0.978167	0.952238	0.96775	0.925596	0.992528	1.76695	0.386457
qTVAAEGPR	1	XP_023769527.1	N-Term(iTRAQ8plex)	0.0001004	9.43	4.95439	2	1232.69	-1.65932	0	0.867259	0.939899	1.19756	0.83073	1.07809	1.76059	0.495153
iDVLQNAR	2	XP_023761830.1	N-Term(iTRAQ8plex)	0.005961	16.16	1.49983	2	1232.73	0.912903	0	0.925921	0.919037	0.911243	1.07018	1.09535	1.34784	0.0466975
gVEAVSLVR	1	XP_023758290.1	N-Term(iTRAQ8plex)	0.001335	2.57	33.118	2	1233.74	-1.97686	0	0.897574	0.875038	0.869032	0.788318	1.18748	2.3575	0.297263
nAAVGEITR	1	XP_023751846.1	N-Term(iTRAQ8plex)	2.691e-05	33.24	0.0243286	2	1234.71	0.597063	0	1.00335	1.11217	1.14413	0.846256	1.00982	1.03379	0.165309
aAGVTSIGVR	1	XP_023734413.1	N-Term(iTRAQ8plex)	0.0001191	16.11	1.03963	2	1234.74	-0.303288	0	0.977724	1.00516	1.0854	0.867981	1.0184	1.50146	0.611822
aAEDLQER	1	XP_023765154.1	N-Term(iTRAQ8plex)	0.002484	21.96	0.158562	2	1235.65	-0.587391	0	0.897463	0.851416	1.01851	0.98705	1.08895	1.75498	0.22282
aGGASNLVSR	1	XP_023765238.1	N-Term(iTRAQ8plex)	4.237e-06	13.06	2.37516	2	1235.7	-0.79512	0	0.919822	0.857047	0.91606	0.906243	1.08473	2.19781	0.285279
qQNSTAQR	1	XP_023745810.1	N-Term(iTRAQ8plex)	0.001389	11	2.0454	2	1236.66	-0.184208	0	0.814783	0.789717	0.86385	0.96544	1.23559	2.13303	0.153407
vTDDDVIR	3	XP_023754231.1	N-Term(iTRAQ8plex)	0.00361	33.37	0.0159709	3	1236.67	-2.11462	0	0.938257	0.98496	1.1842	0.860242	1.02426	1.52403	0.662594
iVSASQDGR	1	XP_023747533.1	N-Term(iTRAQ8plex)	0.001382	5.16	13.4412	2	1236.69	2.16576	0	0.926236	0.91926	0.916813	0.938641	1.11248	1.74859	0.232836
eASVWGER	1	XP_023763883.1;PLY87858.1;PLY87885.1	N-Term(iTRAQ8plex)	0.003729	12.17	1.47437	2	1237.65	-0.399818	0
tAEGALESR	1	XP_023738873.1	N-Term(iTRAQ8plex)	0.0008831	9.84	3.40309	2	1237.67	-1.19841	0	0.889579	0.959199	0.877289	1.00025	1.17554	1.38337	0.0709083
dTSGEVLGR	2	XP_023739994.1	N-Term(iTRAQ8plex)	0.005719	16.06	0.766762	2	1237.67	0.576917	0	0.970809	0.816263	0.91233	0.972035	1.14122	1.65776	0.165892
dMINALTR	1	XP_023747962.1	N-Term(iTRAQ8plex)	0.001591	10.39	3.86213	2	1237.69	-0.0757067	0	0.994744	1.10244	0.96277	0.925909	1.00723	1.2444	0.726569
gDLEESER	1	XP_023771283.1	N-Term(iTRAQ8plex)	0.004527	17.5	0.188498	2	1238.61	-7.89773	0	1.01564	0.871543	0.959807	0.892655	1.03519	1.93706	0.36152
mIVTDEAR	1	XP_023756496.1	N-Term(iTRAQ8plex)	0.003941	30.44	0.0338869	2	1238.67	-1.46439	0	0.951026	0.959105	0.833275	0.916291	1.10572	1.82849	0.259192
mENADLAR	2	XP_023728932.1	N-Term(iTRAQ8plex); M1(Oxidation)	0.005303	28.52	0.0308627	2	1239.63	-0.283752	0	0.846891	0.917978	1.62669	0.72484	0.898487	1.50756	0.813
nMQASTGAR	1	XP_023757573.1	N-Term(iTRAQ8plex)	0.0002393	11.58	1.60898	2	1239.64	-2.54421	0	0.928207	0.887024	1.08974	0.845128	1.12623	1.72499	0.378647
nLGLYAER	2	PLY63797.1	N-Term(iTRAQ8plex)	0.004876	34.88	0.0130035	3	1239.7	-1.40924	0	0.912239	0.939379	0.996632	0.907416	1.1078	1.65048	0.289483
aAENVYIR	1	XP_023752419.1	N-Term(iTRAQ8plex)	0.005589	9.59	4.27513	2	1239.7	0.964832	0	0.793912	0.743811	0.777215	1.12213	1.26302	1.89586	0.0514188
aGGAGGPPPVR	3	XP_023731043.1	N-Term(iTRAQ8plex)	1.029e-05	24.28	0.16423	2	1239.71	-1.13487	0	0.862112	0.819292	1.08391	0.819031	1.17667	2.02042	0.317604
aSLNDFDR	2	XP_023733462.1;XP_023743386.1	N-Term(iTRAQ8plex)	0.003887	22.55	0.134251	2	1241.64	-2.19794	0
sLcAcGDR	2	XP_023765209.1;PLY65150.1	N-Term(iTRAQ8plex); C3(Carbamidomethyl); C5(Carbamidomethyl)	0.004408	5.46	1.50756	2	1242.58	-2.50708	0
lEAMGFDR	1	XP_023744149.1;XP_023768267.1;XP_023756073.1	N-Term(iTRAQ8plex)	0.00149	13.02	1.15741	2	1242.64	-1.5862	0
dFSSADAAR	1	XP_023753033.1	N-Term(iTRAQ8plex)	0.002808	1.14	8.72963	2	1243.61	-13.6967	0	0.828259	1.07189	1.42599	0.858681	0.929157	1.41299	0.873363
nENVVPLR	1	XP_023749664.1	N-Term(iTRAQ8plex)	0.003918	17.74	1.34193	2	1244.72	-2.72449	0	0.950153	0.961189	1.15014	0.890302	1.0839	1.2641	0.664147
gDESYQSR	1	XP_023772108.1	N-Term(iTRAQ8plex)	0.003412	12.14	0.470425	2	1245.6	-3.57414	0	0.776092	0.868753	0.959714	0.853033	1.17625	2.42273	0.270049
aLDPAVLSR	1	XP_023747991.1	N-Term(iTRAQ8plex)	0.001222	8.54	7.08891	2	1245.75	-0.389976	0	0.881028	0.893955	0.953858	0.984991	1.12544	1.69479	0.175404
nQNINSVR	1	PLY72178.1	N-Term(iTRAQ8plex)	0.0006061	7.24	7.95788	2	1248.69	-3.32115	0	0.861572	0.884028	1.14007	0.788088	1.18674	1.83294	0.387508
vVIDANTGR	1	XP_023728519.1	N-Term(iTRAQ8plex)	0.001056	7.1	11.3188	2	1248.72	-3.24216	0	0.906341	0.939447	1.20923	0.862939	1.04312	1.61106	0.563632
eSAIAQVAR	5	XP_023735310.1	N-Term(iTRAQ8plex)	0.0002205	33.15	0.0281062	3	1248.72	-2.83746	0	0.937203	0.84301	1.00127	0.964583	1.10242	1.52608	0.197205
eQQLITGR	1	XP_023760376.1	N-Term(iTRAQ8plex)	0.004183	4.35	21.9451	2	1248.72	-0.301457	0	1.02143	1.06121	1.20247	0.900355	0.867868	1.34802	0.749252
nDIAAAITR	1	XP_023752109.1	N-Term(iTRAQ8plex)	0.0002096	10.94	4.48998	2	1248.72	-0.113953	0	0.946573	0.968487	1.01244	0.915311	1.1059	1.40031	0.311865
aGLQFPVGR	28	XP_023761785.1;XP_023756623.1;XP_023738460.1;XP_023747956.1;XP_023764230.1;XP_023752682.1;XP_023747352.1;XP_023761042.1;XP_023739399.1;XP_023736628.1;XP_023755243.1;XP_023735595.1	N-Term(iTRAQ8plex)	0.0007071	43.46	0.00291002	3	1248.73	-1.56758	0
lTIIEEAR	5	XP_023742607.1;XP_023760159.1	N-Term(iTRAQ8plex)	0.0005942	44.62	0.00241601	3	1248.75	-0.616305	0
vVDVFIPR	3	XP_023730559.1	N-Term(iTRAQ8plex)	0.001856	30.45	0.0408412	3	1248.77	3.51279	0	1.22832	0.974065	1.03141	0.840123	0.943174	1.44147	0.988757
dFNSYGSR	3	PLY80353.1;XP_023764263.1	N-Term(iTRAQ8plex)	0.001102	10.02	0.856049	2	1249.61	0.411948	0
vAVDAEEGR	2	XP_023766803.1;XP_023760298.1	N-Term(iTRAQ8plex)	0.0003288	27.85	0.0560261	2	1249.67	-0.999539	0
vFVAEGAPR	1	PLY92551.1	N-Term(iTRAQ8plex)	0.001073	7.85	10.1881	2	1249.72	-1.10058	0	0.909958	0.902352	0.892834	0.921584	1.18073	1.71841	0.188299
dGILTSLAR	1	XP_023761981.1	N-Term(iTRAQ8plex)	5.074e-05	15.9	1.29548	2	1249.74	0.167761	0	1.02382	1.06238	1.06374	0.927093	0.958213	1.21695	0.872332
gIQTSVDAR	1	XP_023734303.1	N-Term(iTRAQ8plex)	0.0002309	21.21	0.374632	2	1250.7	-1.00174	0	0.633905	0.739376	2.09472	0.699241	0.916808	2.26419	0.849456
gFGGIGGILR	2	XP_023743251.1	N-Term(iTRAQ8plex)	3.629e-06	49.22	0.000415867	3	1250.75	0.23692	0	1.018	0.984968	0.882107	0.989731	0.980693	1.59015	0.335315
sAAEDGQNR	2	PLY87271.1	N-Term(iTRAQ8plex)	0.001907	13.48	0.502595	2	1251.62	-1.67944	0	0.807649	1.18483	1.40964	0.640288	0.94185	1.8035	0.989443
gAGAFEVAAR	1	XP_023753460.1	N-Term(iTRAQ8plex)	5.082e-06	21.05	0.254024	2	1252.69	-0.539392	0	0.944745	0.935645	0.845439	0.946249	1.09779	1.82286	0.235064
gSSSSIGAQR	1	XP_023760861.1	N-Term(iTRAQ8plex)	0.00565	1.44	20.4571	2	1253.67	-0.43325	0	0.881113	0.840876	1.1395	0.87026	0.978539	2.40685	0.408591
eVVFQATR	1	XP_023746187.1	N-Term(iTRAQ8plex)	0.006047	6.45	7.49597	2	1253.72	2.97082	0	0.985336	0.972079	0.880735	0.979409	1.09487	1.36693	0.167788
eEMSSVLR	1	XP_023730887.1	N-Term(iTRAQ8plex)	0.001367	17.59	0.566958	2	1254.66	-1.47517	0	1.04654	1.15724	1.11917	0.781873	0.955473	1.2254	0.417878
icDFGLAR	1	XP_023750801.1;XP_023748812.1;PLY73118.1;PLY70578.1	N-Term(iTRAQ8plex); C2(Carbamidomethyl)	0.003027	11.28	2.61029	2	1255.67	-1.67316	0
eYIDSAVR	5	XP_023736475.1;XP_023728669.1	N-Term(iTRAQ8plex)	0.001677	22.51	0.172242	2	1256.68	-0.835	0
vGAPPEVAGR	1	XP_023731901.1	N-Term(iTRAQ8plex)	0.001564	12.3	4.00708	2	1256.72	-3.10293	0	1.00429	1.08684	1.35834	0.845246	0.885692	1.09316	0.188522
aAVGASFNHVSR	1	XP_023763606.1	N-Term(Acetyl)	0.0001208	28.34	0.0212504	2	1257.63	-2.94837	0
nMGLYAER	2	XP_023770022.1	N-Term(iTRAQ8plex)	0.000454	18.99	0.31735	2	1257.65	-1.48273	0	0.998116	1.1912	1.02846	0.876326	0.732371	0.648342	0.0232734
gSSSFNEAR	1	XP_023736495.1	N-Term(iTRAQ8plex)	4.84e-05	13.87	0.617357	2	1258.63	0.412471	0	0.888896	0.971332	1.18352	0.779629	1.04311	1.92827	0.546503
qGIPLITGR	1	PLY97292.1	N-Term(iTRAQ8plex)	0.0001478	11.61	5.39768	2	1258.78	-0.978745	0	0.902282	1.04746	0.952489	1.03368	1.04941	1.23872	0.149142
eTSSTSGMR	1	PLY82408.1;XP_023764597.1	N-Term(iTRAQ8plex)	0.003213	11.47	0.887502	2	1259.62	-0.140133	0
gGGQVIPTAR	4	XP_023756040.1;XP_023741410.1	N-Term(iTRAQ8plex)	4.711e-05	33.41	0.0328347	2	1259.74	-1.37171	0
dTQILPIR	2	XP_023767165.1;XP_023738348.1	N-Term(iTRAQ8plex)	0.0008042	8.5	8.03734	2	1259.76	-0.785142	0
gVLIVNNAR	2	PLY77752.1	N-Term(iTRAQ8plex)	0.0004946	8.94	5.65462	2	1259.77	-0.792701	0	0.935543	0.921684	1.14025	0.831849	1.01889	1.83927	0.507259
eGDYMSVR	1	XP_023758351.1	N-Term(iTRAQ8plex)	0.0006379	5.11	2.69779	2	1260.62	-0.916612	0	0.858234	0.899833	1.09566	0.864444	1.15574	1.74324	0.322065
tTDSYTLR	3	XP_023758924.1;XP_023762955.1	N-Term(iTRAQ8plex)	0.003455	16.71	0.623916	2	1260.67	-0.563246	0
qIADGPSIR	1	XP_023742786.1	N-Term(iTRAQ8plex)	0.003437	8.74	8.65446	2	1260.72	-0.500171	0	0.869222	1.0324	1.11191	0.854962	1.06751	1.60599	0.505022
nNNAAVQAR	1	XP_023754529.1	N-Term(iTRAQ8plex)	0.0001985	13.28	1.23347	2	1261.69	-2.91638	0	0.928774	0.902839	1.21124	0.769385	0.986229	2.19503	0.54188
dLAVPADTR	2	XP_023737122.1	N-Term(iTRAQ8plex)	0.004476	20.5	0.338675	3	1261.7	-0.422574	0	0.763487	0.815373	1.49452	0.755903	0.857325	2.16372	0.670009
sVIQEEPR	1	XP_023734110.1	N-Term(iTRAQ8plex)	0.005407	8.45	5.24404	2	1261.71	4.0465	0	0.890843	0.913948	1.12769	0.847805	1.08016	1.85246	0.417414
iSGAVIADGR	2	XP_023750011.1	N-Term(iTRAQ8plex)	0.001142	8.92	7.0977	2	1262.76	16.8734	0	0.87972	0.87146	0.966233	0.819007	1.15575	2.07301	0.303522
iGAATAAEVR	1	PLY88888.1	N-Term(iTRAQ8plex)	4.755e-06	22.13	0.344447	2	1262.74	-0.0437341	0	0.880076	0.983961	1.29932	0.90223	0.997989	1.38529	0.844141
dDEVQVVR	1	PLY92405.1;XP_023761376.1	N-Term(iTRAQ8plex)	0.001284	16.77	0.70161	2	1263.68	-0.517329	0
gQLAAEQSR	1	PLY71642.1	N-Term(iTRAQ8plex)	0.0001539	7.16	6.46159	2	1263.7	-0.323758	0	0.831917	0.815329	1.0518	0.920922	1.13963	2.07619	0.256596
aAAEESILR	1	XP_023764048.1	N-Term(iTRAQ8plex)	5.489e-05	13.46	2.13462	2	1263.72	-4.68128	0	0.982392	1.05087	1.0048	0.895731	1.05125	1.29857	0.59232
sADVLLWR	1	XP_023736457.1	N-Term(iTRAQ8plex)	0.001484	16.78	1.20794	2	1263.73	-1.58322	0	0.989062	1.05614	1.01214	0.97798	0.973617	1.24368	0.641509
mIAAIDAVR	2	XP_023757773.1	N-Term(iTRAQ8plex)	0.0002589	11.65	3.93591	2	1263.73	-3.97596	0	0.961057	0.992894	1.15289	0.868415	1.01139	1.40532	0.745926
sTFPAEPGR	1	XP_023751806.1	N-Term(iTRAQ8plex)	0.0005633	11.45	2.40982	2	1265.68	-2.07006	0	0.843978	0.957922	1.05814	0.949628	1.10879	1.56953	0.261398
sGAEIETVR	1	XP_023771344.1	N-Term(iTRAQ8plex)	0.0001563	20.57	0.349485	2	1265.7	0.235302	0	1.01938	1.02422	1.174	0.83332	1.00597	1.25249	0.766222
gGLGVGAFQR	1	XP_023753882.1	N-Term(iTRAQ8plex)	8.621e-06	25.61	0.123106	2	1265.73	1.96278	0	0.918761	0.958655	0.847782	0.971282	1.04925	1.93398	0.257296
fADGLAVLR	1	XP_023742175.1	N-Term(iTRAQ8plex)	0.005207	10.48	4.14106	2	1265.75	-0.258176	0	0.974052	1.04941	0.995643	1.0027	1.02064	1.09053	0.416894
vEHVDHAR	2	PLY93749.1	N-Term(iTRAQ8plex)	0.0002541	16.89	0.873832	3	1266.69	-0.248217	0	1.02124	0.827089	1.21241	0.831414	1.01612	1.7239	0.593447
aTLDATTNR	1	XP_023728184.1	N-Term(iTRAQ8plex)	0.002694	8.09	7.62222	2	1266.69	-0.632791	0	0.746364	0.730729	0.847084	0.695249	1.44014	2.79485	0.231071
lNLGVGAYR	4	XP_023770022.1;PLY63797.1	N-Term(iTRAQ8plex)	0.001347	28.84	0.0595614	3	1266.74	-1.92358	0
dALSSESVR	1	XP_023741314.1	N-Term(iTRAQ8plex)	0.00017	7.81	5.84487	2	1267.68	2.82544	0	0.863033	0.909735	1.07736	0.997321	1.09527	1.4934	0.21146
gDFAIDIGR	2	XP_023772781.1	N-Term(iTRAQ8plex)	0.0007498	25.98	0.0982896	2	1267.69	-0.553686	0	0.951915	0.940308	0.930911	0.987583	0.996309	1.76241	0.297116
fLIDGFPR	3	XP_023772753.1;XP_023750392.1	N-Term(iTRAQ8plex)	0.005221	26.29	0.0925755	3	1268.73	0.754807	0
aGIYGETVR	1	XP_023761232.1	N-Term(iTRAQ8plex)	0.003631	11.42	2.56714	2	1269.71	-1.22973	0	0.866939	0.948644	0.99107	0.963596	1.07214	1.76228	0.261144
qGTSEcER	1	XP_023733868.1	N-Term(iTRAQ8plex); C6(Carbamidomethyl)	0.0006955	14.23	0.205777	2	1270.6	-2.14052	0	0.950728	0.880051	1.0943	0.839791	0.983193	2.22133	0.447177
eVFESSGGR	2	XP_023729603.1	N-Term(iTRAQ8plex)	0.002566	18.97	0.306772	2	1271.65	-0.762749	0	0.855952	0.886884	1.15198	0.836396	1.13659	1.81559	0.383266
gYFAEAPGR	1	XP_023742197.1	N-Term(iTRAQ8plex)	0.001073	9.16	2.86966	2	1271.66	-9.87519	0	0.879542	0.933728	1.06897	0.894901	1.03769	1.96052	0.376088
iFNTYGPR	2	XP_023761032.1;XP_023749798.1	N-Term(iTRAQ8plex)	0.005992	9.24	5.48567	2	1271.71	0.497525	0
iEHVMPSR	4	XP_023736771.1	N-Term(iTRAQ8plex)	0.00387	27.06	0.0960329	3	1272.7	-1.0585	0	0.94894	0.826345	0.975727	1.02786	1.21948	1.30231	0.0463607
fTDFALVR	1	XP_023757486.1	N-Term(iTRAQ8plex)	0.00362	13.35	3.24823	2	1272.72	-0.776654	0	1.07779	1.14525	0.986991	0.902034	0.954774	1.03161	0.144954
eLVELPLR	7	XP_023738060.1;XP_023744871.1	N-Term(iTRAQ8plex)	0.001506	43.98	0.00261164	3	1272.78	-2.07752	0
gLIVQGLLR	2	XP_023742691.1	N-Term(iTRAQ8plex)	0.006517	14.19	1.16606	2	1272.83	-0.134689	0	1.0431	0.851521	0.788174	1.12194	1.00077	1.5627	0.148675
dFSSADTAR	1	XP_023738029.1	N-Term(iTRAQ8plex)	0.001043	6.06	3.28258	2	1273.63	-2.20862	0	0.940579	1.01561	1.17169	0.778378	0.990711	1.82816	0.657876
lTEGcSFR	3	XP_023769350.1;XP_023741162.1	N-Term(iTRAQ8plex); C5(Carbamidomethyl)	0.0005411	16.04	0.42435	2	1273.65	-0.729515	0
aLLDVGLIR	8	XP_023755462.1;XP_023743408.1;XP_023769746.1	N-Term(iTRAQ8plex)	3.624e-05	34.68	0.00471465	2	1273.81	-1.67668	0
eFSDVAFR	1	XP_023756282.1	N-Term(iTRAQ8plex)	0.003148	14.93	0.891791	2	1274.67	-2.02742	0	0.924568	0.931118	0.917919	1.0527	1.12422	1.26165	0.0225909
sPGAVEAAIR	2	XP_023744072.1	N-Term(iTRAQ8plex)	0.0001927	12.66	4.15986	2	1274.74	-1.00094	0	0.91926	0.94643	1.07496	0.846266	1.04993	1.86359	0.434231
tLLEIEPR	1	XP_023772592.1	N-Term(iTRAQ8plex)	0.001951	14.53	2.74321	2	1274.76	-3.1983	0	0.89591	0.963377	1.01875	1.03991	1.06634	1.2941	0.119494
iPEAALMAR	1	PLY80454.1;PLY98550.1	N-Term(iTRAQ8plex)	0.006643	31.06	0.0437154	3	1275.74	-0.839296	0
eLVVGGLER	2	XP_023765504.1	N-Term(iTRAQ8plex)	0.0001557	23.52	0.22565	2	1275.76	-0.724256	0	0.949622	1.01732	1.00536	0.974165	1.03723	1.29727	0.329438
lGDLLDVAR	2	XP_023742530.1	N-Term(iTRAQ8plex)	0.0001215	20.59	0.420772	2	1275.76	0.902381	0	1.18013	1.1902	1.2001	0.729278	0.829431	1.05306	0.0290304
gLISEIIAR	4	PLY64444.1	N-Term(iTRAQ8plex)	0.001276	48.52	0.000461887	3	1275.79	-1.34955	0	0.957192	0.909219	0.890827	0.840434	1.04954	2.102	0.351751
gLPILGVFR	4	XP_023736403.1;XP_023753189.1	N-Term(iTRAQ8plex)	0.001707	32.18	0.0183721	3	1275.81	0.314384	0
tLDAFYSR	2	PLY96291.1	N-Term(iTRAQ8plex)	0.006773	9.54	3.23514	2	1276.69	0.935934	0	1.04507	1.12429	0.978404	0.925337	0.899973	0.8638	0.0288693
gGGSTVGGPQR	1	XP_023772276.1	N-Term(iTRAQ8plex)	0.0002573	24.37	0.103646	2	1276.69	-2.63147	0	0.807914	0.772526	1.09812	0.772513	1.06352	3.01614	0.366355
aQcPIVER	2	XP_023752417.1;XP_023756814.1	N-Term(iTRAQ8plex); C3(Carbamidomethyl)	0.002122	26.69	0.0877514	2	1276.7	-0.957217	0
sELEIEPR	1	XP_023734651.1	N-Term(iTRAQ8plex)	0.0001958	16.13	1.06532	2	1276.7	-1.47936	0	0.914763	0.983526	1.07067	0.95269	1.03647	1.46456	0.382386
gSAAAAAANLR	2	XP_023747820.1	N-Term(iTRAQ8plex)	3.398e-05	17	1.14129	3	1276.73	-0.333547	0	0.951334	0.950888	0.996184	0.946789	1.04915	1.56547	0.31395
vVSVGDGIAR	5	XP_023737089.1;PLY76680.1	N-Term(iTRAQ8plex)	5.704e-06	39.52	0.00754441	2	1276.75	-1.49699	0
aDNSSVQPR	1	PLY95329.1	N-Term(iTRAQ8plex)	2.031e-05	8.93	2.57795	2	1277.68	0.434757	0	0.810551	0.912104	0.930867	0.869494	1.17991	2.15034	0.254336
vEGEEAANR	1	XP_023733995.1	N-Term(iTRAQ8plex)	3.04e-05	4.38	7.73278	2	1278.66	-0.918711	0	1.03354	1.11102	1.22059	0.761077	0.936857	1.33265	0.563935
sSAADSLPAR	1	XP_023734178.1	N-Term(iTRAQ8plex)	0.001537	10.29	3.44697	2	1278.7	2.1338	0	0.780772	0.821744	1.03055	0.906177	1.14246	2.33334	0.263381
cGGVLEAIR	1	XP_023742461.1;XP_023756851.1	N-Term(iTRAQ8plex); C1(Carbamidomethyl)	0.0002913	7.82	8.02027	2	1278.71	0.448871	0
aLFEVLQR	4	XP_023753050.1;XP_023768796.1	N-Term(iTRAQ8plex)	0.0005596	29.9	0.0414434	3	1279.77	0.98627	0
aGFAGDDAPR	7	XP_023745139.1;XP_023734573.1;XP_023730591.1;XP_023766962.1	N-Term(iTRAQ8plex)	8.828e-07	73.05	9.33924e-07	3	1280.65	-0.850548	0
sISNDTLAR	2	XP_023751212.1	N-Term(iTRAQ8plex)	0.0002216	12.93	2.21559	2	1280.71	-1.97979	0	0.991429	0.915311	0.935767	0.844075	1.07895	1.93613	0.365934
mVASEDIGR	2	XP_023769815.1;XP_023744338.1	N-Term(iTRAQ8plex)	0.0004835	28.52	0.0407051	3	1281.68	-1.79981	0
lDSLVMGSR	1	XP_023731641.1	N-Term(iTRAQ8plex)	0.0003887	19.38	0.45273	2	1281.71	-1.29163	0	1.10113	0.925152	0.89601	1.05813	1.03202	1.02066	0.388566
sEVLLFNR	3	XP_023752417.1	N-Term(iTRAQ8plex)	0.001238	19.98	0.374219	2	1281.75	0.390679	0	0.940584	1.00512	0.951756	0.980778	1.10782	1.21004	0.125605
fGGAVDDAAR	1	XP_023765695.1;XP_023733164.1	N-Term(iTRAQ8plex)	3.123e-06	40.69	0.00220526	2	1282.67	-0.953388	0
eVLDAYLR	1	XP_023761285.1	N-Term(iTRAQ8plex)	0.001741	17.54	0.843987	2	1282.73	-2.27517	0	0.99527	0.917996	0.908729	1.01494	1.08702	1.34455	0.115226
nTVFVVSGR	1	XP_023747433.1	N-Term(iTRAQ8plex)	0.0007688	13.49	2.22737	2	1282.74	0.762655	0	0.898043	0.895545	0.899719	0.981136	1.1547	1.65515	0.144407
lFSETILR	1	XP_023747246.1	N-Term(iTRAQ8plex)	0.001737	11.47	4.77255	2	1282.77	-0.0965549	0	1.02204	1.04533	0.996401	0.909411	1.03681	1.19775	0.767861
dTAASTEER	1	XP_023762842.1	N-Term(iTRAQ8plex)	0.0004827	5.75	4.57645	2	1283.64	1.14726	0	0.98225	1.06974	1.16531	0.780889	0.965229	1.60345	0.871006
tAAYGHFGR	10	XP_023767798.1;XP_023765742.1;XP_023745899.1;XP_023744851.1	N-Term(iTRAQ8plex)	2.641e-05	45.06	0.00092787	3	1283.68	-0.228058	0
aYDLGLATR	4	XP_023756742.1	N-Term(iTRAQ8plex)	4.699e-05	27.62	0.0799175	2	1283.73	0.285675	0	1.01728	0.876949	0.875874	0.954569	1.09517	1.49678	0.200657
mLScAGADR	2	XP_023731016.1	N-Term(iTRAQ8plex); C4(Carbamidomethyl)	0.001339	28.2	0.0192222	3	1284.63	-3.83666	0	0.95683	0.985913	1.00617	0.857229	1.07582	1.60346	0.427373
iAcYVTVR	3	XP_023732916.1	N-Term(iTRAQ8plex); C3(Carbamidomethyl)	0.001969	19.96	0.503617	3	1285.73	3.34467	0	0.978863	0.912299	0.769279	1.08841	1.13479	1.36682	0.0431227
aPWLEPLR	1	PLY86766.1	N-Term(iTRAQ8plex)	0.006189	24.22	0.246177	3	1285.76	3.07107	0	0.815046	0.660573	0.570051	0.742366	1.56299	2.77805	0.16435
gEMcVSGSR	1	XP_023749643.1	N-Term(iTRAQ8plex); C4(Carbamidomethyl)	0.004397	14.19	0.274367	2	1286.61	-1.17302	0	0.642655	0.710697	0.801543	0.883198	1.38874	2.87074	0.171248
eLEVIHSR	18	XP_023747412.1	N-Term(iTRAQ8plex)	0.00406	43.52	0.00340365	3	1286.74	-0.701902	0	0.999159	0.893079	0.904077	1.03683	1.06198	1.27504	0.0805084
gLVLPSQIR	1	XP_023754731.1	N-Term(iTRAQ8plex)	0.00104	6.54	11.1353	2	1286.81	3.46226	0	0.893985	0.927136	0.951701	0.828965	1.10111	2.19453	0.341334
nTDMIYAR	1	XP_023772755.1	N-Term(iTRAQ8plex)	0.004922	5.75	4.7627	2	1287.67	0.399713	0	0.868808	0.995183	1.30549	0.821302	1.05198	1.45773	0.823993
lNVLGNVVR	3	XP_023773064.1;XP_023739309.1	N-Term(iTRAQ8plex)	0.001172	41.48	0.00259949	3	1287.81	1.09477	0
nAGIVLLQR	1	PLY98236.1	N-Term(iTRAQ8plex)	0.0006511	2.51	20.899	2	1287.81	0.228412	0	0.988542	0.992811	0.998168	1.01704	1.0009	1.24006	0.295617
aQLQVAQAR	1	XP_023736968.1	N-Term(iTRAQ8plex)	3.552e-05	11.78	5.12078	2	1288.76	-0.338283	0	0.862858	0.794622	1.05099	0.822192	1.12277	2.44921	0.328775
scDDGLYR	2	XP_023745804.1	N-Term(iTRAQ8plex); C2(Carbamidomethyl)	0.005782	5.42	2.15309	2	1289.61	-0.0764267	0	1.00469	0.846875	1.26702	0.871298	1.03691	1.41224	0.755247
sVVANEPGGR	1	XP_023745976.1	N-Term(iTRAQ8plex)	0.002522	14.89	1.36871	2	1289.71	-3.2785	0	0.869967	0.812823	1.12138	0.915841	1.13918	1.80335	0.282008
nISGNPEVR	1	XP_023743761.1	N-Term(iTRAQ8plex)	0.001372	26.7	0.0985601	2	1289.71	-0.0526629	0	0.932575	0.86691	1.0688	0.930356	1.1579	1.39775	0.235111
aAQDALLQR	2	XP_023764836.1	N-Term(iTRAQ8plex)	0.000141	12.79	2.73792	2	1289.75	-2.05036	0	0.930078	0.959087	1.15893	0.924641	1.02989	1.37884	0.572659
lASIDAQLR	1	XP_023765209.1;PLY65150.1	N-Term(iTRAQ8plex)	0.0007394	10.89	5.12042	2	1290.76	-3.3838	0
sSVIALIER	1	XP_023758360.1	N-Term(iTRAQ8plex)	4.668e-05	18.02	0.578195	2	1291.78	-4.71513	0	1.16802	0.997483	0.963037	1.0154	0.950453	0.850044	0.260395
sLSLLALDR	1	XP_023766667.1	N-Term(iTRAQ8plex)	0.001454	7.71	5.61673	2	1291.78	-3.39216	0	1.10821	1.14418	1.01245	0.880146	0.953154	0.949029	0.0247886
eVVNENER	1	XP_023757257.1	N-Term(iTRAQ8plex)	0.001975	12.12	1.30731	2	1292.67	-1.48695	0	0.778194	0.75472	1.01863	0.806764	1.18918	2.76425	0.290483
yVLEGHDR	2	XP_023767165.1;XP_023738348.1;XP_023731916.1	N-Term(iTRAQ8plex)	0.002107	15.14	1.08547	2	1292.69	1.26611	0
aSEEVLANR	2	XP_023761827.1;XP_023760843.1	N-Term(iTRAQ8plex)	0.0001557	5.79	13.5903	2	1292.72	4.26319	0
fSTVIHER	14	XP_023730702.1	N-Term(iTRAQ8plex)	0.0003597	50.63	0.00053974	3	1292.73	-0.595776	0	0.99598	0.95548	0.897349	0.973411	1.03848	1.20793	0.176907
dVcIVGVAR	1	XP_023752137.1;XP_023770068.1;XP_023764444.1	N-Term(iTRAQ8plex); C3(Carbamidomethyl)	4.068e-05	30.77	0.0547325	2	1292.73	-0.519617	0
vEAVMVNAR	1	XP_023770001.1	N-Term(iTRAQ8plex)	0.0004809	24.33	0.238175	3	1292.73	0.527658	0	0.876294	1.05684	1.02689	0.761472	1.03605	2.15254	0.484675
yDIPIVIR	2	XP_023730041.1	N-Term(iTRAQ8plex)	0.003739	32.69	0.024572	3	1292.78	-3.15802	0	0.841086	0.75674	0.937249	0.971472	1.24293	1.91154	0.135427
yFPAPAPAR	1	XP_023764259.1	N-Term(iTRAQ8plex)	0.00432	19.26	0.543082	2	1293.72	-1.67962	0	0.862774	0.972005	1.01673	0.895394	1.13161	1.65766	0.293548
sASIDGTPSR	1	PLY94825.1	N-Term(iTRAQ8plex)	0.002012	16.82	0.663423	2	1294.69	-1.7868	0	0.935139	0.839934	1.06348	0.948762	1.08827	1.68929	0.278574
lFLEEIAR	1	XP_023772139.1	N-Term(iTRAQ8plex)	0.0003636	50.34	0.000315322	3	1294.77	0.664039	0	0.991143	0.960206	0.906068	0.891601	1.13461	1.48659	0.278795
aSAGASVDSAR	2	XP_023750891.1	N-Term(iTRAQ8plex)	1.107e-06	45.67	0.00084287	2	1295.69	0.177037	0	0.955473	0.889266	0.968657	0.83857	1.1106	1.96734	0.341571
lATEELcR	1	XP_023767923.1	N-Term(iTRAQ8plex); C7(Carbamidomethyl)	0.005588	7.16	6.72121	2	1295.69	0.130898	0	1.03786	1.00442	0.964912	0.929689	1.01861	1.34349	0.498239
fQEIGLER	5	XP_023750764.1;XP_023750762.1;XP_023742747.1	N-Term(iTRAQ8plex)	0.005078	27.18	0.0699661	3	1295.73	-0.347431	0
fETAVGVLR	2	XP_023728260.1	N-Term(iTRAQ8plex)	0.0001602	22.61	0.185318	3	1295.77	3.57565	0	1.01026	1.00558	0.984011	0.945551	1.06654	1.14962	0.417938
qGSGSQASDR	1	PLY68913.1	N-Term(iTRAQ8plex)	3.272e-05	12.15	0.844209	2	1296.64	-1.41404	0	0.983693	0.880284	1.07441	0.943489	1.07057	1.44198	0.34079
sVGESMAVGR	1	XP_023773044.1	N-Term(iTRAQ8plex)	0.005165	5.52	9.22988	2	1296.69	1.05157	0	0.967942	1.06328	1.09119	0.887272	1.02387	1.24504	0.923923
fEFPVAAGR	1	XP_023757032.1	N-Term(iTRAQ8plex)	0.0007564	22.81	0.184569	3	1297.72	0.105579	0	1.04692	1.0585	0.961087	0.951572	0.982345	1.20424	0.793421
sAAIELFSR	1	PLY66466.1	N-Term(iTRAQ8plex)	0.002155	0.84	36.0148	2	1297.74	-0.214698	0	0.99715	1.06604	0.874103	0.980438	1.03606	1.25525	0.331333
sVYLQDNR	2	XP_023749664.1	N-Term(iTRAQ8plex)	0.005159	16.7	0.777149	2	1298.7	-2.07725	0	1.00334	1.14253	1.21154	0.877978	0.77903	1.03907	0.0864196
sVVFcQVR	1	XP_023728300.1	N-Term(iTRAQ8plex); C5(Carbamidomethyl)	0.001772	2.05	29.2844	2	1298.72	-0.172139	0	1.00959	1.00181	0.868564	0.968261	1.09835	1.23648	0.191963
tYNTNLIR	2	PLY90902.1	N-Term(iTRAQ8plex)	0.00197	12.98	3.31052	2	1298.74	0.552226	0	0.663891	1.8	1.61603	0.542578	0.596283	0.531101	0.0849741
gTAEIVYSR	1	XP_023761036.1	N-Term(iTRAQ8plex)	0.0001519	6.76	9.11982	2	1299.72	-1.15508	0	0.824719	0.915471	1.26427	0.847408	1.02749	1.97434	0.493727
mLScAGADR	1	XP_023731016.1	N-Term(iTRAQ8plex); M1(Oxidation); C4(Carbamidomethyl)	0.0009934	17.24	0.191631	2	1300.63	-0.995738	0	0.906718	0.917532	0.92996	1.00862	1.06179	1.73924	0.209155
vYTNSGSIR	2	XP_023772552.1	N-Term(iTRAQ8plex)	0.0001671	14.9	1.21186	2	1300.71	-2.28095	0	1.15633	1.09588	1.14649	0.786871	0.79753	1.09173	0.0768243
dGEDYEGGR	1	XP_023760290.1	N-Term(iTRAQ8plex)	0.002017	10.73	0.266263	2	1301.59	0.157417	0	1.01804	0.950095	1.40503	0.664486	0.857589	2.13134	0.855616
qAVDISPLR	3	XP_023752417.1;XP_023756814.1	N-Term(iTRAQ8plex)	0.000357	28.36	0.0981053	3	1302.77	0.736465	0
eSEcGYVR	1	XP_023762008.1;XP_023758973.1	N-Term(iTRAQ8plex); C4(Carbamidomethyl)	0.004875	3.75	3.16272	2	1303.62	-2.81032	0
gAIANPDEGR	2	PLY84651.1	N-Term(iTRAQ8plex)	4.787e-06	28.09	0.0398963	2	1303.69	-2.32384	0	0.858452	0.885631	1.06421	0.86194	1.08552	2.12663	0.345605
eLVGPELSR	2	XP_023772139.1	N-Term(iTRAQ8plex)	0.0002253	26.37	0.113838	3	1303.75	0.797533	0	0.972766	1.00862	1.02958	0.919805	1.02244	1.42481	0.486481
nIVEQAAVR	1	XP_023731043.1	N-Term(iTRAQ8plex)	6.881e-05	31.94	0.0325305	2	1303.76	-1.01757	0	0.982037	0.959128	1.04282	0.929602	1.11625	1.13993	0.397367
gGGQPSVNER	2	XP_023758383.1	N-Term(iTRAQ8plex)	2.771e-06	32.26	0.0122424	2	1304.69	0.764948	0	0.66549	0.634837	1.95172	0.686587	0.886002	2.01548	0.8609
eSAIAQILR	8	XP_023764169.1	N-Term(iTRAQ8plex)	4.42e-05	41.15	0.00466939	3	1304.78	-0.26617	0	1.06032	1.04684	0.935903	0.971621	1.01727	1.18658	0.594214
aLGAISSLIR	1	XP_023741314.1	N-Term(iTRAQ8plex)	0.0001011	23.39	0.136526	2	1304.82	0.833395	0	0.930978	0.766895	1.01528	1.07755	1.06323	1.69028	0.164299
gNSINPEDR	1	XP_023730080.1	N-Term(iTRAQ8plex)	3.387e-05	21.56	0.102291	2	1305.66	-4.19167	0	0.782412	0.780036	0.984532	0.877552	1.21144	2.40805	0.238464
qVAAQEAER	1	PLY83654.1	N-Term(iTRAQ8plex)	0.0001398	16.47	0.730374	2	1305.71	1.59484	0	0.937313	0.945444	1.10893	0.948415	1.00191	1.56449	0.442538
sESAEPLLR	1	XP_023768412.1	N-Term(iTRAQ8plex)	0.00665	8.7	6.09057	2	1305.73	-2.05392	0	0.960228	0.93609	1.00867	0.914849	1.07045	1.60184	0.337908
lQQGSELAR	1	XP_023762851.1;XP_023734178.1	N-Term(iTRAQ8plex)	0.000171	7.45	8.22084	2	1305.74	-1.49262	0
iFQIHTSR	2	XP_023733147.1;XP_023733422.1	N-Term(iTRAQ8plex)	0.0004471	34.53	0.0179181	3	1305.76	-1.02108	0
gAGLGGGNDER	1	XP_023741444.1	N-Term(iTRAQ8plex)	4.48e-05	25.72	0.0360348	2	1306.66	-2.71726	0	0.907597	1.02722	1.11154	0.685016	1.08745	2.01368	0.56888
dEPGAVVcR	1	XP_023742175.1	N-Term(iTRAQ8plex); C8(Carbamidomethyl)	0.0001561	17.27	0.297187	2	1306.67	-1.36168	0	0.941036	0.925665	1.29517	0.82125	0.990128	1.68084	0.722846
gSAAATAANLR	1	XP_023755660.1	N-Term(iTRAQ8plex)	0.0002319	11.35	4.23939	2	1306.74	-0.0126972	0	0.813918	0.672821	1.06979	0.762084	0.836903	4.28877	0.39599
eVDENIER	1	XP_023735175.1	N-Term(iTRAQ8plex)	0.0002128	19.66	0.230886	2	1307.68	2.04968	0	0.932948	0.933236	1.0766	0.898912	1.09658	1.50961	0.37096
gDVSAAQAER	1	XP_023762908.1	N-Term(iTRAQ8plex)	0.0007665	19.59	0.328603	2	1307.69	0.548806	0	0.844192	0.709405	1.80889	0.734087	0.994315	1.83744	0.894602
lSQEEIER	1	XP_023750388.1	N-Term(iTRAQ8plex)	0.002044	26.29	0.0946902	2	1307.71	-2.05995	0	0.844308	0.90568	0.922157	0.962405	1.20344	1.64658	0.132673
vAEAMDVLR	1	XP_023729728.1	N-Term(iTRAQ8plex)	0.0006084	10.79	4.31013	2	1307.73	-0.825972	0	1.00749	0.967087	0.956959	1.01645	1.06151	1.12045	0.058258
vQTQPGFAR	1	XP_023767200.1;XP_023740652.1	N-Term(iTRAQ8plex)	0.0003832	26.3	0.125651	3	1307.74	-1.65071	0
qSLLAQTSR	1	XP_023735008.1	N-Term(iTRAQ8plex)	0.0001376	23.56	0.2064	2	1307.76	1.01848	0	1.02723	1.03974	0.919765	0.937809	1.07112	1.14259	0.482716
iFLENVIR	111	XP_023742109.1	N-Term(iTRAQ8plex)	0.0008808	51.3	0.000218687	3	1307.8	-0.753226	0	0.997503	0.963812	0.88975	0.948296	1.07821	1.51199	0.256789
aSQDEAVER	1	XP_023730075.1	N-Term(iTRAQ8plex)	0.002648	19.72	0.237851	2	1308.67	-2.06432	0	0.855212	0.770709	1.60368	0.956039	0.926052	1.54456	0.853073
gVGDNQASTR	1	PLY78748.1	N-Term(iTRAQ8plex)	4.16e-06	21.68	0.241117	2	1308.68	1.10748	0	0.666528	0.812651	1.82208	0.732063	0.982672	2.17186	0.750918
scVQQINR	1	XP_023755328.1	N-Term(iTRAQ8plex); C2(Carbamidomethyl)	0.0009763	9.83	4.64324	2	1308.7	-0.523545	0	0.719742	0.733003	0.852407	0.925474	1.33627	2.44836	0.154158
aGGFSIEPAR	1	XP_023769518.1	N-Term(iTRAQ8plex)	0.001043	9.2	5.85503	2	1308.72	1.74912	0	0.90832	0.965393	0.963197	0.947609	1.12359	1.48166	0.205983
vHPFHVLR	1	XP_023731016.1	N-Term(iTRAQ8plex)	0.0002016	27.12	0.0794793	3	1308.78	-0.79046	0	1.06895	0.865957	0.730721	1.27145	1.01936	1.00233	0.186274
sSADDLELR	1	PLY77935.1	N-Term(iTRAQ8plex)	0.0005582	11.09	2.74258	2	1309.69	0.62936	0	0.896001	0.900675	1.16255	0.943575	1.07658	1.46761	0.383724
vDEYGLGPR	1	XP_023769905.1;XP_023747556.1	N-Term(iTRAQ8plex)	0.0001999	14.34	1.3271	2	1309.71	1.10208	0
aAcEASLER	1	XP_023739691.1	N-Term(iTRAQ8plex); C3(Carbamidomethyl)	1.658e-05	16.78	0.41664	2	1310.67	0.663272	0	0.874736	0.892583	1.05066	0.926413	1.10427	1.78713	0.281911
dTSDNVTVR	1	XP_023762699.1	N-Term(iTRAQ8plex)	0.0001237	17.71	0.443069	2	1310.68	-0.86184	0	0.884673	0.921661	1.05183	0.932333	1.11295	1.59925	0.271162
dTEELFPR	1	XP_023752796.1	N-Term(iTRAQ8plex)	0.00274	2.96	13.7331	2	1310.69	-1.51506	0	1.02669	1.16247	1.0364	0.846789	0.97454	1.16885	0.489989
gPYTGIADGR	1	XP_023745596.1	N-Term(iTRAQ8plex)	0.002477	13.58	1.55459	2	1310.7	-0.583352	0	0.830426	0.846643	1.08406	0.944661	1.15376	1.76604	0.229707
fPFLLVDR	3	XP_023750668.1	N-Term(iTRAQ8plex)	0.006305	41.62	0.0030163	3	1310.77	-4.21587	0	1.0251	0.761691	0.659212	1.04204	1.24562	1.74545	0.0881619
eDAANNFAR	8	XP_023744827.1;XP_023764450.1;XP_023758361.1;XP_023757910.1;XP_023755786.1;XP_023754870.1;XP_023752223.1	N-Term(iTRAQ8plex)	5.16e-05	34.7	0.00625167	2	1311.66	-0.495727	0
lATSGANFAR	1	XP_023755730.1	N-Term(iTRAQ8plex)	0.00511	12.58	1.99852	2	1311.73	-0.78715	0	1.13543	1.01241	0.81471	0.977896	1.00415	1.19391	0.571532
fEFPIAAGR	4	XP_023728677.1	N-Term(iTRAQ8plex)	0.001025	32.02	0.0215424	3	1311.74	-0.263583	0	0.990836	0.875635	0.836467	1.00442	1.18907	1.35906	0.0653816
yAIDASIVR	1	XP_023739191.1;XP_023747951.1	N-Term(iTRAQ8plex)	0.001157	1.98	28.3974	2	1311.76	-0.968309	0
eVEYIAER	1	XP_023734784.1	N-Term(iTRAQ8plex)	0.003538	9.92	2.63306	2	1312.7	-4.03494	0	1.17047	0.99558	1.03731	0.935089	0.938082	1.00846	0.137777
sNLDIFSGR	4	XP_023735774.1	N-Term(iTRAQ8plex)	0.0002595	25.85	0.0880154	2	1312.72	0.607377	0	0.88177	0.919613	0.87627	1.00338	1.18852	1.3606	0.0486672
lDGGDTNYR	3	XP_023768327.1	N-Term(iTRAQ8plex)	0.0002101	17.47	0.321414	2	1314.66	-2.27114	0	0.92239	0.877315	1.12027	0.928349	1.08307	1.57501	0.347201
fDDGWESR	1	XP_023731140.1	N-Term(iTRAQ8plex)	0.004142	8.71	1.00267	2	1315.62	0.506956	0	0.952697	0.964125	1.07564	0.866291	1.1	1.44261	0.464618
dMSLADFGR	2	XP_023748683.1;XP_023763586.1;XP_023756586.1	N-Term(iTRAQ8plex)	0.001934	25.69	0.039387	3	1315.66	-1.59514	0
dcIITAYR	1	XP_023740251.1	N-Term(iTRAQ8plex); C2(Carbamidomethyl)	0.001875	14.07	1.13997	2	1315.7	-1.77619	0	0.90905	0.808843	0.861288	0.984628	1.21066	1.75949	0.11914
sATDHSNEEER	2	XP_023735091.1	N-Term(Acetyl)	0.005211	25.19	0.00301974	2	1316.53	-0.383486	0
sYcENALR	1	XP_023745614.1	N-Term(iTRAQ8plex); C3(Carbamidomethyl)	0.004845	0.45	13.1629	2	1316.65	-2.51484	0	0.782325	0.695323	0.99315	1.08001	1.19137	2.01806	0.121125
nQAPINAER	1	XP_023750388.1	N-Term(iTRAQ8plex)	0.00475	10.57	4.385	2	1316.72	-0.727682	0	0.834807	0.906829	1.13737	1.02518	1.10274	1.33837	0.20976
aVTLEVPQR	1	XP_023767844.1	N-Term(iTRAQ8plex)	0.00644	14.47	2.13828	2	1316.78	-1.38915	0	0.908963	0.982596	1.41078	0.744451	0.986973	1.63014	0.951824
gVLLLENVR	11	XP_023737055.1	N-Term(iTRAQ8plex)	0.005576	44.17	0.0020596	3	1316.81	-4.60743	0	0.890473	0.937198	0.933532	0.995476	1.04533	2.0861	0.269955
nANEPIEAR	1	XP_023739244.1	N-Term(iTRAQ8plex)	0.005394	14.62	1.27358	2	1317.71	0.653931	0	0.879102	0.815067	0.956942	0.948388	1.24244	1.63382	0.125871
lDSTLATHR	7	XP_023750764.1;XP_023742747.1	N-Term(iTRAQ8plex)	4.619e-05	49.13	0.000618842	3	1317.74	-0.416328	0
sTAVVIGNPR	1	XP_023768194.1	N-Term(iTRAQ8plex)	1.925e-05	10.81	5.5849	2	1317.78	-1.85942	0	0.937103	0.854729	1.19079	0.924911	1.08464	1.43691	0.4433
tYMDSEIR	1	PLY70735.1;PLY79243.1	N-Term(iTRAQ8plex)	0.001456	12.01	0.812063	2	1318.66	-0.313165	0
iIGVDIDNR	2	XP_023761389.1	N-Term(iTRAQ8plex)	0.003549	10.92	5.11349	2	1318.76	0.632702	0	0.974522	1.02233	1.09707	0.829958	1.02513	1.45593	0.720345
iLGQGNVSAR	1	XP_023758819.1	N-Term(iTRAQ8plex)	0.000243	14.97	1.91529	2	1318.78	1.09587	0	0.943832	0.918766	0.968333	0.972375	1.07721	1.58072	0.229983
vILENATVR	3	XP_023769905.1;XP_023747556.1	N-Term(iTRAQ8plex)	0.005036	6.96	11.438	2	1318.8	-0.0175572	0
dVAGDGVVQR	1	XP_023771773.1	N-Term(iTRAQ8plex)	1.033e-06	29.94	0.0359432	2	1319.72	-0.853541	0	1.0494	1.02474	1.04781	0.891311	0.899487	1.63537	0.702216
aVEVAEELR	1	XP_023731983.1	N-Term(iTRAQ8plex)	0.0011	5.37	13.1843	2	1319.74	-4.18603	0	0.973355	0.977536	1.01723	0.935514	0.992211	1.62503	0.428523
eNVTVAQVR	1	XP_023758722.1	N-Term(iTRAQ8plex)	0.0002655	19.35	0.597565	2	1319.76	-1.7732	0	1.03526	0.927208	0.956095	0.928955	1.06238	1.45954	0.336464
nLAGDVIGTR	2	XP_023743603.1;PLY66412.1	N-Term(iTRAQ8plex)	8.586e-06	36.62	0.0113894	3	1319.76	-0.449789	0
sQPVSASALR	1	XP_023736072.1;XP_023730659.1	N-Term(iTRAQ8plex)	6.734e-06	15.75	1.40619	2	1319.76	1.6491	0
sIQTLQGLR	1	XP_023737665.1	N-Term(iTRAQ8plex)	0.003751	1.54	27.462	2	1319.79	-1.59047	0	0.946601	0.974428	1.07377	0.933496	1.05354	1.37376	0.423368
ySLAPLVPR	6	XP_023748805.1	N-Term(iTRAQ8plex)	5.977e-05	55.63	9.81961e-05	3	1319.8	-1.08564	0	1.0606	1.0054	1.01491	0.857446	0.966112	1.33534	0.867001
aMIGQVAGGGR	3	XP_023764218.1	N-Term(iTRAQ8plex)	0.0004801	32.49	0.0267164	3	1320.73	-0.935795	0	1.04496	1.11556	0.984832	0.889031	0.995099	1.3725	0.818628
dTIAAGIEAR	2	XP_023761981.1	N-Term(iTRAQ8plex)	0.0001252	39.01	0.00621107	2	1320.74	-0.5864	0	0.93807	1.05467	1.08974	0.892547	1.00839	1.42197	0.656542
fRPGTVALR	7	PLY67168.1	N-Term(iTRAQ8plex)	0.001267	26.77	0.0812058	3	1320.81	-0.0911045	0	1.12454	0.999975	0.905142	1.04939	0.89487	1.22009	0.712342
gMYFSAADR	2	XP_023772756.1	N-Term(iTRAQ8plex)	0.001078	12.78	0.434965	2	1321.65	-1.44646	0	0.882875	0.879847	0.965502	0.928278	1.08835	2.03704	0.272067
nEDLEELR	1	XP_023737018.1	N-Term(iTRAQ8plex)	0.004117	18.22	0.365352	2	1321.69	1.45488	0	0.906208	0.999504	1.17797	0.927929	1.03372	1.29312	0.693637
tSDNASLGPR	1	XP_023757070.1	N-Term(iTRAQ8plex)	7.04e-06	12.11	1.97164	2	1321.7	0.531637	0	0.631152	0.609426	0.909974	1.15556	1.43968	1.82281	0.0249833
vAEAMEVLR	2	XP_023751896.1	N-Term(iTRAQ8plex)	0.0004095	15.31	1.36768	2	1321.75	0.82627	0	1.09983	1.07416	0.880218	1.0802	0.951696	0.803443	0.528493
lNDLGDESR	1	XP_023770381.1	N-Term(iTRAQ8plex)	0.0002286	14.08	1.067	2	1322.69	3.01458	0	1.00165	1.00355	1.06828	0.935503	1.02358	1.19835	0.744997
iSSDIEQAR	1	XP_023742530.1	N-Term(iTRAQ8plex)	0.0004896	13.13	1.95779	2	1322.72	1.62789	0	1.03806	1.08819	1.03318	0.929964	0.957334	1.14525	0.577846
mLNEDELR	3	XP_023734344.1;ABO42695.1	N-Term(iTRAQ8plex)	0.0008309	32.62	0.0149609	2	1323.69	-1.29517	0
iSGDVYIPR	3	XP_023762008.1	N-Term(iTRAQ8plex)	2.725e-05	43.16	0.00196605	3	1323.76	1.70454	0	1.14401	1.40707	1.0453	0.853313	0.664886	0.545265	0.0219474
gVGGSAVFVAR	1	XP_023767165.1;XP_023738348.1	N-Term(iTRAQ8plex)	2.771e-05	12.96	1.89684	2	1323.77	-1.07405	0
aVDIAVk	2	XP_023744338.1	N-Term(iTRAQ8plex); K7(iTRAQ8plex)	0.00605	27.51	0.121621	2	1323.84	-1.56955	0	1.01601	1.2222	0.955741	0.964586	0.954426	0.856129	0.186933
tGTDEGALTR	1	XP_023772602.1	N-Term(iTRAQ8plex)	1.371e-05	14.36	1.13229	2	1324.7	-0.694843	0	0.965853	0.904962	0.959668	1.13387	1.01262	1.23629	0.0525374
sAEMGEELR	2	XP_023766190.1	N-Term(iTRAQ8plex)	0.0002646	5.8	5.45781	2	1325.67	-1.40188	0	0.9795	1.09416	1.03707	0.794102	0.964562	1.78734	0.662552
wISSQMNR	2	XP_023750764.1;XP_023750762.1;XP_023742747.1	N-Term(iTRAQ8plex)	0.003035	14.26	1.27116	2	1325.69	-0.466523	0
dTDILAAFR	11	P48706.2	N-Term(iTRAQ8plex)	0.006393	39.23	0.00453118	3	1325.74	-1.0614	0	1.00116	1.07353	1.08043	0.9226	1.02902	1.01149	0.19849
gFILDGFPR	2	XP_023733723.1;XP_023769771.1;XP_023732733.1;XP_023729637.1	N-Term(iTRAQ8plex)	6.863e-05	37.36	0.00696048	2	1325.75	-0.983103	0
vDPENFFR	1	PLY87885.1	N-Term(iTRAQ8plex)	0.001682	24.57	0.0968864	3	1327.7	2.11206	0	0.982873	1.16438	1.06838	0.890312	1.01779	0.927411	0.121637
vGFGSEDTGR	1	XP_023760600.1	N-Term(iTRAQ8plex)	1.829e-05	36.45	0.00408768	2	1328.67	-2.00543	0	0.95173	0.990764	1.0598	0.894979	1.03625	1.53808	0.475022
mVASTNFVR	1	XP_023754320.1	N-Term(iTRAQ8plex)	0.0001877	13.65	1.80806	2	1328.73	2.16169	0	0.888878	0.957118	0.912896	0.973777	1.12704	1.58999	0.170754
dWSSVFER	1	XP_023747546.1	N-Term(iTRAQ8plex)	0.004959	7.25	3.36231	2	1329.67	-0.0703225	0	1.06965	1.06732	0.918725	1.05313	0.951203	0.947956	0.600515
aAHEEAEVk	1	XP_023747760.1	N-Term(Acetyl); K9(iTRAQ8plex)	0.002735	13.57	1.30983	2	1329.69	-2.37807	0	1.07416	1.164	1.40784	0.908	0.763095	0.71739	0.0219052
dLNIPTSEH	1	XP_023742167.1	N-Term(iTRAQ8plex)	0.006826	9.9	3.04941	2	1329.69	-2.18318	0	0.580206	0.462577	0.899182	0.839921	1.18838	4.59944	0.265101
nILAPGVADR	2	XP_023770603.1	N-Term(iTRAQ8plex)	0.0005045	29.57	0.0898168	3	1329.78	-1.07999	0	1.0069	0.980154	0.965906	0.969968	1.02563	1.33193	0.33182
iGGIGTVPVGR	26	XP_023751502.1;XP_023766637.1	N-Term(iTRAQ8plex)	2.18e-06	44.93	0.0023299	3	1329.81	-1.31926	0
nVSLYQFR	1	XP_023766129.1	N-Term(iTRAQ8plex)	0.001808	15.96	1.34362	2	1330.74	-0.350596	0	1.0129	1.01409	0.984304	1.06066	0.990042	1.00014	0.613518
lGDIVPADAR	5	XP_023761144.1;XP_023744185.1;XP_023765347.1;PLY65960.1	N-Term(iTRAQ8plex)	0.000293	49.42	0.000683441	3	1330.76	-4.3899	0
eQGLDIVPR	3	XP_023750764.1;XP_023750762.1;XP_023742747.1	N-Term(iTRAQ8plex)	6.647e-05	42.97	0.00329291	3	1330.76	-0.873713	0
aVDSLVPIGR	6	XP_023737089.1;PLY86633.1	N-Term(iTRAQ8plex)	5.989e-06	51.19	0.000437948	3	1330.8	2.18936	0
vNTISAGPLR	1	XP_023743728.1	N-Term(iTRAQ8plex)	0.004175	9.06	9.36206	2	1331.79	-0.942038	0	1.00639	0.885223	0.882432	1.01645	1.09741	1.42649	0.124817
iGQAIGLEAR	1	XP_023760873.1	N-Term(iTRAQ8plex)	0.004635	3.6	32.0839	2	1331.79	-0.582912	0	1.00606	0.960538	0.889208	0.967969	1.06851	1.45073	0.235651
vSVPQATVAR	1	XP_023743195.1	N-Term(iTRAQ8plex)	0.0007513	29.94	0.0753336	2	1331.8	0.341182	0	1.07142	0.762456	0.997256	1.06106	1.06179	1.29805	0.182487
nANNQLAQR	1	XP_023739620.1	N-Term(iTRAQ8plex)	0.0002213	15.4	0.817623	2	1332.72	-2.94459	0	0.968212	1.02594	1.38753	0.698706	0.959812	1.59415	0.891691
tAIQNATGPR	1	XP_023764759.1;XP_023750708.1	N-Term(iTRAQ8plex)	1.664e-06	24.97	0.17322	2	1332.75	-0.115297	0
gAEIVGGGNVR	1	XP_023731553.1	N-Term(iTRAQ8plex)	0.004691	7.13	10.3502	2	1332.76	1.79314	0	0.964728	1.00858	1.20481	0.873798	0.938067	1.54675	0.803883
eYDGEcTR	1	XP_023736072.1	N-Term(iTRAQ8plex); C6(Carbamidomethyl)	0.003295	7.46	0.412789	2	1333.6	0.229315	0	0.985043	1.03588	1.166	0.780549	1.00748	1.54118	0.847871
gLFDLIVPR	2	Q332W9.2	N-Term(iTRAQ8plex)	0.0002827	46.82	0.000895309	3	1333.81	-0.902055	0	0.954599	0.876524	0.888874	0.985393	0.971254	2.21613	0.306383
ePETQLASR	1	XP_023732725.1	N-Term(iTRAQ8plex)	0.001923	7.74	5.50234	2	1334.72	-4.60587	0	0.861318	0.832027	0.975733	0.891476	1.22828	1.85722	0.202586
vAITDNQNR	1	XP_023746332.1	N-Term(iTRAQ8plex)	0.000394	8.52	5.13207	2	1334.73	-0.581365	0	0.921826	0.851053	1.28028	0.871753	0.961769	1.95646	0.545257
gVENTANVAR	1	PLY69846.1	N-Term(iTRAQ8plex)	3.582e-06	17.79	0.640414	2	1334.73	0.0513401	0	0.746257	0.80556	1.62797	0.783076	1.03525	1.97196	0.681192
sSVLEALVGR	1	XP_023764759.1;XP_023750708.1	N-Term(iTRAQ8plex)	3.725e-05	14.92	1.66207	2	1334.79	0.130382	0
gVEEEEIAR	1	PLY83075.1	N-Term(iTRAQ8plex)	0.0004368	8.87	3.33375	2	1335.71	-0.231612	0	0.965494	1.02749	1.15823	0.821908	0.965417	1.67132	0.722207
eVHNYLTR	1	XP_023755702.1	N-Term(iTRAQ8plex)	0.0006492	18.43	0.547639	3	1335.73	-0.235131	0	1.37698	1.50039	1.24268	0.761389	0.43614	0.676846	0.00364154
nAQTTDLLR	1	XP_023735827.1	N-Term(iTRAQ8plex)	0.0004173	14.52	1.27146	2	1335.75	-2.6935	0	0.918324	0.903185	1.04059	0.887731	1.13589	1.63388	0.301439
vGGNISTVER	1	PLY88126.1	N-Term(iTRAQ8plex)	0.001232	8.46	5.18921	2	1335.75	-0.781855	0	0.8803	0.908866	1.15416	0.824975	1.11101	1.80928	0.430245
dDLAGTDVAR	1	XP_023730041.1	N-Term(iTRAQ8plex)	9.465e-05	15.91	0.680871	2	1336.7	2.22622	0	0.858851	0.958193	1.46391	0.800002	0.937294	1.76083	0.847826
yADFLTFR	3	PLY86776.1	N-Term(iTRAQ8plex)	0.0009123	32.85	0.0167313	3	1336.72	-0.381582	0	1.00751	0.87222	0.821946	0.955738	1.18878	1.33142	0.103283
gLIENAEMR	1	XP_023772311.1	N-Term(iTRAQ8plex)	0.0005322	22.1	0.199777	2	1336.72	2.71777	0	0.914312	1.01466	1.02941	0.877777	1.03276	1.74249	0.437335
amIGQVAGGGR	1	XP_023764218.1	N-Term(iTRAQ8plex); M2(Oxidation)	0.0002043	24.27	0.140853	2	1336.73	-0.398002	0	0.895027	0.889196	1.05945	0.961733	1.04357	1.80987	0.305483
yRPGTVALR	3	PLY86628.1	N-Term(iTRAQ8plex)	0.002366	26.4	0.0996527	3	1336.8	-1.66254	0	0.972218	0.797064	0.98499	1.01732	1.07356	1.61504	0.187854
tIDQQGSER	1	XP_023736535.1	N-Term(iTRAQ8plex)	8.515e-05	21.07	0.172349	2	1337.69	-0.962411	0	0.916968	0.902993	0.956336	0.947616	1.10532	1.73877	0.234938
sIGETEELR	1	XP_023757486.1;XP_023772755.1	N-Term(iTRAQ8plex)	3.487e-05	22.25	0.196271	2	1337.72	-1.42876	0
iSGLTSQATR	1	XP_023739101.1;XP_023772276.1	N-Term(iTRAQ8plex)	0.004017	12.15	2.82216	2	1337.77	1.12434	0
eVDVVGIFR	1	XP_023754778.1	N-Term(iTRAQ8plex)	0.0008595	0.55	41.7617	2	1337.77	0.385618	0	1.08143	1.06827	1.07397	1.0079	0.894108	0.920623	0.0180691
vFIVGPVFR	1	XP_023767322.1	N-Term(iTRAQ8plex)	7.767e-05	51.44	0.000277427	3	1337.82	-1.63503	0	0.997355	0.836133	0.89861	1.15888	0.962143	1.59093	0.163358
ecALLTDGR	2	XP_023736404.1	N-Term(iTRAQ8plex); C2(Carbamidomethyl)	0.0002568	11.63	1.78294	2	1338.69	-6.13575	0	0.999739	1.03463	0.850142	0.962472	1.09511	1.23672	0.233127
eGVMVAADSR	1	XP_023756387.1	N-Term(iTRAQ8plex)	1.257e-05	16.84	0.614832	2	1338.7	-0.129404	0	0.918112	1.0894	0.983261	0.931532	1.12056	1.06518	0.604447
nILDGTVFR	4	PLY72737.1	N-Term(iTRAQ8plex)	0.000289	31.53	0.0287908	2	1338.77	-0.0711286	0	1.08032	1.06535	0.954572	0.948784	0.9552	1.12208	0.738958
yQEIVNIR	1	PLY96291.1	N-Term(iTRAQ8plex)	0.003407	20.33	0.347561	2	1338.77	-0.603276	0	0.881941	0.780643	0.783315	1.04974	1.24807	1.756	0.0655596
dTLGVVFER	1	XP_023740420.1	N-Term(iTRAQ8plex)	0.002869	12.47	1.99033	2	1339.75	-1.35504	0	1.0705	1.10402	1.02347	0.909926	0.943582	1.12207	0.348368
gDADLVAYGR	1	XP_023744323.1	N-Term(iTRAQ8plex)	0.0001089	2.17	18.5358	2	1340.71	-4.26594	0	0.943902	0.947827	0.868327	0.992974	1.11267	1.50941	0.145978
gNDELVAYR	1	XP_023766189.1	N-Term(iTRAQ8plex)	0.0005338	10.02	3.16539	2	1340.71	-2.61959	0	0.903865	0.912892	1.10549	0.944306	1.04693	1.64281	0.355805
lGFSSSLLGR	1	XP_023745786.1	N-Term(iTRAQ8plex)	2.767e-06	29.07	0.0768673	2	1340.78	-0.726976	0	0.904163	0.868848	0.701241	1.18394	1.15881	1.44185	0.0165249
iTQGVAPPVR	2	PLY99881.1	N-Term(iTRAQ8plex)	9.211e-06	30.79	0.0698208	3	1341.82	-0.413014	0	1.00814	0.995877	1.4139	0.857955	0.904544	1.10596	0.308233
aLIAELGVPR	1	XP_023729426.1	N-Term(iTRAQ8plex)	0.001972	5.62	14.7908	2	1342.83	-2.85246	0	1.00474	0.768795	0.96102	0.771614	1.16512	2.24258	0.340612
lLLGEIPER	4	XP_023736346.1;PLY63602.1	N-Term(iTRAQ8plex)	0.000165	54.31	0.000273377	3	1343.82	-2.77044	0
sEQMNYLR	1	XP_023758416.1	N-Term(iTRAQ8plex)	0.002224	2.77	11.573	2	1344.69	1.76258	0	0.956406	1.01576	1.03465	0.929243	1.06374	1.27074	0.448732
aASQEHLDk	1	XP_023752754.1	N-Term(Acetyl); K9(iTRAQ8plex)	0.002103	12.36	1.5187	2	1344.71	2.07748	0	1.17263	0.837317	1.1765	1.14305	0.887753	0.641733	0.402829
vLGDGLLVVR	2	PLY66220.1	N-Term(iTRAQ8plex)	0.002463	14.94	0.888137	2	1344.85	-0.416018	0	0.855943	0.886368	1.08385	0.847281	1.13482	1.93883	0.33644
lVTPLTLQR	7	XP_023760895.1	N-Term(iTRAQ8plex)	0.002013	36.98	0.00555239	3	1344.85	-1.06922	0	0.964525	0.945355	1.04612	0.987823	0.959471	1.48933	0.411348
gILTISLAPR	1	XP_023742345.1	N-Term(iTRAQ8plex)	0.0002487	18.67	0.376253	3	1344.85	-1.55319	0	1.00734	0.914097	1.11174	0.888486	0.994594	1.64592	0.534652
acVTccDR	2	XP_023743776.1	N-Term(iTRAQ8plex); C2(Carbamidomethyl); C5(Carbamidomethyl); C6(Carbamidomethyl)	0.005144	22.5	0.0123715	2	1345.59	-1.15716	0	0.776136	0.669452	0.733025	0.982498	1.40904	2.20131	0.0881097
yAELVYAGR	1	XP_023732703.1	N-Term(iTRAQ8plex)	0.003423	2.23	30.908	2	1345.75	4.25252	0	0.885752	0.840679	0.742007	1.07659	1.24148	1.57245	0.0354663
nILLNEGIR	1	PLY71040.1	N-Term(iTRAQ8plex)	0.0002146	17.73	1.0971	2	1345.81	-0.406579	0	1.02038	0.942105	0.850191	1.10039	1.04516	1.16595	0.0510099
lMNAYcDR	2	XP_023741597.1	N-Term(iTRAQ8plex); C6(Carbamidomethyl)	0.005212	10.63	0.791446	2	1346.65	-1.20621	0	1.12163	1.17906	1.0817	0.706194	0.760388	1.1036	0.101123
gFGFVNFVR	1	XP_023732531.1	N-Term(iTRAQ8plex)	8.738e-05	3.88	19.1534	2	1346.76	2.77537	0	1.01332	0.92849	0.814755	1.12036	0.948375	1.61763	0.211779
tGIIILAEGR	6	XP_023748683.1	N-Term(iTRAQ8plex)	0.0002587	52.79	0.000183843	3	1346.83	-1.20467	0	1.00725	0.827762	0.896498	1.02432	1.11879	1.5311	0.128093
iNEDFYSR	1	XP_023745807.1	N-Term(iTRAQ8plex)	0.004551	7.04	2.99511	2	1347.68	-2.64412	0	0.92198	0.878872	0.897121	1.04413	1.15115	1.41678	0.0522662
gNINIEEVR	1	XP_023768680.1;XP_023735398.1	N-Term(iTRAQ8plex)	5.087e-05	24.4	0.174459	2	1347.75	-2.58636	0
eNEAQIALR	1	PLY93792.1	N-Term(iTRAQ8plex)	4.89e-05	12.15	2.93797	2	1347.75	-0.503174	0	0.936411	1.05829	1.12243	0.867911	1.02936	1.35183	0.787105
fDNLYGcR	4	XP_023748683.1;XP_023763586.1;XP_023756586.1	N-Term(iTRAQ8plex); C7(Carbamidomethyl)	0.001204	19.4	0.13089	2	1348.66	-0.889052	0
wALDIAEAR	1	PLY88144.1	N-Term(iTRAQ8plex)	0.0005014	5.95	11.4725	2	1348.75	-0.874036	0	1.00968	1.18489	1.04923	0.905017	0.960426	0.974475	0.0779781
vVDLLAPYR	5	PLY96956.1	N-Term(iTRAQ8plex)	7.133e-05	56.67	8.63265e-05	3	1349.81	-2.1096	0	0.835796	0.888181	1.03526	0.892118	1.19247	1.74896	0.237459
mAVLAEEQR	2	XP_023728932.1	N-Term(iTRAQ8plex)	0.0004395	27.36	0.0914596	2	1350.73	-4.92031	0	0.948931	0.984134	1.02137	0.899323	1.08545	1.44914	0.381827
tEAEIQSLR	1	XP_023765014.1	N-Term(iTRAQ8plex)	0.0005459	5.76	15.1843	2	1350.76	1.73784	0	0.908048	0.905338	1.01264	0.955846	1.09569	1.64024	0.244571
vYGLDINPR	1	XP_023743480.1;XP_023757435.1	N-Term(iTRAQ8plex)	0.0009992	9.52	5.82444	2	1350.77	-0.966805	0
vTTAESALVR	1	XP_023760857.1	N-Term(iTRAQ8plex)	0.005446	2.17	28.2436	2	1350.79	-1.79628	0	0.867984	0.829658	1.5467	0.804316	0.993332	1.72276	0.812974
sSVLESIVGR	2	XP_023757486.1;XP_023772755.1	N-Term(iTRAQ8plex)	1.637e-05	9.55	5.3795	2	1350.79	0.101481	0
eVDQDNDGR	1	XP_023747991.1	N-Term(iTRAQ8plex)	0.0001371	29.31	0.00855703	2	1351.64	0.749473	0	1.07802	0.969694	1.0564	0.913361	0.903473	1.59585	0.679846
eDLEEEQR	1	XP_023747846.1	N-Term(iTRAQ8plex)	0.006549	0.26	9.4189	2	1351.66	-1.23999	0	1.03926	0.945422	1.05098	0.894511	1.00352	1.51322	0.55306
gSTLVVSGDGR	1	XP_023742266.1	N-Term(iTRAQ8plex)	2.006e-06	41.69	0.0026157	2	1351.75	-0.536422	0	0.780087	0.817114	0.841964	0.865622	1.2694	2.44838	0.206964
nTSSVGVVER	1	PLY70685.1	N-Term(iTRAQ8plex)	8.199e-05	8.12	6.54452	2	1351.75	1.27708	0	1.10587	0.995429	1.04536	0.970081	0.94083	1.09078	0.436158
mASVTEAIAR	1	PLY89029.1	N-Term(iTRAQ8plex)	1.405e-05	5.73	9.90349	2	1352.75	-2.495	0	0.961974	0.965562	0.888924	0.980878	1.06837	1.55059	0.218135
iSPSTDcNR	4	ABK96812.1	N-Term(iTRAQ8plex); C7(Carbamidomethyl)	0.001341	16.07	0.364579	2	1353.67	-2.19961	0	0.797053	1.09953	1.05887	0.88932	1.04752	1.24506	0.618138
eAVEDGQFR	1	XP_023734178.1	N-Term(iTRAQ8plex)	0.0002321	13.84	0.962401	2	1354.68	-5.31944	0	1.11241	1.04728	1.11063	0.908409	0.861075	1.27188	0.592853
eGVmVAADSR	1	XP_023756387.1	N-Term(iTRAQ8plex); M4(Oxidation)	5.208e-05	21.78	0.168259	2	1354.69	0.111483	0	0.875377	0.955195	1.13167	0.944218	1.06467	1.48088	0.382356
dFSTAILER	2	XP_023738060.1;XP_023744871.1	N-Term(iTRAQ8plex)	0.0002215	10.24	4.46151	2	1355.76	6.73717	0
aIDEYATLR	2	XP_023747735.1	N-Term(iTRAQ8plex)	4.861e-05	14.39	1.5612	2	1355.75	0.531886	0	1.02096	1.12449	1.0068	0.888008	0.862986	1.19265	0.569219
vGGAASSSSSSR	1	XP_023745255.1	N-Term(iTRAQ8plex)	5.455e-06	24.25	0.0886976	2	1356.7	-0.290075	0	0.848566	0.885879	1.01901	0.936864	1.1303	1.84115	0.24081
aDLFSESQR	2	XP_023770865.1;XP_023728260.1	N-Term(iTRAQ8plex)	0.0002541	13.16	1.14726	2	1356.7	-1.9035	0
eGELASQYR	2	PLY77752.1	N-Term(iTRAQ8plex)	1.039e-05	31.14	0.0173439	2	1356.7	-1.2663	0	0.975809	1.2247	1.13734	0.999807	0.819109	0.753941	0.0695064
vYSADLQTR	3	PLY93275.1	N-Term(iTRAQ8plex)	0.002811	2.38	21.0138	2	1356.74	-2.79806	0	0.89088	0.888031	1.00517	0.952541	1.11125	1.64048	0.220627
gFPISVYNR	2	XP_023728981.1;XP_023770159.1	N-Term(iTRAQ8plex)	0.0002167	12.74	2.37852	2	1356.75	-2.8889	0
ncFAIASDR	1	XP_023731897.1	N-Term(iTRAQ8plex); C2(Carbamidomethyl)	0.0009409	20.78	0.142053	2	1357.68	-3.9369	0	0.967004	0.967711	1.05269	0.886602	1.08258	1.4263	0.443847
tPGPGAQSALR	3	XP_023734346.1	N-Term(iTRAQ8plex)	4.366e-05	26.58	0.12308	3	1358.77	-0.0364453	0	0.932749	0.898263	0.889391	0.899871	1.12395	1.72019	0.23638
lGLPADNEAR	1	XP_023729614.1	N-Term(iTRAQ8plex)	0.006231	22.07	0.358552	2	1359.75	-1.58338	0	0.915645	0.971079	1.01848	0.969356	1.09621	1.33503	0.211855
lETFAGVYR	4	XP_023770946.1	N-Term(iTRAQ8plex)	0.0003075	31.02	0.0455036	3	1359.75	-2.58239	0	0.910512	0.851829	0.89272	1.03072	1.23409	1.36653	0.0304791
aVEYFALSR	1	XP_023753050.1;XP_023768796.1	N-Term(iTRAQ8plex)	0.00342	7.36	10.5693	2	1359.75	-2.19096	0
lAQAAAEGAVR	1	XP_023729996.1	N-Term(iTRAQ8plex)	0.001378	5.45	15.0391	2	1360.78	-1.42025	0	0.953949	0.911146	0.934589	1.0415	1.06991	1.42831	0.119882
iLVATDLVGR	2	XP_023750066.1	N-Term(iTRAQ8plex)	0.001025	20.28	0.238141	2	1360.84	-1.87351	0	0.831792	0.772453	0.931791	0.952504	1.21445	2.08947	0.173634
nVVDLDNLR	1	XP_023759795.1	N-Term(iTRAQ8plex)	0.0008452	5.86	15.4483	2	1361.76	-5.53628	0	0.92446	1.05909	1.0026	1.032	1.03523	1.06363	0.297425
dNNLDLVVR	1	XP_023736452.1	N-Term(iTRAQ8plex)	0.0001779	7.66	9.701	2	1361.77	-1.23348	0	0.977353	1.04491	0.998414	0.974019	1.0289	1.1574	0.466415
yLTASAIYR	12	XP_023759070.1	N-Term(iTRAQ8plex)	0.0001804	35.97	0.0160357	3	1361.77	-0.229164	0	1.00082	0.934705	0.920358	1.07584	1.0478	1.09655	0.0130783
qDEGLVAGIR	1	PLY94547.1	N-Term(iTRAQ8plex)	6.035e-06	12.45	3.21971	2	1361.77	-0.792621	0	1.0113	0.985586	0.974151	0.977792	1.04541	1.20598	0.277757
tcFSSATER	1	XP_023772981.1	N-Term(iTRAQ8plex); C2(Carbamidomethyl)	0.0001448	17.35	0.153704	2	1362.66	-1.71096	0	0.93568	0.92129	1.12258	0.871131	1.11106	1.47519	0.442766
qVAQQEAER	1	XP_023741250.1	N-Term(iTRAQ8plex)	2.749e-05	27.49	0.0597097	2	1362.73	-0.155987	0	0.995568	0.920329	1.00043	0.977084	0.942772	1.8098	0.394809
aHFSAPSSVR	6	PLY92405.1;XP_023761376.1	N-Term(iTRAQ8plex)	7.854e-05	30.1	0.0399201	3	1362.74	-0.181798	0
tNIPVEETR	2	XP_023756742.1	N-Term(iTRAQ8plex)	0.0002843	44.09	0.00191072	2	1362.75	-0.158564	0	1.00595	0.91201	0.983651	1.03854	1.06626	1.13235	0.0480133
iEEELGNVR	1	XP_023747692.1	N-Term(iTRAQ8plex)	0.0002441	12.93	2.47535	2	1362.75	0.909012	0	1.0235	1.09387	1.0315	0.922256	0.975184	1.14306	0.633829
eGASLVEVVR	1	XP_023772756.1	N-Term(iTRAQ8plex)	1.257e-06	26.92	0.104463	2	1362.79	-0.265046	0	0.900798	0.874495	0.959215	0.943117	1.18389	1.59906	0.162299
fTPLLTNPR	7	XP_023740656.1	N-Term(iTRAQ8plex)	0.003732	12.61	2.70575	3	1362.8	-1.26882	0	0.875063	0.875395	0.806046	1.02656	1.3031	1.45063	0.0320702
vSSGLVEIVR	1	XP_023752568.1	N-Term(iTRAQ8plex)	4.117e-05	10.76	3.43759	2	1362.82	-4.38758	0	1.04213	1.01331	1.06999	0.870752	0.97767	1.42162	0.790152
aVVAGIPk	2	XP_023760503.1	N-Term(iTRAQ8plex); K8(iTRAQ8plex)	0.00413	9.57	1.22001	2	1362.89	-2.00822	0	0.992986	1.04752	0.889541	0.989865	1.06222	1.12544	0.245488
dAGFFEFAR	3	XP_023761943.1	N-Term(iTRAQ8plex)	7.269e-06	52.29	0.000103285	3	1363.7	0.437711	0	0.937525	1.08207	1.01834	0.970552	1.02244	1.18476	0.577137
gEEIISGAQR	1	XP_023767322.1	N-Term(iTRAQ8plex)	5.556e-07	36.77	0.00793124	2	1363.75	-2.1429	0	0.853752	0.860629	0.913673	0.956159	1.10501	2.17727	0.235794
nTVLADALSR	1	XP_023739101.1	N-Term(iTRAQ8plex)	3.333e-05	8.06	7.61253	2	1363.79	1.25625	0	0.942734	1.00153	0.974757	0.987857	1.10541	1.13761	0.0991047
eIDNSPDDR	1	XP_023762294.1	N-Term(iTRAQ8plex)	0.003658	11.26	0.5312	2	1364.66	-0.162637	0	0.957307	0.908078	1.30193	0.914599	0.960513	1.4431	0.822118
eALAQAQSSR	1	XP_023736569.1	N-Term(iTRAQ8plex)	0.004217	5.37	13.4892	2	1364.74	-0.531858	0	0.82192	0.801897	1.17528	0.896678	1.13384	1.9778	0.313337
mALLAEEQR	2	XP_023757994.1	N-Term(iTRAQ8plex)	0.0005021	16.99	0.966933	3	1364.76	3.46518	0	0.997104	1.05263	0.901767	1.01609	1.04206	1.01799	0.406622
qLTEEALTR	1	XP_023761722.1	N-Term(iTRAQ8plex)	8.951e-05	11.69	3.37804	2	1364.76	-5.36443	0	0.973998	0.949846	1.14135	0.964119	1.02497	1.19648	0.68527
sTDIVDAIAR	2	PLY72785.1	N-Term(iTRAQ8plex)	1.757e-05	25.39	0.142655	2	1364.77	-1.79397	0	1.00004	1.02694	1.04839	0.793852	1.04335	1.58083	0.649137
vLFDLPNSR	10	XP_023732823.1	N-Term(iTRAQ8plex)	0.003231	37.49	0.00819003	3	1364.78	-0.925291	0	1.00325	1.00254	0.912339	0.985223	1.0808	1.12953	0.150159
sLFTVGALPR	4	XP_023736133.1;XP_023759370.1	N-Term(iTRAQ8plex)	0.0007445	23.35	0.161371	3	1364.82	-2.56712	0
iLAAAGLk	2	XP_023770159.1	N-Term(iTRAQ8plex); K8(iTRAQ8plex)	0.0002966	34.08	0.0136208	3	1364.91	0.358963	0	1.19222	1.08844	0.87687	1.07621	0.894239	0.662707	0.312612
fEDYFANR	1	XP_023760161.1	N-Term(iTRAQ8plex)	0.004138	12.25	0.860732	2	1365.67	-0.418685	0	1.06648	1.1073	1.04829	0.906694	0.962958	1.00574	0.0262451
aGQMAELDAR	2	XP_023742461.1;XP_023756851.1	N-Term(iTRAQ8plex)	3.543e-06	20.99	0.215361	2	1365.71	-1.58314	0
eTNTGEVVGR	1	PLY88110.1	N-Term(iTRAQ8plex)	0.00328	3.1	15.526	2	1365.72	-4.56186	0	1.04377	0.906131	1.35314	0.796885	0.948827	1.47928	0.920693
vALDTGSENR	1	XP_023748164.1	N-Term(iTRAQ8plex)	0.003442	15.96	0.794763	2	1365.72	-2.95298	0	0.861814	0.938772	1.09557	0.916774	1.12826	1.52227	0.304917
iGQMTQIDR	1	PLY94844.1	N-Term(iTRAQ8plex)	0.0003431	15.5	1.09071	2	1365.75	-0.2373	0	1.07748	1.07918	0.974478	0.865618	1.04037	1.0789	0.547056
gIAGVNFNNR	2	XP_023729688.1	N-Term(iTRAQ8plex)	5.531e-06	29.71	0.0440985	2	1365.75	-0.987115	0	0.889774	0.952376	0.87747	0.865369	1.09482	2.18658	0.308654
sEETALEQR	1	XP_023760401.1	N-Term(iTRAQ8plex)	5.585e-05	14.86	0.801773	2	1366.71	-1.43335	0	0.685369	0.619091	1.02592	0.982627	1.38996	2.13108	0.113776
tENAEEITR	1	XP_023764397.1	N-Term(iTRAQ8plex)	0.001198	14.05	1.00355	2	1366.71	-0.629498	0	0.857842	0.93356	1.12985	0.8638	1.12546	1.67374	0.382121
eNIHQEHR	1	XP_023728423.1	N-Term(iTRAQ8plex)	0.002747	3.6	10.9347	2	1366.71	-0.434201	0	1.15988	1.12926	1.41938	0.655748	0.803577	1.23553	0.161103
mAVLAEEQR	2	XP_023728932.1	N-Term(iTRAQ8plex); M1(Oxidation)	0.002433	4.47	12.3616	2	1366.73	-1.76736	0	1.0353	1.15798	1.06542	0.853677	0.925464	1.16951	0.370222
iLFDVVNSR	10	XP_023756417.1	N-Term(iTRAQ8plex)	0.0005357	37.65	0.00719804	3	1366.8	0.665382	0	0.964629	1.13383	1.07555	0.830146	0.964449	1.3134	0.892117
yELLLQQR	1	AAF29976.1	N-Term(iTRAQ8plex)	0.006707	11.09	3.25997	3	1366.8	0.613031	0	0.960653	0.997259	0.969247	0.987527	1.05972	1.27492	0.204822
tAAAAEPk	4	XP_023747352.1	N-Term(iTRAQ8plex); K8(iTRAQ8plex)	0.0003269	22.89	0.212814	2	1366.81	-0.499444	0	1.25841	1.27723	1.09984	0.84099	0.778647	0.457085	0.0168347
nVVEAVk	2	XP_023728401.1	N-Term(iTRAQ8plex); K7(iTRAQ8plex)	0.006664	30.13	0.0722545	2	1366.85	-1.39474	0	1.0096	1.18926	0.931145	0.974341	1.01131	0.603754	0.29838
sAQGGQESSGR	1	PLY83664.1	N-Term(iTRAQ8plex)	0.004554	4.08	6.07758	2	1367.68	1.23999	0	1.02201	0.902671	1.0837	0.770288	1.12006	1.63623	0.538428
aSESAQEVSR	1	PLY84920.1	N-Term(iTRAQ8plex)	6.473e-06	7.32	5.42158	2	1367.71	-0.369139	0	0.897603	0.896545	1.09777	0.878721	1.09254	1.7962	0.363875
aAFGAEEVNR	3	XP_023751759.1	N-Term(iTRAQ8plex)	1.171e-06	19.44	0.411252	2	1367.72	-1.80535	0	1.00514	1.13525	0.901447	0.854758	0.992617	1.47021	0.667189
gVNTFSPEGR	1	XP_023758433.1	N-Term(iTRAQ8plex)	5.163e-06	23.3	0.177038	2	1367.72	-0.37002	0	0.94949	1.10766	0.985481	0.834336	0.988824	1.7371	0.5748
mMTIIDLAR	1	XP_023756282.1	N-Term(iTRAQ8plex)	0.000152	8.42	5.55376	2	1367.77	0.574534	0	0.880541	0.931766	0.936836	0.891052	1.17669	1.75231	0.232485
vVDIVDTFR	12	XP_023768650.1	N-Term(iTRAQ8plex)	0.0001182	59.22	5.21779e-05	3	1367.78	-0.48119	0	0.97753	0.965001	1.03308	0.925234	1.00734	1.5869	0.435212
iPFAELFAR	4	XP_023754231.1;XP_023767261.1	N-Term(iTRAQ8plex)	0.0009195	39.85	0.00463744	3	1367.79	-3.47182	0
qDAAPLPVPR	1	XP_023739616.1	N-Term(iTRAQ8plex)	0.0007262	4.4	16.5019	2	1367.79	-0.299831	0	0.863418	0.736559	1.36046	0.92287	1.11311	1.59372	0.464017
gYAAHLk	4	XP_023736982.1	N-Term(iTRAQ8plex); K7(iTRAQ8plex)	0.001659	21.53	0.513594	2	1367.82	-3.60944	0	1.098	1.01109	0.971085	1.0628	1.05886	0.81326	0.621514
lVDGAYTAVR	24	XP_023732823.1	N-Term(iTRAQ8plex)	3.485e-06	52.9	0.000251559	3	1368.78	-2.66635	0	1.00403	0.958563	1.02136	0.976677	1.01896	1.51269	0.369655
lADcGIGFGR	1	XP_023750919.1	N-Term(iTRAQ8plex); C4(Carbamidomethyl)	4.147e-05	17.38	0.440572	2	1369.72	-1.86935	0	0.899182	0.895161	0.74757	0.953086	1.25205	1.73366	0.116085
mGAFTLGVNR	2	XP_023745089.1	N-Term(iTRAQ8plex)	0.0001129	12.64	2.29508	2	1369.76	0.708532	0	0.968074	0.993825	0.974625	1.04556	1.04169	1.10074	0.0151769
iFEGEALMR	8	XP_023731307.1	N-Term(iTRAQ8plex)	3.194e-05	52.59	0.000200494	3	1369.75	0.720659	0	1.01122	1.08888	0.98058	0.955259	0.960754	1.27969	0.749275
lTIEEASFR	1	XP_023754119.1	N-Term(iTRAQ8plex)	0.001201	2.96	25.0636	2	1369.76	0.411774	0	1.0671	1.23327	1.05096	0.895375	0.886051	0.922566	0.0219725
nEQMNYLR	1	XP_023751721.1	N-Term(iTRAQ8plex)	0.005357	4.13	7.36029	2	1371.7	-0.0780212	0	0.922744	0.894936	1.35952	0.850041	1.02926	1.44529	0.842477
vGESVYNSGR	1	XP_023732218.1	N-Term(iTRAQ8plex)	2.251e-05	18.67	0.332108	2	1371.72	0.679299	0	1.04598	1.02084	1.02698	1.0667	0.882005	1.15007	0.984363
eSTLHLVLR	85	XP_023762242.1	N-Term(iTRAQ8plex)	2.987e-05	42.01	0.00479684	3	1371.83	-0.753294	0	1.02199	0.861933	0.896414	1.05745	1.0977	1.1969	0.0406321
gSAAEESFDR	1	XP_023745381.1	N-Term(iTRAQ8plex)	0.0003492	22.67	0.0646201	2	1372.66	-3.15838	0	0.991687	1.14482	0.934468	0.833494	0.92591	1.82471	0.623725
gIQTSEDYR	3	XP_023731140.1	N-Term(iTRAQ8plex)	0.0002484	17.61	0.345027	2	1372.7	-1.01169	0	1.03201	1.37442	1.07151	0.865756	0.881224	1.71451	0.986306
eAPSSVLIPR	2	XP_023754425.1	N-Term(iTRAQ8plex)	3.762e-05	49.36	0.000895156	3	1372.81	-2.30208	0	0.950909	1.02285	1.22761	0.756653	0.984686	1.73211	0.781709
eGcAFDASGR	1	XP_023756169.1	N-Term(iTRAQ8plex); C3(Carbamidomethyl)	1.506e-06	24.94	0.0261311	2	1373.64	0.253598	0	0.994163	0.973742	1.14286	0.854163	1.01193	1.48392	0.705698
dFLSDVFAR	1	XP_023737018.1	N-Term(iTRAQ8plex)	9.704e-05	13.03	1.82421	2	1373.74	-0.414721	0	0.946557	1.06572	0.988393	1.11782	0.965926	0.95347	0.856807
gNEGHVSTIR	2	XP_023762331.1	N-Term(iTRAQ8plex)	8.858e-05	17.01	0.923672	3	1373.74	-0.134149	0	0.720856	0.35046	0.703595	0.999303	0.456291	1.86782	0.294682
sAEEMQYGR	1	PLY81999.1	N-Term(iTRAQ8plex)	3.447e-05	10.75	0.698358	2	1374.66	-2.41079	0	0.920878	1.01361	1.12185	0.893711	1.03315	1.44855	0.579214
aLEIEPENR	1	XP_023759198.1	N-Term(iTRAQ8plex)	0.001627	8.06	5.97122	2	1374.75	-1.76276	0	0.975484	1.06762	0.976751	0.987965	0.983142	1.26618	0.50224
sGQPITNPTR	1	XP_023729522.1	N-Term(iTRAQ8plex)	0.0002787	25	0.142302	2	1374.76	-3.7086	0	0.909599	0.944938	1.15673	0.723516	1.15396	1.7767	0.534007
dIQPWQER	1	PLY86766.1	N-Term(iTRAQ8plex)	0.00645	9.99	3.39781	2	1375.73	-1.30978	0	1.098	0.942475	0.896647	1.00958	0.980174	1.34603	0.371787
lETFSGVYR	1	XP_023734258.1	N-Term(iTRAQ8plex)	7.874e-05	8.54	6.48709	2	1375.75	-3.5233	0	0.958489	0.934807	0.877942	1.0518	1.13315	1.18776	0.0122258
aVLEPAMQGR	1	PLY94935.1	N-Term(iTRAQ8plex)	0.004171	16.13	1.37736	2	1375.76	-3.60586	0	0.948129	0.986863	1.15737	0.734541	1.05704	1.82987	0.622665
lGIIEDAANR	6	XP_023765821.1	N-Term(iTRAQ8plex)	0.001189	33.07	0.0282342	3	1375.79	0.318789	0	0.93993	1.06394	0.968848	1.06628	0.988433	1.18245	0.262715
vGLFSAGPPAR	4	XP_023742786.1	N-Term(iTRAQ8plex)	0.0005493	30.49	0.0543576	3	1375.8	0.473177	0	0.922601	0.928249	1.08694	0.87313	1.03508	1.67629	0.438968
lLLDALEER	3	PLY77935.1	N-Term(iTRAQ8plex)	0.001007	23.09	0.30559	2	1375.81	-1.16016	0	0.914218	0.851544	1.25188	0.936663	1.04525	1.61837	0.472839
dSVLLAGGIAR	1	XP_023748164.1	N-Term(iTRAQ8plex)	0.0001847	14.64	1.83804	2	1375.82	-0.900905	0	1.00679	1.04698	1.2217	0.767845	0.94952	1.56327	0.994838
lTGAQVLLTR	1	ALR96226.1	N-Term(iTRAQ8plex)	0.003904	7.48	5.68996	2	1375.86	-1.25072	0	0.90265	0.844723	1.20735	0.766633	1.11472	2.00638	0.465498
eAQWALAQR	1	XP_023761144.1;XP_023765347.1	N-Term(iTRAQ8plex)	4.836e-05	21.32	0.291472	2	1376.76	-0.173436	0
lLASPSDDVR	4	XP_023766803.1;XP_023760298.1;XP_023747013.1	N-Term(iTRAQ8plex)	0.00188	37.67	0.00787462	2	1376.77	-1.77833	0
vGGSIQDLQR	1	XP_023758525.1	N-Term(iTRAQ8plex)	8.077e-05	10.95	3.98549	2	1376.78	-3.01928	0	1.01541	0.999395	0.942997	1.0103	1.0211	1.19562	0.233158
nAMVAAGALVR	1	XP_023767563.1	N-Term(iTRAQ8plex)	2.8e-05	36.49	0.0124311	2	1376.8	-1.13788	0	1.03668	1.0599	1.01224	1.01798	0.998629	0.818821	0.232854
qVPIAFLER	1	XP_023759258.1	N-Term(iTRAQ8plex)	0.001902	3	24.3828	2	1376.81	-4.70719	0	0.851862	0.92616	0.982087	0.81827	1.11989	2.24713	0.337586
lIEANPLFR	2	XP_023734072.1	N-Term(iTRAQ8plex)	9.435e-05	12.94	2.50014	2	1376.81	-4.26388	0	0.957649	0.839233	1.009	0.740665	1.1715	2.14322	0.375269
yTPLLVNPR	16	XP_023732823.1	N-Term(iTRAQ8plex)	9.182e-05	46.71	0.000887347	3	1376.82	-0.934317	0	1.01135	0.94811	1.00531	0.928983	1.05336	1.54905	0.377504
vFEYEGSSR	1	PLY93749.1	N-Term(iTRAQ8plex)	0.0003604	11.89	0.938357	2	1377.69	-1.04386	0	1.00699	0.860561	0.874016	1.06174	1.05619	1.52017	0.136433
iGQMVQIER	1	PLY88888.1	N-Term(iTRAQ8plex)	9.938e-05	19.7	0.637018	2	1377.78	-3.16848	0	0.966166	1.11116	1.17835	0.844797	0.994137	1.15854	0.478172
dETGQQLGAR	1	XP_023738870.1	N-Term(iTRAQ8plex)	1.239e-05	17.17	0.370303	2	1378.72	-2.75586	0	0.857071	0.802052	0.973813	1.01045	1.15768	1.82033	0.150085
vDDNIETIR	1	XP_023772753.1	N-Term(iTRAQ8plex)	0.0002009	21.33	0.268347	2	1378.75	-0.899077	0	1.05151	0.990401	0.908965	1.05296	1.03247	0.976432	0.477013
aVMAVADLER	1	XP_023745258.1	N-Term(iTRAQ8plex)	1.172e-05	32.54	0.0275528	2	1378.76	-2.56185	0	0.868887	0.629338	0.810101	1.07823	1.1776	2.4012	0.143787
dITELIASGR	8	XP_023748381.1;XP_023738100.1	N-Term(iTRAQ8plex)	0.0001488	39.41	0.00564165	3	1378.78	0.0334809	0
iLFDLPNSR	9	XP_023740656.1	N-Term(iTRAQ8plex)	0.0006934	37.02	0.0102185	3	1378.8	-0.602015	0	0.842261	0.843155	0.77229	1.03015	1.25944	1.71426	0.0635487
dIPFGASVLR	1	XP_023755727.1	N-Term(iTRAQ8plex)	0.0008687	13.42	2.33636	3	1378.8	-0.144465	0	0.767236	0.712465	0.981283	0.700362	1.25864	3.14229	0.301927
nEILMVLSR	22	XP_023750764.1;XP_023742747.1	N-Term(iTRAQ8plex)	6.941e-05	56.23	0.000119473	3	1378.8	-2.05742	0
lAANAFLAQR	2	XP_023737002.1;XP_023771419.1;XP_023753881.1	N-Term(iTRAQ8plex)	3.374e-06	30.88	0.0360521	3	1378.81	1.0732	0
vVLNIFDVR	1	XP_023757499.1;XP_023772734.1	N-Term(iTRAQ8plex)	0.0008204	47.17	0.000768427	3	1378.84	-0.633594	0
sAAAPLLk	1	XP_023756140.1	N-Term(iTRAQ8plex); K8(iTRAQ8plex)	0.003716	7.92	2.42961	2	1378.88	-2.63142	0	0.961248	1.0142	0.987799	1.02965	1.04324	1.08733	0.0471601
eVNEAGETAR	1	XP_023736370.1	N-Term(iTRAQ8plex)	0.0008836	26.35	0.0397433	2	1379.7	-1.52336	0	0.817936	0.633508	0.788242	1.27001	1.25831	1.63132	0.00906215
lAGESESNLR	1	XP_023738060.1	N-Term(iTRAQ8plex)	2.024e-05	22.24	0.239113	2	1379.74	-0.109955	0	0.925874	1.01044	1.06643	0.995135	1.03441	1.20277	0.369028
qISSGGGSAVGR	1	PLY89708.1	N-Term(iTRAQ8plex)	4.974e-05	12.5	2.3309	2	1379.75	-3.21341	0	0.874267	0.937942	0.974898	0.921078	1.06815	1.97494	0.301271
eLESLTLDR	2	XP_023732703.1	N-Term(iTRAQ8plex)	0.001107	11.83	3.28401	2	1379.76	-3.65138	0	0.956196	1.01663	1.02457	0.983354	1.0454	1.1684	0.318631
sINSQEDQR	1	XP_023735175.1	N-Term(iTRAQ8plex)	0.001524	23.7	0.101526	2	1380.7	-0.719849	0	1.0754	1.01136	1.2317	0.717341	0.990636	1.42803	0.793231
dALLEEAcR	1	XP_023742380.1	N-Term(iTRAQ8plex); C8(Carbamidomethyl)	0.005892	0.68	23.6426	2	1380.71	-1.66899	0	0.994442	1.0072	1.01941	0.927137	1.05739	1.22694	0.506518
tTEEVEAAAR	1	XP_023745514.1	N-Term(iTRAQ8plex)	0.001483	2.93	18.234	2	1380.72	-4.53852	0	0.612553	0.715	2.26635	0.943343	0.983913	0.894278	0.655868
sQSQGIVSDR	1	XP_023748145.1	N-Term(iTRAQ8plex)	2.241e-05	21.25	0.310831	2	1380.74	-0.994508	0	0.82116	0.89578	0.940405	0.97284	1.18084	1.7701	0.155088
aLAGQAEGFGR	1	XP_023739485.1	N-Term(iTRAQ8plex)	4.879e-06	10.5	3.94379	2	1380.75	0.316269	0	1.0004	1.0175	0.834926	0.930137	1.15211	1.22753	0.226126
aTTETVDALR	3	PLY90064.1;XP_023742418.1	N-Term(iTRAQ8plex)	8.607e-06	19.64	0.506274	2	1380.76	-4.27539	0
tTLMDVLAGR	1	XP_023729426.1;PLY86984.1;XP_023759506.1;XP_023761012.1	N-Term(iTRAQ8plex)	9.876e-05	7.91	7.56452	2	1380.78	-4.51393	0
iSNDVYIPR	1	XP_023758973.1	N-Term(iTRAQ8plex)	0.0008116	12.53	2.7002	2	1380.78	0.247037	0	1.0118	1.07886	0.896548	1.03116	1.04414	0.895969	0.94418
aNPGVPPGLVR	1	XP_023748164.1	N-Term(iTRAQ8plex)	0.0008031	19.79	0.467046	3	1380.83	0.714777	0	0.984786	1.10159	1.29828	0.90322	0.809742	1.33999	0.586648
dGSWALLcR	2	XP_023728677.1;XP_023757032.1	N-Term(iTRAQ8plex); C8(Carbamidomethyl)	7.758e-05	13.82	1.21582	2	1381.72	-0.167283	0
tSIGAAVTSDR	1	XP_023766135.1	N-Term(iTRAQ8plex)	0.0003502	9.02	6.00255	2	1381.76	0.313834	0	1.01122	1.23589	1.21631	0.701871	0.943233	1.20512	0.275874
vASASSDATIR	1	XP_023738485.1	N-Term(iTRAQ8plex)	4.493e-05	31.63	0.0331511	2	1381.76	0.755554	0	0.944554	0.905257	1.0444	0.935833	1.09983	1.48886	0.282022
aYAAHLk	5	XP_023753882.1	N-Term(iTRAQ8plex); K7(iTRAQ8plex)	0.004374	27.43	0.150899	2	1381.84	0.384345	0	1.02096	1.05662	0.903202	1.20643	0.994706	0.700819	0.872591
sANQDSSTIR	1	XP_023740234.1	N-Term(iTRAQ8plex)	0.005692	10.03	2.34375	2	1382.71	-2.85568	0	0.728377	0.752862	0.681598	0.670504	1.48987	3.07147	0.22036
iSEYVAQLR	3	XP_023732076.1;XP_023771038.1	N-Term(iTRAQ8plex)	4.615e-05	36.52	0.0131478	3	1382.79	-0.663907	0
sYYFSGSLR	2	XP_023756417.1	N-Term(iTRAQ8plex)	8.184e-05	12.81	1.37969	2	1383.72	-0.100097	0	0.909476	0.849218	0.796826	1.04405	1.23154	1.47018	0.0358356
dIIMVSDMR	3	XP_023748683.1	N-Term(iTRAQ8plex)	0.005425	53.9	0.000118548	3	1383.73	-0.855754	0	1.0678	0.799144	0.916453	1.08334	1.02786	1.56347	0.18729
gSFEEIIER	1	XP_023735641.1	N-Term(iTRAQ8plex)	0.0004654	5.43	9.23697	2	1383.74	0.921054	0	0.938088	0.947043	0.928238	0.977702	1.04683	1.70033	0.257499
iSFEVLESR	1	XP_023737556.1	N-Term(iTRAQ8plex)	0.002662	5.66	10.7299	2	1383.78	-2.25692	0	1.042	0.98381	1.00327	0.90115	1.03786	1.33428	0.562224
dSESSGELTR	1	XP_023752121.1	N-Term(iTRAQ8plex)	7.459e-07	17.53	0.285215	2	1384.69	-0.487553	0	0.80203	0.896664	1.3355	0.843909	1.07823	1.77091	0.534091
eEGFGSLWR	1	XP_023740650.1	N-Term(iTRAQ8plex)	8.278e-05	13.63	1.00791	2	1384.72	-0.224825	0	1.19595	0.960723	0.992394	0.818723	1.033	1.18506	0.786634
iSDYVSQLR	1	XP_023760157.1	N-Term(iTRAQ8plex)	0.002072	13.72	2.24411	2	1384.77	-0.22112	0	1.00903	1.02005	0.935855	0.907015	1.07573	1.32782	0.409173
gVAAAPLDGPGR	1	XP_023767780.1	N-Term(iTRAQ8plex)	0.0032	17.2	1.16328	2	1384.78	-2.19622	0	1.00694	0.992011	1.3827	0.710524	0.888504	1.80498	0.984578
lYQFEPER	1	XP_023750765.1	N-Term(iTRAQ8plex)	0.004205	10.04	2.80405	2	1385.73	-5.2417	0	0.958303	1.00026	0.934991	0.989509	1.04646	1.3971	0.235317
iFEGEALmR	1	XP_023731307.1	N-Term(iTRAQ8plex); M8(Oxidation)	0.0001048	32.89	0.0178373	3	1385.74	-0.352995	0	1.06069	1.04529	1.16387	0.994672	0.858605	1.04503	0.138136
mGEVFVFPR	3	XP_023748166.1	N-Term(iTRAQ8plex)	0.000782	32.03	0.0284169	3	1385.76	1.05917	0	1.08923	1.05528	1.07342	0.996241	0.869736	0.930771	0.0206162
tALTYIDER	3	XP_023761144.1	N-Term(iTRAQ8plex)	0.0001394	29.19	0.0540459	2	1385.76	-0.317142	0	0.879575	0.913173	0.901154	0.956933	1.17368	1.41671	0.0994997
tSTGLYVANR	1	XP_023736583.1	N-Term(iTRAQ8plex)	0.0005098	10.9	3.92597	2	1385.77	-1.72622	0	0.986621	0.993636	1.0566	1.01946	1.00482	1.08488	0.507837
lVQPVIQER	2	XP_023760046.1	N-Term(iTRAQ8plex)	0.0001837	17.1	1.25862	2	1385.84	-1.39984	0	0.979619	1.00213	1.20151	0.826825	0.90178	1.67784	0.804302
sALDESFSAR	1	XP_023754650.1	N-Term(iTRAQ8plex)	6.278e-06	15.3	0.680254	2	1386.71	-4.379	0	0.964654	0.982939	0.966786	0.881649	1.13787	1.39126	0.323943
vISDLPEGPR	1	PLY64172.1	N-Term(iTRAQ8plex)	0.0001655	30.05	0.0654916	2	1386.79	-2.9892	0	0.844615	0.75633	1.07777	0.946254	1.10726	2.19465	0.264648
mGEVFTFPR	1	XP_023748167.1	N-Term(iTRAQ8plex)	0.000168	1.38	22.3065	2	1387.74	1.54254	0	1.05201	1.11309	1.04495	1.03836	0.908833	0.784837	0.105103
iGTPEALDLR	4	XP_023763837.1	N-Term(iTRAQ8plex)	0.002648	30.97	0.0533489	3	1388.8	-0.771192	0	1.01705	1.21645	1.33849	0.835459	0.809264	1.11148	0.113492
nNLISGTIPR	1	XP_023729763.1	N-Term(iTRAQ8plex)	3.028e-06	24.61	0.210504	2	1388.81	-2.38003	0	1.04008	1.08765	0.96501	0.966392	1.05214	0.80533	0.328847
iIGVDLNANR	1	XP_023753587.1;PLY93258.1	N-Term(iTRAQ8plex)	3.918e-05	30.34	0.059042	2	1388.82	-0.717218	0
lQIEALQNR	1	XP_023728775.1	N-Term(iTRAQ8plex)	0.0004275	13.78	2.674	2	1388.82	-0.358437	0	0.946392	1.0325	0.872443	0.964974	1.10376	1.34956	0.19506
aFDMAQcSR	1	XP_023752819.1	N-Term(iTRAQ8plex); C7(Carbamidomethyl)	0.0008242	4.53	2.8542	2	1389.66	-0.269321	0	1.06212	1.01878	1.07643	0.848175	0.984094	1.37181	0.926101
aQGPDGGIGASR	1	XP_023737699.1	N-Term(iTRAQ8plex)	0.001424	24.45	0.108574	2	1389.74	-0.895761	0	0.828109	0.831843	0.929139	0.950902	1.1824	2.05105	0.1892
aNEIEVGVVR	1	XP_023734413.1	N-Term(iTRAQ8plex)	4.583e-05	17.02	1.37438	2	1389.8	-0.988277	0	1.00091	1.02418	1.05079	0.869821	1.01306	1.44937	0.65065
qQQQLSVVR	1	XP_023737839.1	N-Term(iTRAQ8plex)	0.001654	3.05	37.9019	2	1389.81	-4.31119	0	0.858361	0.781176	0.869456	0.851848	1.26423	2.2843	0.213545
tVLELGAGIGR	1	XP_023734784.1	N-Term(iTRAQ8plex)	0.0004775	12.48	3.56475	2	1389.83	-3.54474	0	0.991498	0.906801	1.20261	0.827378	1.05088	1.51874	0.679447
aLVDAPDMVR	5	XP_023733462.1	N-Term(iTRAQ8plex)	5.94e-05	50.57	0.000378426	3	1390.77	-0.772021	0	0.933315	0.868341	1.08445	0.886472	1.11651	1.99302	0.341635
tVSPADDILR	1	XP_023767165.1;XP_023738348.1;XP_023731916.1	N-Term(iTRAQ8plex)	0.006977	3.98	22.1169	2	1390.78	-0.988448	0
gIDAQVASGGGR	2	XP_023728401.1	N-Term(iTRAQ8plex)	2.721e-05	35.33	0.0130571	3	1391.76	0.547049	0	0.730499	0.887447	1.83182	0.727195	0.932323	1.88017	0.954559
lISAGIVQMR	2	XP_023755328.1	N-Term(iTRAQ8plex)	6.199e-06	51.93	0.000311948	3	1391.83	-1.98947	0	0.826567	0.689313	1.00115	0.898315	1.23205	2.33349	0.21673
nTNQEVDLR	1	XP_023763874.1	N-Term(iTRAQ8plex)	0.0001034	18.93	0.395969	2	1392.74	-1.42418	0	1.12213	0.948342	0.88274	0.979097	1.10984	0.883615	0.950177
qQSNEIVDR	1	XP_023737665.1	N-Term(iTRAQ8plex)	0.0002754	14.17	1.33223	2	1392.74	0.0658339	0	0.845865	0.921688	1.09335	0.83381	1.16734	1.78766	0.344641
aAWEELVDR	2	PLY92447.1	N-Term(iTRAQ8plex)	1.386e-05	16.37	0.825815	2	1392.74	-0.38079	0	1.02611	1.10409	1.04226	0.891988	0.988954	1.1156	0.44304
qQGcEVVIR	1	XP_023742933.1	N-Term(iTRAQ8plex); C4(Carbamidomethyl)	0.0001573	10.31	3.7384	2	1392.76	3.16415	0	0.880626	0.888951	1.71229	0.707196	1.00592	1.39705	0.734413
nIDVANTVSR	1	XP_023749643.1	N-Term(iTRAQ8plex)	0.0001099	12.46	2.29856	2	1392.77	-2.7482	0	0.977735	1.10073	0.944762	0.953202	1.07418	1.00033	0.981045
fGGPDVLEVR	1	PLY79691.1	N-Term(iTRAQ8plex)	0.003372	10.33	4.13366	2	1392.78	-1.00366	0	0.936944	0.944496	0.932354	1.13025	1.08348	1.01861	0.0128012
lGTDELALTR	1	XP_023766615.1	N-Term(iTRAQ8plex)	0.002027	11.25	2.98458	2	1392.79	-4.51074	0	0.766213	0.724227	0.923398	1.20359	1.13388	1.92427	0.0767562
gIDLATTLER	1	XP_023772378.1	N-Term(iTRAQ8plex)	1.442e-05	13.74	1.70335	2	1392.8	0.923197	0	0.909482	0.755269	0.935264	0.827576	1.15366	2.53855	0.291816
qSSIAGGTLVR	1	XP_023739914.1	N-Term(iTRAQ8plex)	8.825e-06	16.26	0.945185	2	1392.81	0.222382	0	0.857666	0.899634	1.03451	0.929943	1.1303	1.75186	0.250229
vELLQLFAR	7	XP_023765695.1;XP_023733164.1	N-Term(iTRAQ8plex)	0.001512	31.7	0.0228178	3	1392.85	-0.316515	0
eEELAQSQR	1	XP_023754131.1	N-Term(iTRAQ8plex)	0.0005618	5.9	5.87335	2	1393.71	-5.54778	0	0.820318	0.831915	0.989124	0.907029	1.26086	1.79597	0.170352
nVLcEAVER	1	XP_023772845.1	N-Term(iTRAQ8plex); C4(Carbamidomethyl)	5.062e-05	21.17	0.249392	2	1393.74	-0.699841	0	0.974876	1.0017	0.928723	0.954811	1.0856	1.3205	0.236254
vLAVNAAk	1	XP_023769167.1	N-Term(iTRAQ8plex); K8(iTRAQ8plex)	0.001677	12.86	1.91256	2	1393.9	-0.351777	0	1.06445	0.931808	0.964896	1.06533	0.978991	1.15005	0.2878
eDDNIDTIR	1	XP_023750392.1	N-Term(iTRAQ8plex)	0.0008718	15.78	0.450531	2	1394.7	-1.87587	0	0.880209	0.913063	1.02716	0.893875	1.19448	1.52604	0.231799
vFEDNVLVR	3	XP_023771904.1	N-Term(iTRAQ8plex)	9.18e-05	20.09	0.470645	2	1394.79	-0.837931	0	1.08145	1.07623	0.98423	1.01329	0.909912	1.07351	0.445567
nEILmVLSR	11	XP_023750764.1;XP_023742747.1	N-Term(iTRAQ8plex); M5(Oxidation)	0.0001122	35.4	0.0138866	3	1394.8	-0.204134	0
lVTPAYTAVR	10	XP_023740656.1	N-Term(iTRAQ8plex)	2.045e-05	57.92	5.36774e-05	3	1394.83	-1.34578	0	0.728579	0.628233	0.803503	1.02178	1.40009	2.21211	0.0807767
yTIPISLAGR	1	XP_023756785.1	N-Term(iTRAQ8plex)	3.6e-05	10.54	3.39103	2	1394.83	-0.745408	0	0.878637	0.857207	0.954918	1.01054	1.14517	1.6538	0.132911
aVELVAGk	12	XP_023735310.1	N-Term(iTRAQ8plex); K8(iTRAQ8plex)	0.001618	23.85	0.218206	2	1394.89	4.54114	0	1.17647	1.16196	0.929175	0.969823	0.911718	0.57887	0.138691
iATAALVk	2	XP_023748328.1	N-Term(iTRAQ8plex); K8(iTRAQ8plex)	0.004808	9.25	5.61567	2	1394.92	-0.974317	0	1.14674	1.07097	0.870652	0.986624	0.986213	0.858174	0.407554
eDIESIETR	1	PLY77935.1	N-Term(iTRAQ8plex)	0.0002732	15.13	0.759583	2	1395.72	-2.93424	0	0.989318	0.999471	0.961568	0.92799	1.07018	1.35332	0.346796
aTATGAPAk	5	XP_023771977.1	N-Term(iTRAQ8plex); K9(iTRAQ8plex)	0.000109	27.01	0.132678	2	1395.84	-1.05729	0	1.09172	1.1026	0.986961	0.953405	0.913919	0.784671	0.0485536
aGGNATDMSIR	1	XP_023761553.1	N-Term(iTRAQ8plex)	0.001138	2.51	14.6434	2	1396.72	0.934509	0	1.0033	0.928845	0.970194	0.916789	1.05979	1.5915	0.342812
fGDVSTDVPR	1	XP_023732512.1	N-Term(iTRAQ8plex)	4.273e-05	4.85	11.3751	2	1396.74	3.96366	0	1.00303	1.05495	0.965	0.994486	1.02376	1.05534	0.620011
dIGSGNFGVAR	1	XP_023730261.1;XP_023765146.1	N-Term(iTRAQ8plex)	1.004e-07	33.89	0.0154549	2	1396.75	-1.89871	0
nQGGYDLLGR	3	XP_023728205.1	N-Term(iTRAQ8plex)	0.0002719	23.84	0.162121	2	1396.75	0.387905	0	1.02281	1.04854	0.870524	1.00468	1.0924	0.995229	0.474433
mVGGVTPk	2	XP_023736465.1	N-Term(iTRAQ8plex); K8(iTRAQ8plex)	0.001352	28.32	0.148409	3	1396.85	1.14404	0	1.01101	0.979545	0.787285	1.18883	1.05436	0.806921	0.529239
vGTASIIk	1	XP_023748724.1;XP_023750289.1	N-Term(iTRAQ8plex); K8(iTRAQ8plex)	0.005495	12.6	3.30274	2	1396.9	-1.5932	0
mAGESESNLR	1	XP_023744871.1	N-Term(iTRAQ8plex)	0.0003584	11.19	1.11768	2	1397.7	-2.90983	0	0.995571	0.96224	0.893897	0.914503	1.12384	1.45164	0.252241
vSTGDSVSVSR	1	XP_023758680.1	N-Term(iTRAQ8plex)	0.001086	19.15	0.434786	2	1397.75	0.72047	0	0.984543	0.943398	0.96315	0.922958	1.10302	1.44159	0.276135
vDTLVDk	3	XP_023763837.1	N-Term(iTRAQ8plex); K7(iTRAQ8plex)	0.004507	31.54	0.0572388	2	1397.84	-1.2415	0	1.13715	1.18139	0.976242	1.1337	0.846458	0.304183	0.250843
tIGSAAAAk	2	XP_023747956.1	N-Term(iTRAQ8plex); K9(iTRAQ8plex)	1.335e-05	21.98	0.458922	2	1397.86	1.54615	0	1.01647	1.02174	1.01557	1.06086	1.03628	0.594915	0.470386
gSDDMIADDR	1	XP_023748778.1	N-Term(iTRAQ8plex)	7.928e-05	9.09	0.715201	2	1398.65	-1.25542	0	0.99138	0.908697	1.00678	0.943681	1.03086	1.63015	0.345891
vTNSPNFcR	1	XP_023742518.1	N-Term(iTRAQ8plex); C8(Carbamidomethyl)	0.006226	4.19	7.98333	2	1398.71	0.680533	0	0.858381	0.932534	1.15941	0.916687	1.10371	1.50089	0.383439
fGDETEQIR	2	XP_023748032.1	N-Term(iTRAQ8plex)	0.0007816	13.78	0.856433	2	1398.71	-2.68324	0	0.981525	1.07081	1.05673	0.904582	1.00348	1.26507	0.856868
aASSSTSLNTR	3	XP_023771344.1	N-Term(iTRAQ8plex)	4.673e-08	31.49	0.0225646	2	1398.75	0.283072	0	0.950395	0.940252	1.14467	0.884308	0.977383	1.80971	0.520824
vAEGFEISSR	1	XP_023745258.1	N-Term(iTRAQ8plex)	6.383e-05	7.12	6.25936	2	1398.74	-5.83427	0	0.940433	0.975384	0.91915	1.05328	1.05461	1.32134	0.0941404
eGVYVTPSSR	1	PLY82599.1	N-Term(iTRAQ8plex)	0.006388	3.99	12.669	2	1398.75	-4.59817	0	0.927122	0.836565	0.934699	0.98191	1.13071	1.74835	0.177004
nSPQFQAFR	1	XP_023768267.1	N-Term(iTRAQ8plex)	0.005052	15.03	1.00653	2	1398.75	3.08335	0	0.900572	0.999808	1.02129	0.989984	1.08785	1.24855	0.183725
fcDALISIR	3	XP_023768680.1;XP_023735398.1	N-Term(iTRAQ8plex); C2(Carbamidomethyl)	0.0002383	19.7	0.430751	3	1398.77	0.106465	0
fEGNILFVR	1	XP_023742853.1	N-Term(iTRAQ8plex)	9.715e-05	8.38	9.43873	2	1398.81	1.05707	0	1.02284	1.08172	0.922749	0.998405	1.04041	0.916559	0.705031
aYTDDELIR	1	XP_023766615.1	N-Term(iTRAQ8plex)	0.0001023	17.2	0.520191	2	1399.73	-1.81222	0	0.841949	0.74611	0.723177	1.12942	1.21803	1.98484	0.0697917
sAcSAFNSPR	1	XP_023756169.1	N-Term(iTRAQ8plex); C3(Carbamidomethyl)	0.0001445	15.88	0.30858	2	1400.69	-0.120453	0	0.955047	0.913224	0.93059	0.934177	1.11407	1.6408	0.234861
lTSPFDFNR	2	XP_023755582.1	N-Term(iTRAQ8plex)	0.0006013	15.09	0.986528	2	1400.75	0.0106318	0	1.02776	0.896686	0.916656	1.02637	1.06471	1.31333	0.130046
yLGLENMTR	1	XP_023753050.1;XP_023768796.1	N-Term(iTRAQ8plex)	0.0004337	15.81	0.910604	2	1400.75	-0.739441	0
yLFAGVVDGR	54	XP_023739384.1;XP_023751397.1	N-Term(iTRAQ8plex)	7.567e-06	52.5	0.000282858	3	1400.78	-0.836153	0
iLEADLAPVR	2	XP_023753573.1	N-Term(iTRAQ8plex)	0.0002771	26.67	0.137563	3	1400.84	-1.05709	0	0.676736	0.69264	1.30991	0.714071	1.18405	2.9919	0.366874
vTSSYNAEAR	1	XP_023752763.1	N-Term(iTRAQ8plex)	2.284e-06	31.18	0.0174897	2	1401.73	0.533472	0	0.883546	0.790875	0.966995	0.921377	1.22607	1.83188	0.176907
gVDILVATPGR	3	XP_023756785.1	N-Term(iTRAQ8plex)	1.187e-05	35.47	0.0186593	3	1401.84	-0.0625917	0	0.837723	0.809547	1.07134	0.85884	1.11433	2.20168	0.312088
vVSAIPDLQR	1	PLY88702.1	N-Term(iTRAQ8plex)	0.0002549	23.01	0.349524	2	1401.83	-3.50726	0	0.878546	0.844128	1.31083	0.704918	1.10831	2.10043	0.542257
aDPTLAAGLIR	1	PLY61952.1	N-Term(iTRAQ8plex)	0.004152	5.16	20.0399	2	1401.84	-0.379545	0	0.849032	0.838385	1.19059	0.912227	1.10949	1.76229	0.344081
sQEGSQFcR	1	XP_023743251.1	N-Term(iTRAQ8plex); C8(Carbamidomethyl)	0.0001047	12.41	0.59134	2	1402.67	-1.78232	0	0.821336	0.971793	1.0927	0.859246	1.18042	1.57512	0.334056
cGFVQFANR	1	XP_023729609.1	N-Term(iTRAQ8plex); C1(Carbamidomethyl)	0.0002813	8.86	3.10741	2	1402.72	-0.922181	0	0.993569	1.05019	1.01672	0.930501	1.05715	1.08561	0.936687
lGGGGLDGLPSR	2	XP_023732798.1	N-Term(iTRAQ8plex)	5.686e-08	37.85	0.00936777	3	1402.8	1.15023	0	1.03056	1.12031	1.01146	0.954449	0.957991	1.02309	0.133866
dGIQNVLALR	3	XP_023746491.1	N-Term(iTRAQ8plex)	0.000221	33.91	0.0241631	3	1402.83	-0.237111	0	1.0373	1.07227	1.01975	0.995862	0.976148	0.939766	0.0323896
dLILQLVER	3	XP_023742268.1;XP_023733604.1	N-Term(iTRAQ8plex)	0.0008433	52.92	0.000266739	3	1402.85	-3.2199	0
ncDFQMER	2	XP_023734599.1;XP_023768201.1	N-Term(iTRAQ8plex); C2(Carbamidomethyl)	0.001732	13.13	0.14349	2	1403.63	-0.883927	0
iENEVENPR	1	XP_023761186.1	N-Term(iTRAQ8plex)	9.851e-05	7.42	5.19855	2	1403.74	-2.19513	0	0.915824	0.927967	1.15601	0.886145	1.0823	1.50476	0.471198
nSVLAAALANR	1	XP_023738002.1	N-Term(iTRAQ8plex)	0.002115	2.55	35.1887	2	1403.82	-1.86543	0	1.04548	1.06912	0.943596	1.05347	0.992345	0.813798	0.462585
iFAYSDTQR	14	XP_023730702.1	N-Term(iTRAQ8plex)	0.0009833	38.74	0.00394296	3	1404.74	-1.12612	0	1.09325	1.35168	1.02579	0.957376	0.702663	0.71792	0.0477529
eGINAEQLAR	1	XP_023771469.1	N-Term(iTRAQ8plex)	3.519e-06	15.13	1.18004	2	1404.77	-0.733207	0	0.942396	0.908619	0.997787	0.938642	1.10189	1.57632	0.255347
gMcYSLQSR	1	XP_023736404.1	N-Term(iTRAQ8plex); C3(Carbamidomethyl)	0.0001368	10.27	1.25453	2	1405.69	-0.634953	0	0.842054	0.863461	0.932317	0.995066	1.10896	2.0135	0.201832
gIDAQIASGGGR	1	XP_023737781.1	N-Term(iTRAQ8plex)	0.001988	1.26	30.0764	2	1405.76	-5.34974	0	0.907117	0.910589	1.1023	0.868403	1.10481	1.69512	0.381932
gPYPADQVVR	1	XP_023752517.1	N-Term(iTRAQ8plex)	0.001326	7.68	8.9484	2	1405.77	-2.37716	0	0.840349	0.908315	1.32315	0.84755	1.05605	1.6937	0.585687
sTIIVPAGSTR	2	XP_023750298.1	N-Term(iTRAQ8plex)	0.00425	30.96	0.0460965	2	1405.82	-4.82606	0	0.899205	0.83324	1.00795	0.986236	1.13663	1.64663	0.171574
nTVLLDAISR	2	XP_023772276.1	N-Term(iTRAQ8plex)	5.382e-06	22.21	0.304795	2	1405.83	0.818	0	0.984916	1.05622	1.01553	0.965145	1.0318	1.05786	0.986458
aLVDSPDMVR	3	XP_023743386.1	N-Term(iTRAQ8plex)	2.448e-05	44.59	0.00127024	3	1406.76	-2.8504	0	0.980621	1.00641	0.984193	0.891713	1.04484	1.60847	0.429974
aLAFNNVPTR	1	XP_023764945.1	N-Term(iTRAQ8plex)	0.002232	9.44	5.58006	2	1406.81	1.77269	0	1.00572	0.977442	0.95296	0.949211	1.05234	1.37762	0.319367
fYDFNEIR	1	XP_023750708.1	N-Term(iTRAQ8plex)	0.004937	10.13	2.30496	2	1407.72	-1.06646	0	0.982484	0.917605	0.994443	1.00394	1.06698	1.30911	0.167217
vQVSEEGTVR	1	XP_023754063.1	N-Term(iTRAQ8plex)	9.637e-05	16.36	0.98494	2	1407.77	-1.0104	0	0.920249	0.998725	1.03491	0.917203	1.08391	1.42334	0.362411
eVQSILMQR	7	XP_023742607.1;XP_023760159.1	N-Term(iTRAQ8plex)	3.02e-05	46.31	0.00126063	3	1407.79	-1.55034	0
lGLSAVIMGSR	2	XP_023752680.1;PLY98846.1	N-Term(iTRAQ8plex)	8.003e-07	24.11	0.207855	2	1407.83	0.307106	0
aLILVGGFGTR	1	XP_023763788.1	N-Term(iTRAQ8plex)	1.185e-05	56.07	0.000106778	3	1407.86	-0.649103	0	0.970967	0.799739	0.946328	0.889108	1.05584	2.2986	0.319341
aGENGEVcIR	1	XP_023753383.1	N-Term(iTRAQ8plex); C8(Carbamidomethyl)	1.391e-06	22.69	0.0971577	2	1408.71	-1.4955	0	0.843952	1.26593	1.3164	0.699727	0.940102	1.50523	0.756131
nLQDAMSVAR	1	XP_023739385.1	N-Term(iTRAQ8plex)	2.129e-05	22.77	0.219833	2	1408.75	-0.895318	0	1.00976	1.04448	0.922614	0.979358	1.08432	0.985562	0.652727
vFVQEVLDR	1	AIU49656.1	N-Term(iTRAQ8plex)	0.001107	16.88	0.699446	2	1408.81	2.18533	0	1.00398	1.01907	1.02733	0.998724	0.989565	1.13927	0.626813
tcAQEEVLR	3	XP_023764169.1	N-Term(iTRAQ8plex); C2(Carbamidomethyl)	3.255e-05	26.63	0.0563816	2	1409.73	-0.804704	0	0.956144	1.0418	1.11786	0.854672	1.04131	1.40361	0.733498
eSPILEDFR	2	XP_023738356.1	N-Term(iTRAQ8plex)	0.0008195	18.7	0.455275	2	1409.75	-6.21406	0	1.07421	1.09023	0.987063	0.909598	0.961907	1.12327	0.507428
vQTSADEVTR	1	PLY68297.1	N-Term(iTRAQ8plex)	1.475e-05	24.59	0.132238	2	1409.76	2.44613	0	0.926721	0.868447	1.03117	0.940823	1.0966	1.69896	0.268062
lNEVGAAIYR	1	XP_023755683.1	N-Term(iTRAQ8plex)	0.004095	17.16	0.802891	2	1409.8	-1.71314	0	1.03507	1.02171	0.989524	0.916548	1.04876	1.17171	0.707131
eGLEIIk	78	XP_023749741.1;XP_023754810.1	N-Term(iTRAQ8plex); K7(iTRAQ8plex)	0.006423	18.23	1.0056	2	1409.88	-0.547496	0
tPVSMDMLGR	4	PLY96291.1	N-Term(iTRAQ8plex)	0.006939	24.85	0.0959108	3	1410.73	-4.28263	0	0.898191	0.914191	1.20553	0.798584	1.11233	1.59979	0.552452
tNVTQSMIGR	1	XP_023770381.1	N-Term(iTRAQ8plex)	7.061e-05	4.68	15.0971	2	1410.77	1.95074	0	1.04164	1.09841	0.972065	0.938589	1.03127	0.927316	0.218962
gSSSGDAGGAADR	2	XP_023738060.1	N-Term(iTRAQ8plex)	4.727e-08	39.69	0.000579954	2	1411.67	-1.98526	0	0.694179	0.689348	0.871181	0.671101	1.2727	3.48966	0.28497
eGLSSDEGASR	2	XP_023761144.1	N-Term(iTRAQ8plex)	1.821e-07	30.45	0.00870016	2	1411.69	-1.98063	0	1.00003	0.919838	0.887536	0.976189	1.07963	1.51874	0.206186
aGGHGEHSISR	1	XP_023754436.1	N-Term(iTRAQ8plex)	9.211e-06	11.97	1.80752	4	1411.73	-0.955115	0	0.781559	0.41794	1.10302	1.21194	1.18442	2.22264	0.122111
gIFPEEYPR	4	PLY95719.1	N-Term(iTRAQ8plex)	0.0008742	15.45	1.00071	2	1411.75	-1.27885	0	1.04643	0.984231	0.760698	1.01635	1.0224	1.53849	0.247393
lETQAYVER	1	PLY77529.1	N-Term(iTRAQ8plex)	0.0009391	9.04	5.44483	2	1412.77	0.00924183	0	1.07588	1.07555	0.826208	0.988716	1.02252	1.0705	0.708765
tVSLDAAk	1	PLY92447.1	N-Term(iTRAQ8plex); K8(iTRAQ8plex)	0.001443	12.21	5.34744	2	1412.86	2.02958	0	1.06477	1.15636	0.914315	0.970047	0.953559	0.974049	0.325804
tFVPFETLR	1	XP_023729643.1	N-Term(iTRAQ8plex)	0.004205	3.86	24.7718	2	1413.8	-1.04488	0	0.870032	0.89857	1.22031	0.886864	1.08461	1.60657	0.463089
lPANLVQAQR	2	XP_023728981.1;XP_023770159.1	N-Term(iTRAQ8plex)	0.001675	31.02	0.059459	2	1413.84	-2.44106	0
aVDYTSTVVR	1	PLY75892.1	N-Term(iTRAQ8plex)	0.002938	4.31	17.9595	2	1414.78	-3.45973	0	0.812151	0.759399	1.30634	0.864969	1.08816	2.13475	0.399778
rVEMLGHIR	2	XP_023733597.1	N-Term(iTRAQ8plex)	3.996e-05	36.83	0.0169417	4	1414.82	-1.30914	1	0.968211	0.660653	0.934678	1.11955	1.02713	2.04749	0.185207
aQMEADYQR	2	XP_023766540.1;XP_023757780.1	N-Term(iTRAQ8plex)	3.949e-05	29.88	0.0127474	2	1415.69	-1.26288	0
nFQMVDSDR	1	XP_023756845.1	N-Term(iTRAQ8plex)	0.001754	3.39	6.16201	2	1415.69	3.38629	0	0.969691	1.03332	1.07567	0.890966	1.06128	1.21572	0.778052
aDNVAGEHEk	1	XP_023769447.1	N-Term(Acetyl); K10(iTRAQ8plex)	3.46e-05	29.15	0.0185468	2	1415.7	-1.56732	0	1.17991	1.13292	1.33416	0.679491	0.821331	1.19604	0.128443
fTDFQQLGR	1	XP_023739094.1	N-Term(iTRAQ8plex)	0.002662	4.36	13.3383	2	1415.76	0.502608	0	1.03179	0.909732	0.862785	0.988409	1.13864	1.242	0.102449
vDYLLGk	14	XP_023736449.1	N-Term(iTRAQ8plex); K7(iTRAQ8plex)	0.002775	29.8	0.0450789	2	1415.87	-0.228651	0	1.00227	1.04982	0.999873	1.0933	0.991314	0.685532	0.489534
sGFDTSTIER	1	XP_023746187.1	N-Term(iTRAQ8plex)	0.00249	9.8	2.50264	2	1416.72	-2.3482	0	1.08885	1.02629	1.08807	0.869222	0.977269	1.17372	0.541489
eSGVDSSYLR	1	XP_023762668.1	N-Term(iTRAQ8plex)	0.001161	2.27	14.8824	2	1416.73	-1.04868	0	1.00367	1.0896	1.13158	0.8931	0.948663	1.20216	0.5872
gPPANPFcPR	8	XP_023735254.1	N-Term(iTRAQ8plex); C8(Carbamidomethyl)	8.738e-05	54.45	0.000104985	3	1416.74	-0.537978	0	1.05416	0.938322	0.883875	0.835716	1.03274	1.803	0.425998
vNDAVVLIDR	2	PLY68034.1	N-Term(iTRAQ8plex)	8.494e-07	51.37	0.000493478	2	1417.83	-2.29545	0	0.883375	0.892244	1.19561	0.880338	1.14251	1.3718	0.465609
eNNPELAGDR	1	PLY76022.1	N-Term(iTRAQ8plex)	3.372e-05	13.69	0.859401	2	1418.72	0.214191	0	0.984984	1.05152	0.975989	0.880898	1.07616	1.3116	0.537499
sAAYYQQGAR	2	XP_023764836.1	N-Term(iTRAQ8plex)	0.0001533	12.76	1.15996	2	1418.73	-2.42577	0	1.09744	1.11497	1.04375	0.802614	0.802012	0.817786	0.000227642
aDILDPALMR	2	XP_023748776.1	N-Term(iTRAQ8plex)	3.282e-05	26.93	0.102094	2	1418.8	0.658602	0	0.898548	0.862129	1.01835	0.95473	1.08073	1.84982	0.2635
eGALVQQLTR	1	PLY99881.1	N-Term(iTRAQ8plex)	2.126e-05	13.9	2.35466	2	1418.82	-3.58492	0	0.9583	1.04771	0.937565	1.05128	1.06091	0.961174	0.403702
iQGIGAGFVPR	3	XP_023767959.1	N-Term(iTRAQ8plex)	2.024e-07	53.56	0.000247812	3	1418.85	3.45263	0	0.988062	1.08472	1.12265	0.963256	0.945479	1.06339	0.24257
lITPSILSDR	6	XP_023763591.1;XP_023767660.1	N-Term(iTRAQ8plex)	6.189e-05	60.49	4.61392e-05	3	1418.85	-0.284464	0
aQPAAPAGk	1	XP_023769100.1	N-Term(iTRAQ8plex); K9(iTRAQ8plex)	0.001207	6.41	10.1823	2	1418.86	-0.00687591	0	0.95396	1.0672	0.94791	0.897412	1.04534	1.49828	0.442723
vLITTDLLAR	2	XP_023744324.1	N-Term(iTRAQ8plex)	0.002236	28.44	0.0438249	2	1418.89	-1.44561	0	0.971917	0.757817	0.870419	1.06154	1.11268	1.74153	0.12581
gESPASTPTIR	5	XP_023749312.1	N-Term(iTRAQ8plex)	3.929e-05	29.16	0.0480502	3	1419.78	1.13814	0	0.894308	0.866837	1.1631	0.860458	1.00994	2.08649	0.435453
qASLANDQLR	1	XP_023735088.1	N-Term(iTRAQ8plex)	0.0009846	13.54	2.17753	2	1419.79	0.374128	0	0.838401	0.938326	1.36166	0.811927	1.0349	1.72177	0.674736
lPTAVLSTSAR	2	XP_023747735.1	N-Term(iTRAQ8plex)	0.001605	19.01	0.497388	3	1419.85	0.503431	0	0.887845	0.804545	1.17048	0.870225	1.04912	2.05297	0.390468
gGIVPIIYQR	2	XP_023755386.1	N-Term(iTRAQ8plex)	9.436e-06	27.84	0.0572241	2	1419.86	-1.09291	0	0.841535	0.65084	0.78071	1.04719	1.19328	2.48529	0.150437
lLGPGLNk	10	XP_023769920.1;PLY80791.1	N-Term(iTRAQ8plex); K8(iTRAQ8plex)	0.001035	33.15	0.0105307	3	1419.91	0.0789349	0
nPTDADNLTR	1	XP_023741811.1	N-Term(iTRAQ8plex)	0.001171	22.33	0.129531	2	1420.73	-0.827719	0	0.843101	0.857285	0.942302	0.719402	1.17639	2.73209	0.339
iDESAALQNR	1	XP_023736186.1	N-Term(iTRAQ8plex)	3.649e-06	13.69	1.81714	2	1420.77	0.28006	0	1.00392	1.07267	0.996301	0.925586	1.04557	1.08406	0.91763
vNMGGPVVTSR	1	XP_023755645.1	N-Term(iTRAQ8plex)	0.0008308	16.6	1.08185	2	1420.79	-2.18568	0	0.96291	1.00538	1.04282	0.927316	1.0727	1.2343	0.462297
vALEAcVQAR	7	P48706.2	N-Term(iTRAQ8plex); C6(Carbamidomethyl)	5.625e-06	28.73	0.0666489	2	1420.79	-1.32228	0	0.943013	1.01802	1.01627	0.916238	0.987369	1.49967	0.486514
gLFPMLADPR	2	XP_023758713.1;XP_023758074.1;XP_023754571.1	N-Term(iTRAQ8plex)	0.006017	44.98	0.00168533	2	1420.79	0.648412	0
vIDPLPSYGR	1	XP_023730636.1	N-Term(iTRAQ8plex)	0.004043	17.95	0.881785	3	1420.81	0.424652	0	0.610188	0.500442	0.802439	0.829822	1.31306	4.15071	0.232848
dAAEGWEAIR	1	XP_023744430.1	N-Term(iTRAQ8plex)	0.001176	6.08	5.09237	2	1421.73	-1.95909	0	1.06135	1.10163	0.938703	1.02196	0.953829	0.921448	0.299742
sGTADSPNAAAR	1	XP_023761140.1	N-Term(iTRAQ8plex)	0.0003547	27.1	0.0426041	2	1421.73	1.30478	0	0.917045	0.872002	0.913239	1.09968	1.09735	1.42734	0.049812
eLVEVDEER	1	PLY78139.1	N-Term(iTRAQ8plex)	0.0002463	20.95	0.181597	2	1421.74	-1.5314	0	0.96149	1.0294	1.11216	0.904941	0.99139	1.39122	0.713496
aQGLSEEEVR	1	XP_023730730.1	N-Term(iTRAQ8plex)	0.002739	7.58	4.65262	2	1421.74	-6.42506	0	0.927322	0.926884	1.19243	0.883247	1.0267	1.60474	0.547246
aMNEINAAQR	1	XP_023755581.1	N-Term(iTRAQ8plex)	5.057e-05	14.94	0.907374	2	1421.75	0.221483	0	0.921437	1.05695	1.12612	0.878678	1.03338	1.34848	0.747439
aEEIMGQAIR	1	XP_023767325.1;XP_023734207.1	N-Term(iTRAQ8plex)	0.001738	10.86	3.70799	2	1421.78	3.56042	0
sSNVEVIVDR	1	XP_023770574.1	N-Term(iTRAQ8plex)	0.000106	5.74	13.4276	2	1421.79	3.01724	0	0.873574	0.917234	1.79079	0.81841	0.944022	0.988358	0.412482
aGLVNVLk	3	PLY73963.1	N-Term(iTRAQ8plex); K8(iTRAQ8plex)	0.001962	33.13	0.029379	3	1421.93	-1.29087	0	1.07468	1.12246	1.0381	1.01229	0.934215	0.659436	0.128567
aQGDADSALDR	4	XP_023736619.1	N-Term(iTRAQ8plex)	3.737e-07	46.11	0.000386952	2	1422.71	-0.0768161	0	0.998091	0.959822	1.04146	0.888649	1.02118	1.57297	0.487336
gYSFTTSAER	1	XP_023745139.1	N-Term(iTRAQ8plex)	0.0006734	18.99	0.203785	2	1422.71	-3.31032	0	0.87485	0.772443	0.738824	0.947137	1.16193	2.60788	0.211641
gWAGLQSFPR	3	PLY73972.1	N-Term(iTRAQ8plex)	4.501e-05	16.14	1.06409	3	1422.78	2.36213	0	1.07417	1.03822	0.911611	1.03232	0.946897	1.19648	0.597474
tFPQQAGTIR	2	XP_023754212.1	N-Term(iTRAQ8plex)	2.062e-06	24.16	0.187057	2	1422.8	-1.01867	0	0.965563	0.981159	1.00712	0.956919	1.05324	1.34541	0.317787
vETLSAEITR	1	XP_023771283.1	N-Term(iTRAQ8plex)	0.003977	10.42	4.34392	2	1422.81	-0.426746	0	0.89876	0.931401	1.62093	0.77527	0.905538	1.54669	0.834885
lFLGNLQASR	1	XP_023762416.1	N-Term(iTRAQ8plex)	0.0066	9.17	4.88476	2	1422.84	1.28861	0	1.03035	1.0319	0.855195	1.08061	0.999014	1.07332	0.288403
vTVAEPAk	1	XP_023742958.1	N-Term(iTRAQ8plex); K8(iTRAQ8plex)	0.0005811	30.35	0.0330742	2	1422.88	-1.66533	0	1.13356	1.2412	1.08889	0.934666	0.885714	0.426947	0.0731754
vIISAPSk	8	XP_023731124.1;XP_023769757.1	N-Term(iTRAQ8plex); K8(iTRAQ8plex)	0.006235	27.48	0.0921828	3	1422.91	0.189031	0
eGALAEENMR	3	XP_023756040.1;XP_023741410.1	N-Term(iTRAQ8plex)	1.628e-06	45.71	0.000541097	2	1423.71	-1.59513	0
gAAVIYQEIR	1	XP_023760503.1	N-Term(iTRAQ8plex)	0.003226	8.33	6.68361	2	1423.81	-5.5719	0	0.807922	0.783529	1.16615	0.893761	1.11322	2.19919	0.316453
lALEEIk	60	XP_023735008.1	N-Term(iTRAQ8plex); K7(iTRAQ8plex)	0.0007582	30.35	0.0635652	2	1423.9	0.0404438	0	1.06998	1.06178	0.960787	1.1575	0.942164	0.552304	0.46164
eGLQFQAATR	1	XP_023733597.1	N-Term(iTRAQ8plex)	2.221e-05	19.63	0.453539	2	1424.78	1.02357	0	1.10222	1.02071	1.1912	0.851013	0.918249	1.19401	0.370059
aYGGVLSAGAVR	6	XP_023732205.1	N-Term(iTRAQ8plex)	3.553e-07	29.88	0.0429197	2	1424.81	-1.29882	0	1.02002	0.956552	1.188	0.828121	1.03054	1.43232	0.835791
dIVQFVPFR	1	PLY98863.1;PLY65912.1	N-Term(iTRAQ8plex)	9.887e-05	24.18	0.148958	2	1424.83	4.96122	0
sVDAALIk	1	XP_023738768.1	N-Term(iTRAQ8plex); K8(iTRAQ8plex)	0.0025	3.71	32.8562	2	1424.89	-1.42351	0	1.00093	1.10658	1.15316	0.890003	0.940027	1.15084	0.366813
vSDVVLGk	1	XP_023772345.1	N-Term(iTRAQ8plex); K8(iTRAQ8plex)	0.002669	9.17	9.27923	2	1424.89	-0.652482	0	1.01574	1.10635	0.925675	1.03411	0.978941	0.963512	0.695441
sSFGSGPEAQR	1	XP_023744642.1	N-Term(iTRAQ8plex)	2.046e-05	24.24	0.0828748	2	1426.72	-0.43858	0	0.877337	0.827623	1.02185	0.949149	1.1275	1.88571	0.2325
eSPITYEGAR	1	XP_023756424.1	N-Term(iTRAQ8plex)	1.623e-05	13.8	1.38818	2	1426.75	-0.690703	0	0.84767	0.924345	1.0096	0.824959	1.19238	1.90302	0.301009
sGFISTVQQR	7	XP_023735404.1	N-Term(iTRAQ8plex)	2.29e-06	37.83	0.00885063	2	1426.79	-1.21283	0	0.960987	0.988308	0.911707	0.98211	1.07968	1.23311	0.131334
lSEGYLTLAR	2	XP_023750891.1	N-Term(iTRAQ8plex)	1.496e-05	13.55	2.65163	2	1426.82	-1.55749	0	0.873816	0.971946	1.02405	0.976436	1.09283	1.43111	0.216335
mVDAPSAk	1	XP_023736442.1	N-Term(iTRAQ8plex); K8(iTRAQ8plex)	0.001083	9.21	8.67238	2	1426.82	0.574821	0	1.13229	1.18136	1.03365	0.772217	0.909321	1.24384	0.391832
yIEATGIISR	1	XP_023746153.1	N-Term(iTRAQ8plex)	0.0003777	15.17	2.23961	3	1426.82	1.9408	0	0.937762	0.976253	1.28423	0.886469	0.929873	1.55172	0.826005
lLGPGNEAPVR	1	XP_023735023.1	N-Term(iTRAQ8plex)	0.0001265	27.62	0.139164	2	1426.83	-1.15041	0	0.972972	0.923932	1.2415	0.83037	1.04371	1.45703	0.773669
aVDEVSAk	5	XP_023769815.1	N-Term(iTRAQ8plex); K8(iTRAQ8plex)	0.0001261	31.69	0.0548551	2	1426.84	0.625461	0	1.01366	1.19934	0.942763	1.00722	0.97199	0.845934	0.291722
fcEEEDASH	1	XP_023758902.1	N-Term(iTRAQ8plex); C2(Carbamidomethyl)	8.67e-06	39.08	0.000123302	2	1427.6	-1.49371	0	0.899707	1.036	1.11041	0.81037	1.09337	1.54661	0.578473
dIESMEMLR	2	XP_023737996.1	N-Term(iTRAQ8plex)	0.0006187	6.99	3.15978	2	1427.71	-3.72164	0	0.817313	0.860008	0.732504	1.24906	1.24326	1.15669	0.000995759
tNLMFIGDGR	6	XP_023758427.1	N-Term(iTRAQ8plex)	3.167e-05	32.09	0.0194984	2	1427.76	-1.10648	0	1.07707	1.12772	0.842462	0.913411	1.02681	1.11111	0.990267
aSPSVLIPALR	2	XP_023760298.1	N-Term(iTRAQ8plex)	4.195e-06	32.49	0.0261528	3	1427.89	-2.21835	0	0.945129	0.920048	1.28962	0.862778	1.18969	2.23955	0.429846
sDSDLSVVFR	1	XP_023762025.1	N-Term(iTRAQ8plex)	0.002015	14.82	1.15034	2	1428.76	0.652778	0	1.04113	1.01515	0.978368	1.02636	1.0166	0.928117	0.589454
tLGPTGEFFR	1	XP_023729232.1	N-Term(iTRAQ8plex)	0.003099	11.11	3.28372	2	1428.78	-0.715066	0	1.06264	1.08052	0.999155	0.932613	0.984655	1.04554	0.217486
vADFGLAk	4	XP_023770023.1	N-Term(iTRAQ8plex); K8(iTRAQ8plex)	0.003361	3.68	32.484	2	1428.86	-1.52956	0	1.08682	1.07555	0.886895	1.06532	0.988708	0.719187	0.497224
nDLVLALPDR	2	XP_023744931.1	N-Term(iTRAQ8plex)	0.0004997	26.76	0.156987	2	1429.83	-2.87381	0	0.900473	0.86362	1.15529	0.892667	1.11709	1.59923	0.369873
yVPPIQPVGR	1	PLY73118.1	N-Term(iTRAQ8plex)	0.0009647	21.68	0.451331	3	1429.84	-1.44004	0	0.832136	0.800689	1.30893	0.944244	1.05931	1.74905	0.419001
lAVNLVPFPR	5	XP_023734825.1	N-Term(iTRAQ8plex)	2.287e-05	63.36	1.88679e-05	3	1429.88	-0.51704	0	1.12905	0.95883	0.944185	0.86664	1.01085	1.55938	0.571485
cSAcAYPAAR	2	XP_023741537.1;XP_023738841.1	N-Term(iTRAQ8plex); C1(Carbamidomethyl); C4(Carbamidomethyl)	1.516e-05	23.28	0.0328926	2	1430.68	-1.74337	0
lFDNMETTR	1	XP_023765275.1	N-Term(iTRAQ8plex)	0.0005488	13.38	0.840332	2	1430.72	-1.36936	0	0.968993	1.09329	0.977453	0.889641	1.06269	1.25121	0.65097
fDSDFINIR	6	XP_023762008.1;XP_023758973.1	N-Term(iTRAQ8plex)	0.0004547	34.79	0.00950878	3	1430.76	-2.03294	0
yYDLGLLNR	6	XP_023773186.1	N-Term(iTRAQ8plex)	8.33e-05	38.32	0.00807563	3	1430.79	-0.954582	0	0.966741	0.965667	0.844713	1.0313	1.08932	1.28386	0.0728414
vTTLFGGk	3	XP_023743485.1	N-Term(iTRAQ8plex); K8(iTRAQ8plex)	0.0004273	20.86	0.778514	2	1430.88	-0.684776	0	1.06315	1.11422	0.758006	1.08099	0.961237	0.75641	0.770648
tNcNFDGSGR	1	PLY95765.1	N-Term(iTRAQ8plex); C3(Carbamidomethyl)	2.212e-05	21.08	0.0362621	2	1431.65	-2.80972	0	0.580535	2.34804	2.3513	0.291156	0.305496	0.429994	0.0745634
dEDILGTLHD	2	XP_023750930.1	N-Term(iTRAQ8plex)	0.0008895	21.15	0.155007	2	1431.73	1.8289	0	0.79813	0.758986	1.1495	0.857498	1.11213	2.46852	0.325293
fVAQGAYDTR	4	PLY96291.1	N-Term(iTRAQ8plex)	6.874e-06	33.76	0.0122431	2	1431.75	0.385924	0	1.02828	0.987588	1.01541	0.778106	1.02838	1.60793	0.631119
gAPTGFVLPIR	1	XP_023751454.1	N-Term(iTRAQ8plex)	2.095e-05	26.77	0.10319	3	1431.86	0.768448	0	0.703954	0.593967	0.73079	1.03031	1.42107	2.54209	0.0955944
nSFDTLLYR	1	XP_023747246.1	N-Term(iTRAQ8plex)	0.0001356	21.54	0.253576	2	1432.77	-0.043315	0	1.0752	0.932467	1.02364	0.94984	1.05597	1.08946	0.737212
lLLDAIEGER	2	XP_023752121.1	N-Term(iTRAQ8plex)	9.548e-05	16.93	1.245	2	1432.83	-1.44474	0	0.898202	1.03243	1.13276	0.816345	1.03093	1.72124	0.581732
lTVLNIADNR	5	XP_023751480.1	N-Term(iTRAQ8plex)	3.133e-05	58.29	8.61343e-05	3	1432.84	-0.765251	0	0.762971	0.735268	0.818909	1.00074	1.34931	2.46093	0.132498
vLAAcYk	10	XP_023758099.1;XP_023732636.1;XP_023771706.1	N-Term(iTRAQ8plex); C5(Carbamidomethyl); K7(iTRAQ8plex)	0.006974	33.6	0.0253616	3	1432.84	-1.2307	0
aFEPILLLGR	20	XP_023729873.1	N-Term(iTRAQ8plex)	4.781e-06	49.7	0.000626839	3	1432.88	-0.0300757	0	0.93443	0.984576	0.995387	0.935515	1.03284	1.61509	0.354186
sHEPIPASEY	4	XP_023738028.1	N-Term(iTRAQ8plex)	0.006058	32.58	0.00720461	2	1433.72	-2.17057	0	1.14327	1.15497	1.07058	0.959814	0.714794	0.668769	0.0221147
nILEIDQER	1	XP_023766113.1;XP_023758178.1	N-Term(iTRAQ8plex)	0.0001165	33.86	0.0229216	2	1433.79	0.437848	0
aTVDYEk	5	XP_023767798.1;XP_023745899.1	N-Term(iTRAQ8plex); K7(iTRAQ8plex)	0.001772	19.56	0.656228	2	1433.81	0.338185	0
cAQYYAAGAR	2	XP_023771706.1	N-Term(iTRAQ8plex); C1(Carbamidomethyl)	2.082e-06	28.75	0.016269	2	1434.71	-0.605827	0	0.952205	0.975661	0.889339	1.14576	1.01588	0.622825	0.948663
sGMINVSPIGR	1	XP_023764392.1	N-Term(iTRAQ8plex)	0.0001371	14.68	1.60673	2	1434.8	-3.03254	0	1.01757	1.00347	0.979112	0.918942	1.0501	1.30546	0.46752
vTTTDDPIIR	2	XP_023756985.1	N-Term(iTRAQ8plex)	0.00675	16.32	1.26707	3	1434.81	2.28993	0	0.856237	0.859876	1.22831	0.775042	1.09091	2.12402	0.458873
lLEYVAIGPR	1	XP_023758680.1	N-Term(iTRAQ8plex)	2.247e-06	56.56	0.00010764	3	1434.86	-2.43476	0	1.21629	0.903464	1.08494	0.670102	1.02689	1.63532	0.892676
vVLEAAPk	4	XP_023768746.1	N-Term(iTRAQ8plex); K8(iTRAQ8plex)	0.0005523	23.77	0.103471	2	1434.91	-1.57538	0	0.936341	1.1859	1.25099	0.880779	0.888958	1.11513	0.255762
qYYSNDADR	2	XP_023773064.1	N-Term(iTRAQ8plex)	0.0004332	17.36	0.111111	2	1435.68	-0.29594	0	0.871697	1.02606	1.03857	0.808037	0.936238	1.01453	0.503759
sAEYYSQGAR	1	XP_023762835.1	N-Term(iTRAQ8plex)	0.0002487	15.42	0.452148	2	1435.71	0.630247	0	0.828577	0.934469	1.09012	0.912157	1.1614	1.55997	0.270045
nITVNEAQSR	5	XP_023747490.1;XP_023741236.1;XP_023747492.1	N-Term(iTRAQ8plex)	0.0002632	32.2	0.0272959	3	1435.78	-1.21676	0
vDAALTEAVSR	1	XP_023741813.1	N-Term(iTRAQ8plex)	0.006657	8.94	6.13967	2	1435.8	-2.64782	0	0.840923	0.840077	1.34107	0.860208	1.08685	1.70863	0.524918
gVAVSSVEEVR	4	XP_023733409.1;XP_023745538.1	N-Term(iTRAQ8plex)	6.595e-07	86.79	9.58056e-08	3	1435.8	-0.829279	0
tLFNLPSAIR	3	XP_023748778.1	N-Term(iTRAQ8plex)	3.122e-05	32.05	0.0267894	3	1435.86	-1.39911	0	0.859861	0.787242	1.04836	0.866791	1.07863	2.15967	0.313452
lIIAGASAYPR	1	PLY81844.1	N-Term(iTRAQ8plex)	0.0001285	10.58	3.60056	2	1435.86	-1.70855	0	0.771825	0.788223	1.3743	0.857478	1.11063	1.97096	0.439899
fIVSNPLSVR	1	XP_023767556.1	N-Term(iTRAQ8plex)	0.001717	19.21	0.510387	3	1435.86	0.194938	0	0.827137	0.68302	0.937238	0.940649	1.23983	2.33621	0.184399
vLPSLNGk	1	XP_023731124.1	N-Term(iTRAQ8plex); K8(iTRAQ8plex)	0.002032	25.93	0.0810483	3	1435.91	-0.69154	0	0.912723	1.38158	1.00546	0.745427	1.10381	0.811778	0.304089
rPLVLQLHR	2	XP_023728300.1	N-Term(iTRAQ8plex)	1.729e-05	32.06	0.0251409	4	1435.91	-2.07569	0	1.05064	0.882307	1.31069	1.03222	0.800284	1.314	0.875476
nLILAGVk	1	XP_023728775.1;XP_023760161.1	N-Term(iTRAQ8plex); K8(iTRAQ8plex)	0.002664	16.76	0.574601	3	1435.95	-0.211798	0
gYSFTTTAER	1	XP_023730591.1	N-Term(iTRAQ8plex)	4.463e-06	26.97	0.0361637	2	1436.73	-1.42622	0	0.796414	0.78566	0.741168	1.05769	1.15883	2.46331	0.15789
eLVDLcLDR	12	XP_023754870.1;XP_023752223.1;XP_023744827.1;XP_023764450.1;XP_023758361.1;XP_023757910.1;XP_023755786.1	N-Term(iTRAQ8plex); C6(Carbamidomethyl)	0.0003355	43.75	0.00189763	3	1436.77	-0.259714	0
lSLGLTEEDR	1	XP_023748796.1	N-Term(iTRAQ8plex)	6.675e-06	20.75	0.424484	2	1436.79	-1.11756	0	1.06465	1.09959	0.881674	0.997596	0.970861	1.07041	0.976156
hAVSEGTk	18	XP_023763241.1;XP_023757038.1;XP_023754570.1;XP_023738076.1;XP_023738061.1;XP_023733263.1;XP_023762694.1;XP_023761045.1;XP_023757037.1	N-Term(iTRAQ8plex); K8(iTRAQ8plex)	6.379e-05	53.19	0.000235789	3	1436.83	-0.361819	0
iTEGVTLPFR	1	XP_023741379.1	N-Term(iTRAQ8plex)	1.873e-05	20.32	0.451013	2	1436.84	-0.44082	0	0.935055	0.810598	0.94298	0.923574	1.15722	1.89121	0.220178
aVGYNNLILR	1	XP_023749003.1	N-Term(iTRAQ8plex)	0.004091	9.81	4.55498	2	1436.85	-1.2831	0	0.834264	0.869436	0.872569	1.09608	1.16649	1.58084	0.0496186
aITELSGVTSR	2	XP_023769905.1	N-Term(iTRAQ8plex)	2.574e-05	37.16	0.00978854	3	1437.82	0.625967	0	1.03119	0.859097	1.28947	0.905272	0.915077	1.49835	0.851864
sAILMNLESR	4	XP_023769815.1;XP_023744338.1	N-Term(iTRAQ8plex)	1.316e-06	41.54	0.00336348	2	1437.8	-1.26152	0
mGSQVLVPFR	3	XP_023764048.1	N-Term(iTRAQ8plex)	4.997e-05	34.43	0.018065	3	1437.82	-0.571279	0	0.971483	0.948851	1.02817	0.826281	1.00428	1.92893	0.474192
gPMLQGVk	2	XP_023764263.1	N-Term(iTRAQ8plex); K8(iTRAQ8plex)	0.005806	29.22	0.0509213	3	1437.87	-0.501433	0	0.98368	1.08312	1.13435	1.01219	0.96362	0.797091	0.144022
gIDLVAGGk	7	XP_023744601.1;XP_023772327.1	N-Term(iTRAQ8plex); K9(iTRAQ8plex)	2.68e-05	29.55	0.0521312	2	1437.88	-5.33029	0
tYPQQAGTIR	5	XP_023735384.1;XP_023740921.1	N-Term(iTRAQ8plex)	0.004928	26.91	0.0892224	3	1438.8	0.322047	0
tVDAALIk	2	XP_023761609.1;XP_023735658.1	N-Term(iTRAQ8plex); K8(iTRAQ8plex)	0.0003975	33.19	0.0343249	2	1438.91	-1.00284	0
aLELLSGk	1	XP_023742805.1	N-Term(iTRAQ8plex); K8(iTRAQ8plex)	0.001457	14.51	2.52223	2	1438.91	-0.324159	0	1.1084	1.10972	0.963395	1.00521	0.937261	0.78902	0.134755
gLSLVTIk	2	XP_023752130.1	N-Term(iTRAQ8plex); K8(iTRAQ8plex)	0.001038	23.14	0.156506	2	1438.94	-0.920102	0	1.14584	1.12946	0.869122	0.985033	0.94539	0.842134	0.279749
eGALAEENmR	2	XP_023756040.1;XP_023741410.1	N-Term(iTRAQ8plex); M9(Oxidation)	1.658e-05	28.67	0.0205105	2	1439.71	-0.673876	0
aFQSSYYNR	10	XP_023751531.1	N-Term(iTRAQ8plex)	3.065e-05	31.34	0.0143965	2	1439.72	-0.917245	0	1.13592	0.988157	0.857442	1.0795	0.896163	0.96859	0.90378
lNEDLTAGFR	1	XP_023762008.1	N-Term(iTRAQ8plex)	1.083e-05	18.09	0.583698	2	1439.78	-0.114431	0	0.990863	1.09857	1.04919	0.975444	0.966236	1.05029	0.298582
yGLGEVAAAER	1	XP_023730482.1	N-Term(iTRAQ8plex)	1.295e-05	4.68	12.7313	2	1439.78	0.309489	0	0.973055	1.01151	0.727464	1.12332	1.1092	1.07178	0.094047
lGDSIFAIGSR	1	XP_023770300.1	N-Term(iTRAQ8plex)	4.113e-06	13.33	2.4689	2	1439.82	1.82649	0	1.0849	1.13588	1.03451	0.995254	0.906007	0.779569	0.0502197
eVTEEPk	14	XP_023742797.1	N-Term(iTRAQ8plex); K7(iTRAQ8plex)	0.003075	24.32	0.196564	2	1439.82	-1.41578	0	1.08121	1.2392	1.05037	1.03742	0.765965	0.371632	0.119651
aTPLVVLLGPR	2	XP_023733597.1	N-Term(iTRAQ8plex)	6.568e-08	50.59	0.000271494	3	1439.93	-0.00469941	0	1.1734	0.776948	0.837272	1.07973	0.943655	1.61458	0.301337
aFQSSYYDR	8	XP_023738035.1	N-Term(iTRAQ8plex)	5.931e-06	37.47	0.00301717	2	1440.71	-0.585481	0	1.41208	1.47201	1.07289	0.741897	0.429582	0.446588	0.00827182
eLSSQAATSSR	1	XP_023738320.1	N-Term(iTRAQ8plex)	2.148e-05	14.29	1.28289	2	1440.77	3.78337	0	0.866389	0.872784	0.942431	0.854841	1.2004	2.02115	0.251037
vLVDPIPEVR	1	PLY78748.1	N-Term(iTRAQ8plex)	0.0001681	48.04	0.00119426	3	1440.87	-2.07906	0	0.849179	0.761428	1.14654	0.752588	1.13736	2.57729	0.371932
vGNGEDFFPR	1	XP_023736133.1;XP_023759370.1	N-Term(iTRAQ8plex)	0.001855	5.87	6.15995	2	1441.74	-1.05265	0
gQDVDLSTFR	1	PLY93787.1	N-Term(iTRAQ8plex)	0.005685	9.57	3.56617	2	1441.76	-0.715239	0	0.99938	1.06199	0.914311	0.994002	0.980005	1.3329	0.420309
lLVNNAAGIPR	2	XP_023747050.1	N-Term(iTRAQ8plex)	2.606e-06	34.84	0.0199318	3	1441.88	0.116446	0	0.85181	0.710868	1.08879	0.910594	1.17176	2.15663	0.251482
eGYEELENR	1	PLY68112.1	N-Term(iTRAQ8plex)	0.0001718	11.53	0.928055	2	1442.7	-1.38346	0	0.916294	1.02211	1.0117	0.890369	1.07786	1.53469	0.396594
nGNTGYDEIR	1	XP_023729249.1	N-Term(iTRAQ8plex)	1.062e-05	13.43	0.708149	2	1442.72	-0.875458	0	0.902322	0.994428	0.993158	0.923604	1.16241	1.27657	0.219637
eFEMALQDR	1	XP_023761830.1;XP_023761844.1	N-Term(iTRAQ8plex)	1.429e-05	31.25	0.0131606	2	1442.72	-1.3649	0
nLNLIIEPGR	3	XP_023770434.1	N-Term(iTRAQ8plex)	2.722e-05	23.36	0.343912	2	1442.86	-1.08074	0	1.076	1.16883	1.0614	0.756166	0.984501	0.842179	0.0319009
aPGVQTPTIVR	13	XP_023730702.1	N-Term(iTRAQ8plex)	3.957e-05	37.45	0.0134106	3	1442.86	-1.15352	0	0.814819	0.871055	0.963844	0.957336	1.09255	2.17694	0.247338
tVIWMGk	15	XP_023756040.1;XP_023741410.1	N-Term(iTRAQ8plex); K7(iTRAQ8plex)	0.006825	12.38	4.2808	2	1442.86	-0.0523522	0
fVVGLGDk	2	CBM37124.1	N-Term(iTRAQ8plex); K8(iTRAQ8plex)	0.004451	11.42	4.69802	2	1442.88	-1.95504	0	1.0949	1.17201	0.969593	0.983189	0.928537	0.73175	0.109832
aVFDAAIk	1	XP_023751238.1	N-Term(iTRAQ8plex); K8(iTRAQ8plex)	0.004103	32.02	0.0407296	3	1442.88	0.975552	0	1.08966	1.07994	0.807036	1.07809	0.973874	0.917782	0.983415
vYDDTTAQAR	1	XP_023758431.1	N-Term(iTRAQ8plex)	5.335e-05	16.88	0.49433	2	1443.74	-0.800163	0	0.905527	0.951931	0.965365	1.08579	1.03135	1.39054	0.113988
lAVNLIPFPR	14	XP_023759070.1;XP_023772179.1;XP_023765816.1;XP_023753382.1;XP_023752036.1	N-Term(iTRAQ8plex)	9.786e-05	56.36	8.28875e-05	3	1443.9	-1.22681	0
mEDQDAFER	2	XP_023745606.1	N-Term(iTRAQ8plex)	0.002421	2.76	3.01908	2	1444.66	-5.93211	0	0.935359	0.945486	0.98034	0.873275	1.11673	1.61336	0.320221
lFDADYGALR	1	XP_023748789.1	N-Term(iTRAQ8plex)	0.005603	8.52	4.78759	2	1444.77	-2.84501	0	1.05375	1.02189	0.955102	0.982783	1.00387	1.11846	0.653611
aAILQAPVSDR	2	PLY63836.1	N-Term(iTRAQ8plex)	0.002059	29.57	0.0887679	3	1444.84	-2.54005	0	0.922289	0.979145	1.28613	0.767667	0.916315	1.75309	0.811699
tALAVSFk	4	XP_023762429.1	N-Term(iTRAQ8plex); K8(iTRAQ8plex)	0.005553	15.5	2.1617	3	1444.9	1.09053	0	1.0492	1.06294	0.801864	1.08249	1.04312	0.795449	0.985741
tNcNFDASGR	2	XP_023736209.1	N-Term(iTRAQ8plex); C3(Carbamidomethyl)	9.983e-06	31.37	0.00441322	2	1445.67	-0.519928	0	0.369114	0.685247	0.687494	0.941906	1.91057	1.93752	0.041863
fFSNLPTcR	7	PLY97663.1	N-Term(iTRAQ8plex); C8(Carbamidomethyl)	0.0003152	36.69	0.00491793	3	1445.75	-0.112409	0	1.02069	1.05489	0.969209	0.939303	1.02804	0.857846	0.254709
fALcLSSSTR	1	XP_023745786.1	N-Term(iTRAQ8plex); C4(Carbamidomethyl)	0.0001249	6.26	7.53545	2	1445.77	-2.30655	0	0.937363	1.02183	0.905984	1.05935	1.0866	1.06811	0.0306497
tIFHLNPSGR	6	XP_023765742.1;XP_023744851.1	N-Term(iTRAQ8plex)	2.428e-06	38.82	0.00721054	2	1445.82	0.609469	0
nVLEVVTDPR	2	XP_023745786.1	N-Term(iTRAQ8plex)	0.005179	56.8	0.000115225	2	1445.82	-5.90706	0	0.828987	0.896006	1.01334	0.825549	1.13946	1.85229	0.308464
aDVANPAGGNTR	1	XP_023737665.1	N-Term(iTRAQ8plex)	0.001072	5.91	8.68078	2	1446.76	1.01264	0	0.884273	0.903204	1.04278	0.959883	1.10061	1.63067	0.244017
gDVPSNLADVR	1	XP_023753883.1	N-Term(iTRAQ8plex)	0.002457	5.14	12.6	2	1446.78	-1.68976	0	0.850076	0.90996	0.871208	1.02638	1.11746	1.83092	0.15385
fPGDEIPIVR	3	XP_023744012.1	N-Term(iTRAQ8plex)	1.24e-05	38.85	0.0082295	3	1446.82	-1.3226	0	0.857622	0.936509	1.29638	0.82043	1.05924	1.68581	0.615579
lAVNTIGSLVR	1	XP_023761285.1	N-Term(iTRAQ8plex)	0.0005843	22.34	0.345108	2	1446.9	0.575053	0	0.867547	0.804549	0.901848	1.01328	1.17669	1.85849	0.132133
lIGPVLVk	2	PLY95853.1	N-Term(iTRAQ8plex); K8(iTRAQ8plex)	0.005251	13.51	0.0490222	3	1446.99	0.378758	0	1.27975	1.22717	0.881961	0.957463	0.830632	0.543463	0.114014
eGGYGGGGGYGGR	2	XP_023741236.1	N-Term(iTRAQ8plex)	1.861e-05	30.62	0.00736918	2	1447.68	-1.83857	0	1.06214	1.15469	1.15646	0.785508	0.716326	0.845015	0.00213023
vYDWFEER	1	Q332U7.1	N-Term(iTRAQ8plex)	0.003891	4.42	3.99358	2	1447.72	0.448315	0	0.97841	0.992476	0.970343	1.05016	1.01235	1.18086	0.121926
vVSNAQGAQNR	1	XP_023750242.1	N-Term(iTRAQ8plex)	0.0002187	17.73	0.683054	2	1447.79	-2.70056	0	0.778371	0.956532	1.08772	0.843524	1.15457	1.94828	0.333548
gGVIDEDALVR	6	XP_023729603.1	N-Term(iTRAQ8plex)	4.243e-06	50.83	0.000408063	3	1447.8	-1.3352	0	1.0043	1.03569	1.09494	0.832497	0.957907	1.61164	0.732606
fSYASHk	10	XP_023739384.1	N-Term(iTRAQ8plex); K7(iTRAQ8plex)	0.00261	32.34	0.0329938	3	1447.82	0.134059	0	0.600267	0.451721	0.563865	1.53909	1.64325	0.899838	0.0254946
gLAINNSDAIR	1	XP_023760046.1	N-Term(iTRAQ8plex)	3.107e-06	4.3	21.0103	2	1447.82	-0.602005	0	0.876676	0.966542	1.00894	0.919167	1.0959	1.69459	0.295749
eAFTMLk	17	XP_023760427.1;XP_023764980.1	N-Term(iTRAQ8plex); K7(iTRAQ8plex)	0.002467	18.03	1.03017	2	1447.84	0.589056	0
vFDMSIk	13	XP_023737122.1	N-Term(iTRAQ8plex); K7(iTRAQ8plex)	0.003742	23.17	0.319772	2	1447.84	0.167497	0	1.07038	1.05168	0.939341	1.0895	0.973186	0.628076	0.440654
iEVIGEQLSR	1	XP_023728579.1	N-Term(iTRAQ8plex)	0.004567	13.47	2.96855	2	1447.84	0.744568	0	0.848795	0.799815	1.06044	0.975235	1.1662	1.74938	0.184835
mIVVLGELGGR	3	XP_023765695.1;XP_023733164.1	N-Term(iTRAQ8plex)	6.412e-06	62.16	3.54239e-05	3	1447.86	-2.02851	0
yEYQAEVSR	1	XP_023747420.1	N-Term(iTRAQ8plex)	6.005e-05	14.37	0.575812	2	1448.73	-0.733421	0	0.868505	0.834993	0.846615	1.01597	1.21719	1.71989	0.0894498
gNPEFTNLPR	2	XP_023749402.1;PLY63383.1	N-Term(iTRAQ8plex)	0.001969	14.34	1.44859	3	1448.78	0.196893	0
gTNALDVLEGR	1	XP_023757486.1;XP_023772755.1	N-Term(iTRAQ8plex)	5.033e-07	17.1	0.994421	2	1448.8	0.0647154	0
gATQVGSIAAGGR	1	XP_023767756.1	N-Term(iTRAQ8plex)	1.055e-06	29.55	0.0699335	2	1448.81	-1.28995	0	0.719932	0.741173	0.835136	1.19331	1.24186	1.86692	0.0383131
iASSNLNQAAR	1	XP_023731958.1	N-Term(iTRAQ8plex)	0.000636	8.78	7.90632	2	1448.82	3.02087	0	0.713697	0.720272	0.916097	1.41967	1.18806	1.16751	0.0104903
lGVELTVEER	1	XP_023736470.1	N-Term(iTRAQ8plex)	0.001275	13.25	3.14172	3	1448.82	-2.81166	0	0.913723	1.00247	1.17376	1.07875	0.952339	1.03917	0.9421
lANSVDVASLR	1	XP_023766479.1	N-Term(iTRAQ8plex)	6.862e-07	25.56	0.172064	2	1448.84	-1.53822	0	0.842365	0.857878	1.08039	0.612532	1.23769	2.55834	0.40147
tAEYYSQGAR	2	XP_023746262.1	N-Term(iTRAQ8plex)	7.4e-06	14.61	0.460099	2	1449.73	2.20675	0	0.971332	1.12327	1.13763	0.830866	0.935171	1.23421	0.589618
gGLGEQGDAVSR	1	XP_023749692.1	N-Term(iTRAQ8plex)	2.043e-05	27.96	0.0420684	2	1449.76	-0.86684	0	0.871378	0.788544	1.12428	0.876245	1.13219	2.0384	0.31509
vQLGSENDQR	1	XP_023734001.1	N-Term(iTRAQ8plex)	0.0007617	24.4	0.0944003	2	1449.76	0.241561	0	0.92409	1.05836	1.08099	0.925409	0.988344	1.44481	0.595548
aIDLVDEAGSR	2	PLY84514.1	N-Term(iTRAQ8plex)	6.432e-06	18.91	0.497406	2	1449.78	-6.51062	0	1.03392	1.09397	1.06845	0.835652	0.894462	1.50483	0.955064
nTIEDEAVVR	2	XP_023753460.1	N-Term(iTRAQ8plex)	3.6e-06	19.33	0.474892	2	1449.78	-1.03075	0	0.999173	0.954159	1.05951	0.98292	1.03333	1.17037	0.415143
aEVADVSEAVR	1	ABS87384.1	N-Term(iTRAQ8plex)	6.236e-06	14.8	1.39903	2	1449.79	4.18267	0	0.904604	0.862743	1.23288	0.864215	1.028	1.86504	0.488684
lSDLDLSLNR	6	XP_023729763.1;XP_023751480.1	N-Term(iTRAQ8plex)	6.94e-06	49.31	0.000577892	3	1449.82	0.747081	0
iTEGVNLPFR	1	XP_023758872.1	N-Term(iTRAQ8plex)	0.002013	7.08	9.94114	2	1449.83	-3.89633	0	0.933134	0.834926	0.931233	0.843094	1.20556	1.94863	0.256353
gSLLLPNk	11	XP_023750580.1	N-Term(iTRAQ8plex); K8(iTRAQ8plex)	0.004461	26.7	0.091291	2	1449.92	-2.8397	0	1.05724	1.05752	0.866366	1.02982	1.04046	0.784596	0.709242
sGDGIESVINR	1	PLY74217.1	N-Term(iTRAQ8plex)	0.0002886	2.31	24.3514	2	1450.78	2.49647	0	0.989878	0.996741	1.03677	0.898439	1.02958	1.44605	0.519501
lGPGGPPPPSDR	3	XP_023757486.1	N-Term(iTRAQ8plex)	2.373e-05	22.82	0.237429	2	1450.79	-3.14868	0	0.997755	0.993243	1.36501	0.839781	0.871048	1.35868	0.670442
fPGQLNSDLR	7	XP_023759070.1;XP_023734825.1;XP_023772179.1;XP_023765816.1;XP_023753382.1;XP_023752036.1;PLY68571.1	N-Term(iTRAQ8plex)	0.0002432	36.46	0.0102352	3	1450.79	-0.64098	0
aVSPVIEk	1	XP_023740111.1	N-Term(iTRAQ8plex); K8(iTRAQ8plex)	0.0004618	23.77	0.108508	2	1450.91	3.63279	0	1.06425	1.14421	0.953236	0.941243	1.01604	0.788554	0.185792
sLGISDSSEPR	1	XP_023733249.1	N-Term(iTRAQ8plex)	5.846e-05	8.29	4.9442	2	1451.76	-1.71025	0	0.951765	0.977883	1.01791	0.911666	1.07768	1.45913	0.3641
mVVSEVLSQR	2	XP_023733597.1	N-Term(iTRAQ8plex)	3.03e-06	63.75	1.74161e-05	3	1451.82	-2.11664	0	0.93558	0.787342	1.05639	0.902416	1.125	1.88855	0.28682
qGVIEVAk	2	XP_023741353.1	N-Term(iTRAQ8plex); K8(iTRAQ8plex)	0.001189	20.29	0.42748	2	1451.9	-3.18725	0	1.04971	1.12803	1.02027	0.964307	0.962551	0.843706	0.0498196
eLAQAAIk	1	XP_023737210.1	N-Term(iTRAQ8plex); K8(iTRAQ8plex)	0.0002086	30.49	0.0520797	2	1451.91	2.27769	0	1.08162	1.02774	0.854253	1.12561	0.984815	0.795524	0.878184
cENTAVLGER	2	XP_023748724.1;XP_023750289.1	N-Term(iTRAQ8plex); C1(Carbamidomethyl)	1.349e-06	36.18	0.00585607	2	1452.74	-2.35031	0
vVGcScLVVR	1	XP_023766345.1	N-Term(iTRAQ8plex); C4(Carbamidomethyl); C6(Carbamidomethyl)	4.797e-05	3.29	19.9011	2	1452.79	-5.43181	0	0.909326	0.995969	1.05183	0.918153	1.09843	1.37388	0.356928
lSGTGSEGATIR	5	XP_023742266.1	N-Term(iTRAQ8plex)	5.306e-06	17.74	0.752155	2	1452.8	1.38349	0	0.866849	0.841019	1.42947	0.860013	0.998998	1.18684	0.89361
lATPELEYGR	7	XP_023765209.1;PLY65150.1	N-Term(iTRAQ8plex)	0.001402	26.65	0.0977549	3	1452.8	-0.230622	0
nLELEEFVR	1	XP_023736535.1	N-Term(iTRAQ8plex)	0.002712	8.08	7.00963	2	1452.8	-0.795414	0	1.10129	1.10051	1.00455	0.950653	0.965468	0.835913	0.0436635
vTLLSSPk	2	PLY65644.1	N-Term(iTRAQ8plex); K8(iTRAQ8plex)	0.001298	25.01	0.230315	2	1452.92	-0.0793054	0	1.14265	1.15456	0.869561	0.942991	0.959886	0.837818	0.230887
gAFTPGSGGNER	2	XP_023736442.1	N-Term(iTRAQ8plex)	0.005336	28.4	0.0299929	2	1453.73	-0.0420456	0	0.95073	1.03085	1.06485	0.792969	0.989727	1.93195	0.562421
fGASAPAPk	1	XP_023729249.1	N-Term(iTRAQ8plex); K9(iTRAQ8plex)	4.866e-06	32.03	0.047748	2	1453.86	-0.25121	0	1.08418	1.09762	0.977945	0.966416	0.985371	0.837236	0.108462
lATASAIAk	1	XP_023760810.1	N-Term(iTRAQ8plex); K9(iTRAQ8plex)	5.614e-05	16.97	1.3913	2	1453.92	0.32628	0	1.13498	1.17566	0.925089	0.975804	0.880968	0.887154	0.120973
aFSPTTINSGR	1	XP_023745562.1	N-Term(iTRAQ8plex)	2.459e-06	12.22	2.45015	2	1454.79	-0.214855	0	0.993876	0.976396	1.01141	0.93257	1.00481	1.52961	0.438952
gWATIYNVAR	1	ABX90020.1	N-Term(iTRAQ8plex)	0.0007912	4.29	17.8003	2	1454.81	2.81188	0	0.913988	0.887409	0.896214	1.09845	1.06914	1.54041	0.091988
aELEVSAk	1	XP_023729614.1	N-Term(iTRAQ8plex); K8(iTRAQ8plex)	0.000756	18.1	1.25377	2	1454.86	-3.19668	0	1.13386	1.12392	0.980512	0.925737	0.905717	1.01439	0.0937399
cPFTGDVSIR	2	XP_023737085.1;XP_023764763.1	N-Term(iTRAQ8plex); C1(Carbamidomethyl)	0.001448	18.6	0.36028	3	1455.76	-1.03185	0
tDHYLPIHR	8	XP_023762845.1	N-Term(iTRAQ8plex)	0.0001978	31.84	0.0332882	3	1455.8	1.29777	0	0.950288	0.873552	1.05894	0.823745	1.12239	1.85314	0.380812
dFDLPLk	6	XP_023752607.1	N-Term(iTRAQ8plex); K7(iTRAQ8plex)	0.004239	25.27	0.250066	2	1455.87	-0.680726	0	1.02524	1.1037	1.06081	1.09578	0.935378	0.494676	0.288864
lIAGNPILGQR	2	PLY88204.1	N-Term(iTRAQ8plex)	2.406e-05	33.04	0.0351587	3	1455.89	-6.31607	0	0.836328	0.772457	1.12758	0.864647	1.12546	2.25489	0.317239
aSAVSTLAk	2	XP_023769905.1;XP_023747556.1	N-Term(iTRAQ8plex); K9(iTRAQ8plex)	2.828e-05	19.17	0.748755	2	1455.9	0.904542	0
gYNMGEIAAAR	1	XP_023758819.1	N-Term(iTRAQ8plex)	3.175e-07	12.16	1.57507	2	1456.75	-0.949613	0	1.05221	1.11848	0.833667	0.881054	0.984602	1.52937	0.583638
gQIYDVSQSR	3	XP_023748066.1;XP_023739260.1;XP_023753371.1	N-Term(iTRAQ8plex)	8.039e-06	29.2	0.038232	2	1456.77	-1.47283	0
sEMVIFEAAR	3	XP_023769905.1	N-Term(iTRAQ8plex)	0.0002562	17.99	0.501186	3	1456.77	-2.89539	0	0.970956	0.86162	1.06946	0.953226	1.02504	1.65403	0.350606
vVEVSTSk	9	XP_023735384.1;XP_023740921.1;XP_023754212.1	N-Term(iTRAQ8plex); K8(iTRAQ8plex)	0.0002144	26.41	0.173248	2	1456.88	-0.605095	0
mINPFFTQR	1	XP_023760427.1;XP_023764980.1	N-Term(iTRAQ8plex)	0.0001307	11.86	2.76616	2	1457.79	0.219624	0
lLVFDYMPR	1	PLY67072.1	N-Term(iTRAQ8plex)	0.006937	10.86	4.38888	2	1457.81	0.133474	0	0.954561	0.915397	1.04606	0.915605	1.05331	1.66575	0.363439
nVLAPAAPFVR	2	XP_023760680.1	N-Term(iTRAQ8plex)	0.0001752	25.9	0.227094	2	1458.87	-1.68762	0	0.907386	1.0396	1.10487	0.882418	0.977118	1.16026	0.920138
lSDFGLAk	14	XP_023730516.1;XP_023750278.1;XP_023757151.1;PLY71739.1	N-Term(iTRAQ8plex); K8(iTRAQ8plex)	0.004161	19.34	0.912675	3	1458.88	-1.11049	0
lGSVSDYcVR	2	XP_023752680.1	N-Term(iTRAQ8plex); C8(Carbamidomethyl)	2.734e-06	26.85	0.0461612	2	1459.75	-0.787409	0	1.02853	1.04713	0.867167	1.02928	1.03328	1.04094	0.402439
dAGVIAGLNVAR	3	XP_023750388.1	N-Term(iTRAQ8plex)	3.332e-07	50.21	0.000707928	3	1459.85	-0.58023	0	0.889885	0.908959	1.17585	0.950556	1.02384	1.38169	0.476595
aAPEPAPAk	2	XP_023759438.1	N-Term(iTRAQ8plex); K9(iTRAQ8plex)	0.004713	16.1	1.67288	2	1459.87	-4.06225	0	1.01762	0.939072	0.855677	0.979459	1.11564	1.29747	0.134492
eALLILAEAGR	1	XP_023745984.1	N-Term(iTRAQ8plex)	0.001012	14.15	2.48254	2	1459.87	-3.12374	0	0.993887	0.893623	1.10444	0.896295	0.987787	1.77679	0.479236
lLLPLVATcR	6	XP_023772602.1	N-Term(iTRAQ8plex); C9(Carbamidomethyl)	0.0001604	38.81	0.00458356	3	1459.9	-1.14585	0	0.832146	0.610348	0.688443	1.40951	1.14625	1.87351	0.0261397
mGSESDFLDR	2	XP_023753475.1	N-Term(iTRAQ8plex)	6.603e-05	10.07	0.988931	2	1460.7	-2.47484	0	0.943534	1.00967	0.964146	1.01547	1.07823	1.1263	0.0549328
tSPLNLLNER	1	XP_023753587.1;PLY93258.1	N-Term(iTRAQ8plex)	3.75e-05	17.31	1.25959	2	1460.83	-5.94755	0
gTIIGTSPSAPR	3	XP_023761943.1	N-Term(iTRAQ8plex)	9.711e-06	25.68	0.18806	3	1460.83	-2.3913	0	1.13255	1.14703	1.15504	0.795584	0.763287	1.43541	0.539341
aTADYIAk	4	PLY90871.1	N-Term(iTRAQ8plex); K8(iTRAQ8plex)	0.0004274	29.18	0.0782059	2	1460.85	-1.95762	0	1.07298	1.02784	0.814744	0.885397	1.1074	1.01063	0.788912
fVFAGPSk	2	XP_023760427.1;XP_023764980.1	N-Term(iTRAQ8plex); K8(iTRAQ8plex)	0.0029	21.93	0.385367	3	1460.87	-0.0734854	0
gPFVAAYk	2	XP_023763859.1	N-Term(iTRAQ8plex); K8(iTRAQ8plex)	0.002216	18.76	0.792286	3	1460.87	0.748068	0	1.1411	1.07085	0.822972	0.986632	0.949716	1.13401	0.920876
gYGVESFGADR	1	XP_023740251.1	N-Term(iTRAQ8plex)	2.506e-06	22.48	0.0977341	2	1461.73	3.75481	0	0.948039	0.940593	0.840784	0.941582	1.10256	1.80396	0.235023
aISIDGQAVQR	2	PLY96927.1	N-Term(iTRAQ8plex)	2.592e-07	23.68	0.243201	2	1461.83	-1.86591	0	0.93444	0.979275	1.00359	0.831534	1.06487	1.84544	0.421584
aAVSAMPELLR	6	XP_023752229.1;XP_023754866.1;XP_023745022.1	N-Term(iTRAQ8plex)	9.227e-07	48.75	0.000795446	3	1461.84	-3.37424	0
aVGDWYYER	1	XP_023770603.1	N-Term(iTRAQ8plex)	0.0003746	17.01	0.231913	2	1462.73	-0.658786	0	0.832245	0.804607	0.781408	1.06172	1.24221	1.84375	0.0716888
yNTNAASVYR	1	XP_023766388.1	N-Term(iTRAQ8plex)	1.054e-05	10.48	1.97428	2	1462.75	-3.91435	0	0.927794	0.925205	1.09526	0.928175	1.09611	1.4085	0.346629
dLEVVNAGGER	1	XP_023738743.1	N-Term(iTRAQ8plex)	0.003458	15.52	0.938418	2	1462.77	-4.12347	0	0.986138	0.963523	1.13363	0.953099	1.02601	1.16099	0.826528
ePVGVVSVcGR	1	XP_023766173.1	N-Term(iTRAQ8plex); C9(Carbamidomethyl)	5.094e-05	6.14	11.3584	2	1462.8	-1.41694	0	0.761506	0.785212	1.03575	0.875089	1.12929	2.67169	0.286648
dASIINQELR	1	PLY66466.1	N-Term(iTRAQ8plex)	3.451e-06	20.13	0.518738	2	1462.82	-0.947545	0	0.96761	1.06297	0.967792	0.991016	1.04901	1.06789	0.40527
aSISDNVTVPR	1	XP_023759309.1	N-Term(iTRAQ8plex)	9.72e-08	19.17	0.652512	2	1462.82	-0.279954	0	1.02715	1.06747	0.962874	0.95521	1.00597	1.13974	0.829303
dLEVITAELR	3	XP_023766255.1	N-Term(iTRAQ8plex)	9.099e-05	45.82	0.00176596	3	1462.84	-2.30112	0	1.0506	1.0326	1.13056	0.806702	0.982518	1.52127	0.889096
fTNVFVk	5	XP_023729728.1	N-Term(iTRAQ8plex); K7(iTRAQ8plex)	0.004801	10.53	5.64261	2	1462.89	2.28286	0	1.06312	1.05432	0.979512	1.12703	0.989432	0.565567	0.464042
lTNSLMMHGR	3	XP_023752417.1;XP_023756814.1	N-Term(iTRAQ8plex)	1.511e-07	46.15	0.000698864	3	1463.77	-1.68081	0
eSVLPDSVTGR	1	XP_023772998.1	N-Term(iTRAQ8plex)	0.0002231	15.5	1.19499	2	1463.8	-3.45636	0	0.841795	1.13253	1.1742	0.791033	1.05282	1.5202	0.777361
mLDAVLPNMR	1	XP_023744194.1	N-Term(iTRAQ8plex)	0.003118	4.02	16.8418	2	1463.8	-3.56401	0	0.970058	0.975988	1.33816	0.612138	1.0761	1.72839	0.90461
eAGGLVVDMIR	1	XP_023751526.1	N-Term(iTRAQ8plex)	1.274e-05	10.52	4.14745	2	1463.82	-2.35394	0	0.853203	0.745027	1.07642	0.864556	1.12786	2.41582	0.302856
lQQELELMR	1	XP_023733538.1	N-Term(iTRAQ8plex)	0.0003628	9.11	5.8733	2	1463.82	-0.505654	0	0.823513	0.950161	0.857744	0.943233	1.2035	1.79596	0.16183
dVPAAPASk	1	XP_023761925.1	N-Term(iTRAQ8plex); K9(iTRAQ8plex)	8.88e-05	23.67	0.228299	2	1463.86	-3.82624	0	1.01105	1.06883	0.830902	1.03045	1.12905	0.761489	0.980535
cAQYYTAGAR	4	XP_023758099.1	N-Term(iTRAQ8plex); C1(Carbamidomethyl)	1.346e-05	21.28	0.0856442	2	1464.72	0.114352	0	0.928616	1.0819	1.00742	0.981547	0.987231	1.10886	0.759375
vGGASEAEVGER	1	XP_023731076.1	N-Term(iTRAQ8plex)	5.922e-07	29.12	0.0316563	2	1464.76	-2.71613	0	0.987146	0.926415	0.991134	1.03561	1.00921	1.37925	0.225782
iPSMEEIADR	4	XP_023751397.1	N-Term(iTRAQ8plex)	0.0001842	49.83	0.000312496	3	1464.77	-0.0825571	0	0.952211	0.917318	1.11235	0.904863	1.08283	1.57856	0.406769
eLLESFGPLR	2	PLY84507.1	N-Term(iTRAQ8plex)	0.0002348	9.82	5.37315	3	1464.82	-9.07792	0	0.973048	1.01239	1.14075	0.841238	0.902449	1.59758	0.786701
sLILPVESFR	2	PLY96754.1	N-Term(iTRAQ8plex)	0.0001219	38.84	0.00496345	3	1464.87	0.21179	0	0.842301	0.85436	1.21047	0.877144	1.12123	1.75398	0.383093
aQTAPLAGk	1	XP_023757456.1	N-Term(iTRAQ8plex); K9(iTRAQ8plex)	7.685e-06	26.24	0.0863981	2	1464.9	1.08354	0	1.10627	1.20171	1.00852	0.932418	0.891805	0.826601	0.0252969
lLEIPGSk	1	XP_023739285.1	N-Term(iTRAQ8plex); K8(iTRAQ8plex)	0.003056	13.61	1.30218	2	1464.92	-0.085482	0	1.1568	1.17024	1.00765	0.99388	0.854437	0.670066	0.0642239
tLFNNFSYR	2	XP_023762435.1	N-Term(iTRAQ8plex)	0.0001826	12.69	1.63903	2	1465.77	-4.76464	0	1.07989	1.23384	1.05306	0.931942	0.811642	0.684739	0.026276
nSAELGcALAR	1	XP_023730126.1	N-Term(iTRAQ8plex); C7(Carbamidomethyl)	2.622e-08	29.94	0.0333577	2	1465.77	-2.34564	0	1.06255	1.08668	1.10215	0.825817	0.989376	1.1493	0.366954
gDIGTANVVcR	1	XP_023732533.1	N-Term(iTRAQ8plex); C10(Carbamidomethyl)	9.894e-07	28.39	0.0476646	2	1465.77	-1.17971	0	0.769355	0.793579	0.840548	0.96905	1.20941	2.42792	0.179638
aVENSPFLER	1	XP_023740399.1	N-Term(iTRAQ8plex)	7.953e-05	8.88	5.62328	2	1465.8	6.44956	0	0.6504	0.637245	1.08965	1.19048	1.27284	1.75815	0.0564744
aAGVPDLSk	3	XP_023730757.1	N-Term(iTRAQ8plex); K9(iTRAQ8plex)	0.003267	32.66	0.0268561	3	1465.88	0.941078	0	1.07918	1.04391	0.946101	1.11515	0.931584	0.795502	0.494693
lVQADALk	1	XP_023773187.1	N-Term(iTRAQ8plex); K8(iTRAQ8plex)	0.002943	6.97	14.586	2	1465.92	-1.59165	0	1.08266	1.08836	0.906744	0.987931	0.987421	0.95393	0.460377
lVQGSLLk	1	XP_023732533.1;XP_023771080.1	N-Term(iTRAQ8plex); K8(iTRAQ8plex)	0.00225	24.26	0.181299	3	1465.95	-3.22664	0
vSGLQLLk	2	BAH15312.1	N-Term(iTRAQ8plex); K8(iTRAQ8plex)	0.001232	6.55	10.6671	2	1465.96	-0.261368	0	0.985658	1.16342	0.950252	1.01832	0.993578	0.813543	0.378466
dAVTYTEHAR	26	XP_023742109.1	N-Term(iTRAQ8plex)	1.764e-05	61.08	2.03536e-05	3	1466.75	-0.789131	0	0.827151	0.741912	1.02215	0.972634	1.25827	1.75706	0.128744
tVQESADSAVR	1	XP_023741826.1	N-Term(iTRAQ8plex)	0.0009766	10.05	3.46488	2	1466.77	-2.96548	0	0.930334	0.872689	1.18179	0.962096	1.04963	1.42549	0.427416
sTVWADTLNR	1	XP_023748753.1	N-Term(iTRAQ8plex)	0.0009019	12.37	2.3322	2	1466.79	-3.37557	0	1.00624	1.06472	1.03975	0.957494	1.00376	1.04653	0.327656
mVVALVDMER	1	XP_023736072.1	N-Term(iTRAQ8plex)	0.0007273	18.79	0.592601	2	1466.8	-3.49818	0	0.72714	0.772983	0.916433	0.7511	1.28344	2.9669	0.267971
gGVAGGSILk	2	XP_023751014.1	N-Term(iTRAQ8plex); K10(iTRAQ8plex)	1.487e-06	31.68	0.0442841	2	1466.91	-0.190045	0	1.01796	1.1316	0.936524	1.02783	0.999626	0.759286	0.384485
lATDEADSEGR	1	XP_023744529.1	N-Term(iTRAQ8plex)	1.008e-05	17.43	0.273787	2	1467.72	0.440847	0	1.0483	1.05031	1.05082	0.857891	1.00288	1.27279	0.96735
vGVGcLVGScR	1	XP_023735527.1	N-Term(iTRAQ8plex); C5(Carbamidomethyl); C10(Carbamidomethyl)	0.0002467	5.64	9.67423	2	1467.77	-1.07395	0	0.992413	1.07116	1.01682	0.904498	1.05987	1.10377	0.952747
iMQNNAAVFR	1	XP_023753497.1	N-Term(iTRAQ8plex)	0.0001102	12.49	2.45464	2	1467.8	-1.44271	0	1.01376	1.07512	0.818272	1.01666	1.02952	1.19069	0.314191
iVFENSLDAR	1	XP_023742691.1	N-Term(iTRAQ8plex)	0.0002051	15.54	1.20638	2	1467.81	-3.55608	0	0.960838	0.76736	0.846106	0.882606	1.19374	2.1693	0.227952
lGSTAIGLk	2	XP_023758433.1	N-Term(iTRAQ8plex); K9(iTRAQ8plex)	0.001013	18.86	0.633833	3	1467.94	1.64829	0	1.03492	1.11075	0.831139	1.01866	0.972517	1.17174	0.579247
sVTAQILk	1	XP_023756282.1	N-Term(iTRAQ8plex); K8(iTRAQ8plex)	0.004685	13.72	2.13159	2	1467.93	-0.352317	0	0.996412	1.04431	0.953555	0.950598	1.03115	1.26904	0.436999
gLSIQTIk	1	XP_023741654.1	N-Term(iTRAQ8plex); K8(iTRAQ8plex)	0.0002874	16.24	1.19317	2	1467.94	-0.186001	0	1.07617	0.984122	0.797832	1.1067	1.03067	0.980414	0.389327
iDMIALSFVR	4	XP_023748724.1;XP_023750289.1	N-Term(iTRAQ8plex)	0.0001344	39.3	0.0065853	3	1468.85	-0.804892	0
nPLAIVLAPTR	1	PLY94935.1	N-Term(iTRAQ8plex)	3.299e-05	39	0.00618132	3	1468.91	-0.307159	0	0.857751	0.910604	1.97034	0.69469	0.839863	1.49022	0.615145
lSAESVSMVSR	1	XP_023733538.1	N-Term(iTRAQ8plex)	2.546e-06	15.05	1.15352	2	1469.79	-2.62	0	0.827553	0.859767	1.34408	0.810269	1.08589	1.86837	0.532607
iDHIHDFLR	2	XP_023757032.1	N-Term(iTRAQ8plex)	0.0004403	21.52	0.37384	4	1469.82	-1.07981	0	1.13339	1.05486	1.08678	0.882489	0.871265	1.24438	0.500117
aIGVEMNk	8	XP_023736771.1;XP_023768114.1	N-Term(iTRAQ8plex); K8(iTRAQ8plex)	0.0003308	29.88	0.0912364	2	1469.86	-0.247785	0
qTDVSNEAFR	1	XP_023733687.1	N-Term(iTRAQ8plex)	0.001911	12.07	1.53355	2	1470.76	5.07632	0	0.935093	0.977202	1.02819	0.911598	1.05013	1.60401	0.383712
aIEASPVPIGGR	2	XP_023759208.1	N-Term(iTRAQ8plex)	2.913e-05	35.6	0.0198855	3	1470.86	0.780044	0	0.967947	1.20824	1.44534	0.729011	0.78942	1.169	0.18524
gLELFGVk	2	XP_023757045.1	N-Term(iTRAQ8plex); K8(iTRAQ8plex)	0.0009417	37.28	0.0104945	3	1470.91	0.611758	0	1.05835	1.08452	0.843723	1.07184	1.00936	0.796978	0.764844
gLIPVLIAGSAR	1	XP_023750289.1	N-Term(iTRAQ8plex)	1.41e-05	37.35	0.00703175	3	1470.93	0.0429155	0	0.661104	0.563907	0.825462	0.798592	1.33606	3.72835	0.232375
aVLVQIANPSR	1	XP_023752576.1	N-Term(iTRAQ8plex)	9.661e-05	16.32	1.45258	2	1471.89	-2.59352	0	0.847345	0.748858	1.12402	0.869316	1.0473	2.60543	0.345988
aGQGAFGNMcR	1	XP_023728932.1;XP_023757994.1	N-Term(iTRAQ8plex); C10(Carbamidomethyl)	2.942e-08	37.44	0.00167681	2	1472.7	-0.682264	0
eLYNEEDTR	1	XP_023736147.1	N-Term(iTRAQ8plex)	7.846e-05	20.09	0.105295	2	1472.71	-3.46954	0	0.94406	0.889927	1.21484	0.965571	0.995845	1.43593	0.558429
gQDGNEVFFR	1	XP_023741597.1;XP_023741604.1	N-Term(iTRAQ8plex)	1.554e-05	12.5	0.984097	2	1472.74	-1.49428	0
nYENVcTLR	2	XP_023752083.1;XP_023752812.1	N-Term(iTRAQ8plex); C6(Carbamidomethyl)	2.69e-05	16.71	0.42021	2	1472.75	-0.200761	0
lLDTFYQIR	2	XP_023760104.1	N-Term(iTRAQ8plex)	0.0004276	19.6	0.675431	2	1472.84	-2.15697	0	1.02382	0.870405	0.90837	0.847849	1.12763	1.81979	0.321222
vMEITSGk	9	XP_023741874.1;XP_023741862.1;XP_023741851.1	N-Term(iTRAQ8plex); K8(iTRAQ8plex)	7.823e-05	31.53	0.0469301	2	1472.86	-2.33708	0
eYDNVcTLR	1	XP_023765550.1;XP_023756522.1	N-Term(iTRAQ8plex); C6(Carbamidomethyl)	0.0001156	11.11	1.09974	2	1473.73	-1.20221	0
aVGESVAHPFR	3	XP_023772139.1	N-Term(iTRAQ8plex)	1.063e-07	47.36	0.000910923	3	1473.81	0.239527	0	0.906855	0.911382	0.96993	0.97861	1.10224	1.41108	0.145938
lQVDEEPAIR	1	XP_023736098.1	N-Term(iTRAQ8plex)	0.004817	22.87	0.270086	2	1473.82	0.385245	0	0.885581	0.972048	1.2478	0.733685	1.00438	2.10071	0.601701
fYHSLAk	6	XP_023765821.1	N-Term(iTRAQ8plex); K7(iTRAQ8plex)	0.002639	12.61	3.20742	4	1473.87	-0.0481887	0	1.00141	1.17442	0.920006	0.936818	1.07465	0.768961	0.415739
iQNALGELVGR	1	XP_023740533.1	N-Term(iTRAQ8plex)	1.536e-05	29.63	0.0635391	3	1473.87	0.719573	0	1.08546	1.09417	0.891502	1.05822	0.938891	0.895194	0.508301
eLGIVAGLQDR	1	XP_023761505.1	N-Term(iTRAQ8plex)	0.0008189	12.57	3.86238	2	1474.85	-3.19018	0	0.874152	0.817514	1.21773	0.958933	1.08253	1.61178	0.352819
eIAQGVAEVVR	6	XP_023762435.1	N-Term(iTRAQ8plex)	2.998e-06	52.12	0.000417665	3	1474.85	-1.52324	0	0.875643	0.87406	1.00891	0.915011	1.14008	1.76808	0.242732
sPLAQcLLIR	2	XP_023769905.1;XP_023747556.1	N-Term(iTRAQ8plex); C6(Carbamidomethyl)	1.568e-06	62.18	4.04973e-05	3	1474.87	-0.115016	0
dLYLLPALPR	2	XP_023771896.1	N-Term(iTRAQ8plex)	0.0006016	30.34	0.0560829	3	1474.89	-1.28524	0	0.979932	0.854533	0.992356	0.922428	1.08676	1.71296	0.289821
vSIGQVLLSVR	4	XP_023731016.1	N-Term(iTRAQ8plex)	4.794e-07	52.8	0.000282871	3	1474.92	-1.13417	0	0.944566	0.838922	0.983623	0.982828	1.08243	1.69257	0.217792
dDTFITcSGR	1	XP_023752763.1	N-Term(iTRAQ8plex); C7(Carbamidomethyl)	1.999e-05	14.9	0.38993	2	1475.7	-4.20017	0	1.12796	1.0073	1.00353	0.929246	0.991345	1.02115	0.251275
dFLDDYVER	2	XP_023745143.1	N-Term(iTRAQ8plex)	0.002701	5.57	3.36958	2	1475.73	-2.16431	0	1.02657	1.11413	1.20847	0.918626	0.92135	0.873356	0.0180079
tPPTPQDEMR	3	XP_023765209.1;PLY65150.1	N-Term(iTRAQ8plex)	0.005994	14.76	0.528028	3	1475.74	-1.28559	0
tcLYLTSSAR	2	XP_023750891.1	N-Term(iTRAQ8plex); C2(Carbamidomethyl)	0.0001032	11.83	2.26042	2	1475.78	0.434776	0	1.0333	1.17405	1.05284	0.921352	0.851415	0.99322	0.0518857
vNTISAGPLGSR	1	XP_023742167.1	N-Term(iTRAQ8plex)	0.003045	12.92	3.09621	2	1475.84	-2.60954	0	1.11406	1.05426	0.968648	0.985598	0.937275	1.00632	0.213743
eLVENLSVLR	1	XP_023752121.1	N-Term(iTRAQ8plex)	1.458e-05	16.12	1.27669	2	1475.87	-1.04037	0	0.907423	1.04736	1.2659	0.807639	0.954604	1.66069	0.823546
fLVLPALVSGR	9	XP_023762983.1	N-Term(iTRAQ8plex)	6.18e-06	54.57	0.000102996	3	1475.92	-0.376769	0	0.920424	0.82437	0.856615	1.06845	1.09857	1.64845	0.100992
qVQLSEAEIR	1	XP_023759058.1	N-Term(iTRAQ8plex)	1.265e-05	6.11	13.727	2	1476.83	0.036402	0	0.879052	0.935925	0.900264	0.838691	1.13058	2.19263	0.306514
iTMIAEPLER	1	XP_023734037.1	N-Term(iTRAQ8plex)	2.527e-05	26.43	0.139691	2	1476.84	-0.434965	0	0.865453	0.816988	1.00508	0.915035	1.18323	1.9111	0.219409
tTAGPLIIAcR	3	XP_023733409.1;XP_023745538.1	N-Term(iTRAQ8plex); C10(Carbamidomethyl)	0.000563	14.43	2.25181	2	1476.85	-0.347926	0
iFLPEGLLDR	6	XP_023773270.1;PLY83444.1	N-Term(iTRAQ8plex)	0.0001461	45.3	0.00180171	3	1476.87	-0.602585	0
gVANPLGIk	1	XP_023737855.1	N-Term(iTRAQ8plex); K9(iTRAQ8plex)	0.002168	29.01	0.0484828	2	1476.93	-2.24017	0	0.99321	1.14915	0.832512	0.929084	1.04417	1.24849	0.563094
vGYGGIPGPSGGR	2	XP_023766053.1	N-Term(iTRAQ8plex)	1.3e-07	15.46	1.32552	2	1477.81	0.0303514	0	1.06	1.09728	1.06615	0.969429	0.883386	0.910831	0.00533507
aGIDEAESLIR	1	XP_023731958.1	N-Term(iTRAQ8plex)	5.048e-08	23.38	0.229369	2	1477.81	-2.04302	0	0.938663	0.751963	0.924962	1.03796	1.1035	1.90796	0.170128
mILDNLPAMR	2	PLY98323.1	N-Term(iTRAQ8plex)	1.041e-05	50.47	0.000432561	3	1477.82	-0.747751	0	0.959697	0.822298	1.0107	0.90597	1.10349	1.86185	0.292312
iNEAAGSAATLR	1	XP_023746434.1	N-Term(iTRAQ8plex)	2.547e-08	21.98	0.315667	2	1477.83	0.104943	0	1.00432	1.07419	1.0545	0.976308	1.00564	0.914108	0.0812973
eVEFPGQVLR	10	XP_023736449.1	N-Term(iTRAQ8plex)	0.0002934	36.49	0.0115784	3	1477.83	0.927483	0	0.900575	1.00527	1.13138	0.839158	1.10321	1.28639	0.684367
lDLLLSDAASR	4	XP_023730901.1;XP_023765427.1	N-Term(iTRAQ8plex)	4.234e-05	50.76	0.000425606	3	1477.85	-1.84763	0
vVDLLAPYQR	18	XP_023762845.1	N-Term(iTRAQ8plex)	6.645e-06	64.19	1.84626e-05	3	1477.87	0.0442273	0	1.0183	1.05844	1.04899	0.912626	0.958082	1.0878	0.359226
fALLESAVAPR	2	XP_023739800.1	N-Term(iTRAQ8plex)	8.645e-06	46.26	0.00114629	3	1477.87	0.0306943	0	1.02243	0.817597	0.945855	0.872264	1.1788	1.59438	0.258324
aANAAGLPGk	6	XP_023731522.1	N-Term(iTRAQ8plex); K10(iTRAQ8plex)	9.355e-08	46.2	0.000888768	2	1477.89	-1.17016	0	0.939095	1.02681	1.20477	0.937574	0.996408	0.921683	0.266546
lYIINSPVVR	3	XP_023756282.1	N-Term(iTRAQ8plex)	1.271e-05	47.23	0.00063772	3	1477.9	-0.288223	0	0.84977	0.748965	1.00066	0.944089	1.1786	2.05129	0.202507
aDVGVAPLk	2	XP_023730126.1	N-Term(iTRAQ8plex); K9(iTRAQ8plex)	0.001031	29.18	0.0268135	3	1477.92	0.0366798	0	1.09861	1.14106	1.04959	0.889632	0.942362	0.912572	0.00400602
eELEAELEGR	3	XP_023761782.1	N-Term(iTRAQ8plex)	1.011e-06	18.94	0.381655	2	1478.77	0.84874	0	1.11639	1.1476	1.02464	0.913028	0.953448	0.846571	0.016503
vQIQESDEAR	1	XP_023769534.1	N-Term(iTRAQ8plex)	0.0001825	33.27	0.0147416	2	1478.77	-2.61122	0	0.985973	0.97454	1.11135	0.900897	0.989496	1.50366	0.607462
eTAANVDEAVR	1	XP_023772378.1	N-Term(iTRAQ8plex)	5.082e-07	28.84	0.0406872	2	1478.77	-1.2972	0	0.947528	0.819154	0.97461	1.10389	1.14228	1.15802	0.0119721
nLENSVDDLR	1	XP_023765885.1	N-Term(iTRAQ8plex)	0.0009594	17.83	0.504338	2	1478.77	-0.630055	0	1.02097	1.03499	0.989507	0.926103	1.02818	1.22478	0.641928
sMLESNPQLR	1	XP_023762619.1	N-Term(iTRAQ8plex)	0.0002313	12.48	2.64673	2	1478.8	4.35439	0	0.928016	0.994477	1.04296	0.912356	1.0731	1.44873	0.390436
gLTSDDIQGLR	2	PLY77300.1	N-Term(iTRAQ8plex)	0.003859	7.59	7.95135	2	1478.81	0.104054	0	0.782856	1.30331	1.37335	0.702504	0.894746	1.54079	0.750531
vVETQSNLER	1	XP_023757525.1	N-Term(iTRAQ8plex)	2.809e-05	14.4	1.65745	2	1478.81	-2.77831	0	0.807726	0.847784	2.11557	0.78657	0.8625	1.12475	0.49336
iSDPLEEGcR	1	XP_023730203.1	N-Term(iTRAQ8plex); C9(Carbamidomethyl)	8.892e-06	7.74	2.36416	2	1479.74	-1.34196	0	0.948284	1.07304	1.0736	0.949504	1.02091	1.1153	0.963833
dSGAEELDALR	1	XP_023748778.1	N-Term(iTRAQ8plex)	1.612e-07	21.1	0.162624	2	1479.75	-3.28377	0	0.970612	1.02747	0.955931	0.913099	1.0508	1.47105	0.397107
yQTVIPAIDR	7	XP_023763883.1;XP_023760630.1;PLY87885.1	N-Term(iTRAQ8plex)	3.238e-05	28.87	0.056103	3	1479.85	1.97457	0
aISTILESVSR	4	PLY64646.1	N-Term(iTRAQ8plex)	8.883e-07	56.79	8.7848e-05	3	1479.87	-1.79339	0	0.882135	0.851016	0.901765	0.920419	1.11617	2.05803	0.238459
nASENDEELR	1	PLY70410.1	N-Term(iTRAQ8plex)	2.401e-06	24.62	0.0440058	2	1480.72	-1.12988	0	1.00483	0.978527	1.06277	0.903493	1.09084	1.13764	0.724762
gYMFTTTAER	18	XP_023734573.1	N-Term(iTRAQ8plex)	3.063e-06	37.6	0.00322362	2	1480.74	-1.33323	0	0.994503	1.02175	1.0364	0.941486	0.966515	1.38437	0.608916
ePWHDLHSR	6	XP_023761186.1;XP_023761759.1;XP_023764670.1	N-Term(iTRAQ8plex)	1.978e-05	38.49	0.00333419	3	1480.76	-1.78625	0
sFEVTELPVR	2	PLY80454.1;PLY98550.1	N-Term(iTRAQ8plex)	2.539e-05	45.14	0.00137329	3	1480.83	0.104177	0
tVVSYNVAPAR	2	XP_023754686.1	N-Term(iTRAQ8plex)	4.542e-05	25.73	0.125364	3	1480.84	1.12105	0	0.897881	0.77787	1.24968	0.963548	1.03947	1.47251	0.436935
iVLEGVDk	2	XP_023744072.1	N-Term(iTRAQ8plex); K8(iTRAQ8plex)	0.0004195	30.01	0.0654491	2	1480.91	-3.57828	0	1.07367	1.1991	0.962219	1.0088	0.887926	0.798138	0.121048
aVTTEDQEER	2	XP_023735175.1	N-Term(iTRAQ8plex)	4.366e-06	28.69	0.025757	2	1481.74	1.82706	0	0.856529	0.840997	1.30886	0.835949	1.04608	1.93387	0.506016
dTGLQSSAAATR	1	XP_023755517.1	N-Term(iTRAQ8plex)	3.585e-08	26.2	0.0768826	2	1481.78	-6.50195	0	0.984384	1.06842	1.00916	0.889438	1.01879	1.37082	0.646106
yGNVVHFGER	2	XP_023766112.1	N-Term(iTRAQ8plex)	0.000111	28.68	0.0447213	3	1481.78	0.161909	0	0.993341	1.05677	1.07628	0.891818	0.905193	1.19476	0.682569
iSMcDALIVR	1	XP_023765395.1	N-Term(iTRAQ8plex); C4(Carbamidomethyl)	1.578e-05	14.29	1.48026	2	1481.81	-2.158	0	0.811104	0.849111	1.26283	0.844805	1.11918	1.90142	0.417801
vVLDSFDVQR	1	PLY77529.1	N-Term(iTRAQ8plex)	4.144e-05	57.57	6.92064e-05	3	1481.83	0.179236	0	0.845922	0.789227	1.30143	0.80761	1.09717	2.09607	0.448465
dIAQEAVk	2	XP_023753364.1	N-Term(iTRAQ8plex); K8(iTRAQ8plex)	8.198e-05	42.43	0.00404035	2	1481.88	-0.197009	0	1.07662	1.15564	1.01594	1.1193	0.84789	0.458909	0.234351
aAEYMEIPVR	1	XP_023746301.1	N-Term(iTRAQ8plex)	0.0001081	24.31	0.132889	2	1482.8	1.59989	0	0.876942	0.913321	1.12358	0.760691	1.11896	2.07713	0.434253
gTISFVTQLGR	1	XP_023751598.1	N-Term(iTRAQ8plex)	1.667e-06	8.01	8.62571	2	1482.85	-3.38151	0	0.799467	0.749766	0.993277	0.892847	1.14129	2.63775	0.266415
fPVSGSEDDAR	1	XP_023728775.1	N-Term(iTRAQ8plex)	0.0002564	21.94	0.100758	2	1483.73	0.328096	0	0.967889	1.10898	1.20323	0.837418	0.951391	1.29139	0.684796
gFIWPVAAYR	2	AAF19787.1	N-Term(iTRAQ8plex)	0.0009037	15.7	1.479	3	1483.83	-1.18136	0	1.04292	0.812441	0.812249	1.07331	1.01352	1.73853	0.189953
dSVVQVTk	1	XP_023729599.1	N-Term(iTRAQ8plex); K8(iTRAQ8plex)	0.003824	21.08	0.570446	2	1483.89	-3.57967	0	1.06949	1.11721	0.996775	0.950696	0.962949	0.925349	0.0352976
cENTAMLGER	1	XP_023729401.1	N-Term(iTRAQ8plex); C1(Carbamidomethyl)	3.704e-06	17.72	0.245114	2	1484.71	0.472756	0	1.11676	1.04511	1.07193	0.825974	0.993244	1.14129	0.384816
hTTLSDLTHR	2	XP_023746332.1	N-Term(iTRAQ8plex)	0.001182	13.42	1.95872	4	1484.81	-3.14075	0	0.937477	0.890981	0.986118	1.04643	1.0817	1.25988	0.0557047
iSGLIYEETR	135	XP_023742109.1	N-Term(iTRAQ8plex)	7.596e-07	79.79	6.09784e-07	3	1484.82	-1.5585	0	1.02486	0.981592	0.914905	1.00744	1.05734	1.10684	0.124169
iTATELTk	1	XP_023758301.1	N-Term(iTRAQ8plex); K8(iTRAQ8plex)	0.001186	19.13	0.717807	2	1484.91	-1.86045	0	1.06121	1.17326	0.956599	0.98498	0.936901	0.844251	0.131807
vAGYDITEGTR	1	PLY87021.1	N-Term(iTRAQ8plex)	1.084e-05	13.44	1.31567	2	1485.78	-5.18917	0	0.924046	1.04162	1.15335	0.936536	1.00515	1.22703	0.887427
sAYELVEQSR	1	XP_023767844.1	N-Term(iTRAQ8plex)	0.000109	1.17	29.4077	2	1485.79	3.52641	0	0.952517	0.969642	0.881438	0.987402	1.06029	1.5969	0.222086
aLIMHAGANNk	1	XP_023730286.1	N-Term(Acetyl); K11(iTRAQ8plex)	3.625e-06	39.33	0.00548401	2	1485.82	0.419336	0	0.84401	0.826263	0.867422	1.04334	1.24925	1.56893	0.045138
aISVTSTAk	1	XP_023756547.1	N-Term(iTRAQ8plex); K9(iTRAQ8plex)	0.0001328	8.96	7.22957	2	1485.9	-6.05622	0	1.01557	0.946436	0.993735	0.996221	1.0344	1.24848	0.254607
aPLGQNTVLLR	9	XP_023744601.1;XP_023772327.1	N-Term(iTRAQ8plex)	2.748e-07	63.97	2.30498e-05	3	1485.9	-2.38955	0
lQEVILTIPR	1	XP_023738559.1	N-Term(iTRAQ8plex)	4.916e-06	17.84	0.813142	2	1485.92	-7.43515	0	0.940185	0.98817	1.21708	0.840679	1.01644	1.49239	0.765008
gQEGNEVFFR	1	XP_023759225.1	N-Term(iTRAQ8plex)	0.005821	0.97	19.236	2	1486.76	-0.758066	0	0.956001	0.99104	1.01521	0.928371	1.04333	1.47904	0.388825
dVADLSMk	2	XP_023736470.1	N-Term(iTRAQ8plex); K8(iTRAQ8plex)	0.0001836	21.02	0.562568	2	1486.84	-1.67306	0	0.981378	0.939817	0.864281	1.15844	1.04857	0.922717	0.206738
cYNDDDLIR	2	XP_023772602.1	N-Term(iTRAQ8plex); C1(Carbamidomethyl)	6.264e-05	21.98	0.0599007	2	1487.71	-1.69798	0	1.05397	1.18907	1.10665	0.865653	0.727389	0.918944	0.0157495
fELSGIPPAPR	1	XP_023761017.1;XP_023763758.1;XP_023753821.1;XP_023730464.1;XP_023761020.1	N-Term(iTRAQ8plex)	0.00147	4.2	25.5677	2	1487.85	0.528085	0
vFLTQGIYSR	2	PLY73311.1	N-Term(iTRAQ8plex)	7.646e-05	26.03	0.165017	3	1487.85	0.928922	0	1.03837	0.981679	0.851377	1.02933	1.03676	1.19327	0.16817
aGQGAFGNmcR	1	XP_023728932.1;XP_023757994.1	N-Term(iTRAQ8plex); M9(Oxidation); C10(Carbamidomethyl)	0.0001879	30.56	0.00435116	2	1488.7	-0.0471299	0
mTQEAFSNTR	1	XP_023761296.1	N-Term(iTRAQ8plex)	0.002771	2.93	7.2325	2	1488.74	-3.27474	0	1.02209	1.01876	1.25404	0.851633	0.935604	1.27819	0.641138
vmEITSGk	2	XP_023741874.1;XP_023741862.1;XP_023741851.1	N-Term(iTRAQ8plex); M2(Oxidation); K8(iTRAQ8plex)	0.00256	13.32	2.91922	2	1488.86	-0.0444383	0
aEFTHLVVVk	2	XP_023737996.1	N-Term(Acetyl); K10(iTRAQ8plex)	0.0002876	32.15	0.039437	3	1488.87	-0.157214	0	0.859527	0.857788	0.871974	1.20535	1.09331	1.29822	0.00482229
vASLVGEPLSGR	1	XP_023751220.1	N-Term(iTRAQ8plex)	0.0002617	13.77	2.56683	2	1488.87	-0.71727	0	0.90074	0.873427	1.03412	0.932874	1.07887	1.86703	0.292109
iFDVSTAk	2	XP_023768744.1	N-Term(iTRAQ8plex); K8(iTRAQ8plex)	0.002843	12.88	3.54477	2	1488.89	2.46626	0	1.11064	1.02091	0.796575	1.1165	0.981461	0.876345	0.901206
aADYTLVk	1	XP_023771896.1	N-Term(iTRAQ8plex); K8(iTRAQ8plex)	0.001535	15.32	2.01963	2	1488.89	1.48913	0	0.978131	1.0359	0.996942	0.97616	1.05712	1.07159	0.412127
sEGTVAVPAQAR	2	PLY76478.1	N-Term(iTRAQ8plex)	4.413e-05	20.53	0.410694	2	1489.82	-3.58303	0	0.974571	0.950659	1.23431	0.942897	0.967237	1.25475	0.990125
aSQEALANLLR	2	XP_023728511.1	N-Term(iTRAQ8plex)	7.78e-09	29.53	0.0663562	2	1489.86	-0.389553	0	1.02494	1.02701	0.931307	0.942722	1.04162	1.22036	0.444739
aGVPFQQGLIR	1	XP_023755256.1	N-Term(iTRAQ8plex)	3.571e-05	30.36	0.0538923	3	1489.88	-0.624703	0	0.853676	0.875816	1.32303	0.82414	1.04487	1.87726	0.550565
iGPLGLSPk	3	XP_023738049.1;XP_023766650.1	N-Term(iTRAQ8plex); K9(iTRAQ8plex)	0.0001443	32.38	0.0183256	3	1489.96	1.05845	0
iFTFDSDEGR	2	PLY96929.1	N-Term(iTRAQ8plex)	0.0008164	17.41	0.241464	2	1490.74	-0.289829	0	1.01268	1.01254	1.02183	0.948033	1.03117	1.16074	0.643533
eENVTLGPATR	7	XP_023734346.1	N-Term(iTRAQ8plex)	1.057e-06	33.41	0.0222546	2	1490.81	-0.961247	0	1.02488	1.01475	1.00666	0.892463	1.00907	1.37616	0.624836
dLGGVELLTNR	1	XP_023746600.1	N-Term(iTRAQ8plex)	0.00024	10.14	6.64239	2	1490.84	-6.7016	0	0.927606	0.727478	1.23743	0.897016	1.03138	2.08008	0.407509
nILLLDSEGGR	1	XP_023750962.1	N-Term(iTRAQ8plex)	0.0003032	16.7	1.47626	2	1490.85	0.667621	0	1.15587	1.17983	0.978465	0.962156	0.865031	0.782866	0.0457662
vVLSVSNPDTR	1	XP_023734831.1	N-Term(iTRAQ8plex)	0.0001454	35.29	0.0204547	2	1490.85	1.24749	0	0.825738	0.813785	1.50836	0.880974	1.02891	1.6081	0.718866
sQIVQDELVR	1	XP_023736072.1;XP_023730659.1	N-Term(iTRAQ8plex)	1.13e-06	28.54	0.0972713	2	1490.85	2.14816	0
nLPVQDFVVR	4	XP_023771510.1	N-Term(iTRAQ8plex)	0.002376	18.59	0.925606	3	1490.86	-0.93215	0	1.0341	1.05412	0.995863	0.994723	0.986486	0.784186	0.208611
aAPLLPPPPASR	3	XP_023755684.1	N-Term(iTRAQ8plex)	4.775e-05	38.06	0.00740932	2	1490.89	-3.5177	0	0.802968	0.829972	1.23463	0.805536	1.10859	2.00439	0.415482
gIANPLGIk	1	BAE20407.1	N-Term(iTRAQ8plex); K9(iTRAQ8plex)	0.0004361	44	0.0026912	2	1490.95	0.629716	0	1.10339	1.18009	1.06395	0.881571	0.927896	0.82177	0.00650734
iLPIDLAk	1	XP_023743451.1	N-Term(iTRAQ8plex); K8(iTRAQ8plex)	0.001635	18.77	0.934486	3	1490.98	-0.446016	0	1.12888	1.26044	0.899441	1.03543	0.868967	0.526709	0.193603
aEGGDAVTVNVR	1	XP_023762619.1	N-Term(iTRAQ8plex)	8.504e-09	32.51	0.0254996	2	1491.81	-0.810855	0	0.972486	1.05052	1.02576	1.01334	1.02715	0.959698	0.627691
lNWATLGAGER	1	XP_023729609.1	N-Term(iTRAQ8plex)	1.375e-06	22.06	0.307416	2	1491.82	0.831571	0	1.00306	1.10056	0.994447	0.996035	0.947194	1.12606	0.886916
fQSLGVAFYR	2	XP_023769907.1	N-Term(iTRAQ8plex)	1.729e-05	21.01	0.392684	3	1491.83	-0.447222	0	1.02658	0.890961	0.813245	1.25754	1.00115	0.978781	0.196216
iYDPNPVTLR	1	XP_023750992.1	N-Term(iTRAQ8plex)	0.001076	20.76	0.48143	3	1491.84	-2.3985	0	0.958859	1.73942	1.95034	0.429828	0.469185	0.837634	0.0417053
eLLAQGVSQSR	1	XP_023732798.1	N-Term(iTRAQ8plex)	2.461e-05	28	0.0940634	3	1491.85	2.00778	0	1.07896	1.17127	1.06651	0.823135	0.93329	1.12156	0.191602
lcSSLEPILR	1	PLY65872.1	N-Term(iTRAQ8plex); C2(Carbamidomethyl)	0.0004115	13.83	2.46123	2	1491.85	0.0471271	0	0.772719	0.720466	0.837804	0.794811	1.30978	2.89723	0.232692
dNGLLLHIHR	3	P48706.2	N-Term(iTRAQ8plex)	9.822e-06	52.27	0.000296463	4	1491.87	-0.654334	0	0.853224	1.15318	1.33979	0.744536	1.05144	1.53637	0.987207
eAGVLPGIk	5	XP_023758099.1	N-Term(iTRAQ8plex); K9(iTRAQ8plex)	0.000995	35.08	0.0063333	2	1491.94	-0.196414	0	1.05198	1.09494	0.907431	1.04986	0.989471	0.61623	0.416949
gYGGGSGGGGGYSR	2	XP_023747492.1	N-Term(iTRAQ8plex)	6.475e-12	61.57	4.84155e-06	2	1492.71	-1.52145	0	0.87253	0.787164	0.844045	0.920818	0.831333	1.23108	0.265903
gcFFTSSGGLR	2	XP_023752517.1	N-Term(iTRAQ8plex); C2(Carbamidomethyl)	0.0009873	17.43	0.305412	2	1492.75	-3.45774	0	0.967269	0.981492	0.956354	0.903622	1.04665	1.67529	0.368452
dVVSVDALQSR	3	XP_023773101.1	N-Term(iTRAQ8plex)	8.989e-07	55.34	0.000145623	3	1492.83	-1.00615	0	1.0781	1.09852	1.08929	0.798224	0.945506	1.34264	0.73161
fEEAIPVLDR	4	XP_023745614.1	N-Term(iTRAQ8plex)	3.89e-05	39.33	0.00613158	3	1492.83	-0.332657	0	0.98269	0.892005	0.976706	0.884248	1.06426	1.66869	0.345735
tVIINSEGVTR	3	XP_023736583.1	N-Term(iTRAQ8plex)	2.337e-05	39.92	0.00510314	3	1492.86	0.136607	0	0.975146	1.03341	1.14721	0.832737	0.972542	1.50869	0.815894
vDPAQVQk	3	XP_023757480.1	N-Term(iTRAQ8plex); K8(iTRAQ8plex)	0.003652	8.9	5.71983	2	1492.89	-0.923955	0	1.00695	1.07948	1.03251	1.02281	1.00433	0.851084	0.241557
gcEGNLVSPTR	1	PLY82997.1	N-Term(iTRAQ8plex); C2(Carbamidomethyl)	2.373e-06	26.49	0.0549751	2	1493.76	-2.32642	0	0.906002	0.85658	0.911526	0.787354	1.13117	2.50683	0.328996
tcVPVDEITR	1	XP_023750356.1	N-Term(iTRAQ8plex); C2(Carbamidomethyl)	1.396e-05	2.09	21.3834	2	1493.79	-0.122333	0	1.06747	1.09525	1.09919	0.840926	0.909244	1.36313	0.7779
aGNLGDSVTISR	7	XP_023771862.1;XP_023763074.1	N-Term(iTRAQ8plex)	6.054e-09	46.88	0.000916869	2	1493.82	-1.3101	0
mLEAVLLNMR	7	XP_023750973.1	N-Term(iTRAQ8plex)	2.344e-06	38.19	0.0075625	3	1493.85	-0.0377585	0	0.829506	0.807909	1.46261	0.833021	1.12376	1.47893	0.714238
dSTLIMQLLR	18	XP_023753462.1;XP_023746551.1;XP_023762331.1;XP_023765200.1;XP_023767260.1;XP_023736470.1;XP_023735473.1;XP_023731365.1;XP_023769111.1;XP_023764890.1;XP_023762345.1;XP_023760493.1;XP_023745234.1	N-Term(iTRAQ8plex)	4.441e-06	54.94	0.000150855	3	1493.87	-0.758976	0
gVSVPALDk	3	XP_023762008.1;XP_023758973.1	N-Term(iTRAQ8plex); K9(iTRAQ8plex)	0.003099	19.34	0.371356	3	1493.92	1.01252	0
nVSPIEVk	3	PLY95606.1	N-Term(iTRAQ8plex); K8(iTRAQ8plex)	0.0002253	20.9	0.267421	2	1493.91	-1.50485	0	1.06274	1.10677	0.936042	1.10267	1.0071	0.463639	0.436672
lVVQLADk	1	XP_023737057.1	N-Term(iTRAQ8plex); K8(iTRAQ8plex)	0.0009504	28.32	0.0580091	2	1493.95	-3.47459	0	1.08071	1.18627	0.943702	1.04822	0.868703	0.796137	0.181529
vTDELTVEER	1	XP_023762345.1	N-Term(iTRAQ8plex)	0.0001529	23.03	0.133891	2	1494.78	-10.8651	0	0.772842	0.652387	0.801296	0.872917	1.37569	2.67196	0.170315
dLLEGDPYLR	1	PLY65150.1	N-Term(iTRAQ8plex)	0.0004982	7.93	6.53117	2	1494.82	5.22851	0	0.868759	0.883731	1.20259	0.880948	1.08737	1.71121	0.425246
mVIPDALk	3	XP_023759236.1;XP_023755051.1	N-Term(iTRAQ8plex); K8(iTRAQ8plex)	0.001446	24.33	0.207919	2	1494.91	-2.30332	0
tAQEEDDLDR	1	XP_023759341.1	N-Term(iTRAQ8plex)	0.0008386	24.17	0.0333058	2	1495.72	0.979181	0	1.05474	1.11544	1.05362	0.921718	0.931861	1.07514	0.14029
nEAGEVDASSGR	1	XP_023747440.1	N-Term(iTRAQ8plex)	1.78e-05	11.08	0.748637	2	1495.73	-1.47558	0	0.972808	0.849646	0.960648	0.896869	1.1684	1.63779	0.23568
qGELEEIFAR	1	XP_023745760.1	N-Term(iTRAQ8plex)	0.001864	0.39	33.0909	2	1495.81	-0.419787	0	1.07043	1.14633	0.97027	1.02661	0.91002	0.82064	0.141901
aPLGPTGEFFR	1	XP_023738145.1	N-Term(iTRAQ8plex)	0.0008064	12.01	2.50858	2	1495.82	-1.64471	0	1.03327	1.0446	1.07347	0.735653	0.968763	1.86034	0.708337
fDLMYAk	19	XP_023744827.1;XP_023758361.1;XP_023757910.1;XP_023755786.1;XP_023754870.1;XP_023752223.1	N-Term(iTRAQ8plex); K7(iTRAQ8plex)	0.006061	25.79	0.108617	2	1495.84	0.250414	0
sSQcPGQcIR	1	XP_023737337.1	N-Term(iTRAQ8plex); C4(Carbamidomethyl); C8(Carbamidomethyl)	0.000263	17.1	0.240806	2	1496.73	1.45866	0	0.945832	0.723917	0.770753	1.02341	1.21317	1.9638	0.117596
gYmFTTTAER	3	XP_023734573.1	N-Term(iTRAQ8plex); M3(Oxidation)	0.001908	27.97	0.0231402	2	1496.73	-1.51013	0	0.928344	0.979157	0.869815	1.00278	1.04185	1.69704	0.230364
aVAMSATDGLTR	4	PLY96956.1	N-Term(iTRAQ8plex)	3.588e-07	43.79	0.00153135	3	1496.8	0.079023	0	0.883854	1.08357	1.20914	0.799166	0.970524	1.7558	0.726026
eDLAALEk	37	XP_023744827.1;XP_023764450.1;XP_023758361.1;XP_023757910.1;XP_023755786.1;XP_023754870.1;XP_023752223.1	N-Term(iTRAQ8plex); K8(iTRAQ8plex)	0.0001056	43.29	0.00311526	2	1496.88	-1.85023	0
aDLEAELk	5	XP_023753373.1	N-Term(iTRAQ8plex); K8(iTRAQ8plex)	0.003505	25.54	0.186263	3	1496.88	0.58729	0	1.17696	1.33365	0.959991	0.933629	0.815351	0.495994	0.0738312
aLQQSTLk	8	XP_023758099.1;XP_023732636.1;XP_023771706.1	N-Term(iTRAQ8plex); K8(iTRAQ8plex)	0.0001068	35.72	0.0146149	2	1496.93	1.82442	0
ecYPPcLVR	5	XP_023743776.1	N-Term(iTRAQ8plex); C2(Carbamidomethyl); C6(Carbamidomethyl)	0.001659	15.68	0.431281	3	1497.75	-1.08185	0	0.851048	0.882863	0.831891	1.00968	1.2061	1.61101	0.0771581
lTSLADAAk	1	XP_023739800.1	N-Term(iTRAQ8plex); K9(iTRAQ8plex)	0.0007148	13.22	3.79239	3	1497.91	1.31112	0	1.10233	1.12704	0.910897	1.04696	0.925293	0.773847	0.276775
gGYADAQLDER	1	PLY62046.1	N-Term(iTRAQ8plex)	0.001174	9.29	1.90772	2	1498.75	1.9366	0	1.08871	0.963076	1.15282	0.890143	0.945651	1.27543	0.825845
sMFDSNPQLR	1	XP_023740245.1	N-Term(iTRAQ8plex)	0.000246	10.11	2.07673	2	1498.77	1.96777	0	0.98713	1.13059	0.964861	0.918251	1.01217	1.1843	0.914416
aVTAATNYNNR	1	XP_023765701.1	N-Term(iTRAQ8plex)	0.0003099	17.19	0.572001	2	1498.79	1.94149	0	0.935527	0.948099	1.02999	0.977804	1.08742	1.31382	0.207438
eFIFPIGSER	1	PLY62915.1	N-Term(iTRAQ8plex)	0.0003153	6.09	10.3458	2	1498.82	-1.08879	0	0.810726	0.901878	1.10099	0.903668	1.10834	1.93919	0.312011
gMGSTVNLIFR	1	XP_023767281.1	N-Term(iTRAQ8plex)	5.654e-06	8.22	8.19594	2	1498.84	0.321402	0	0.979067	0.936265	0.841375	0.997928	1.10106	1.508	0.153017
gVDHFTSk	7	XP_023765275.1;XP_023765266.1;XP_023765249.1	N-Term(iTRAQ8plex); K8(iTRAQ8plex)	0.0003053	26.64	0.136891	2	1498.84	-1.75945	0
eVSEEVAk	2	XP_023734135.1	N-Term(iTRAQ8plex); K8(iTRAQ8plex)	0.0003175	37.29	0.0125887	2	1498.86	-0.634123	0	1.12499	1.22273	1.00429	0.949442	0.864113	0.681411	0.0476856
dVVELSTk	2	XP_023732831.1	N-Term(iTRAQ8plex); K8(iTRAQ8plex)	0.0002239	18.55	1.01027	2	1498.9	0.992665	0	0.922066	0.939242	0.93035	1.1386	1.08713	1.04468	0.0044481
gELSIFPk	2	XP_023765504.1	N-Term(iTRAQ8plex); K8(iTRAQ8plex)	0.0006394	17.87	1.06148	2	1498.9	-3.81309	0	1.09925	1.22078	0.910914	0.959353	0.922907	0.784409	0.146881
tFVGIPEk	1	XP_023751212.1	N-Term(iTRAQ8plex); K8(iTRAQ8plex)	0.002674	11.87	3.85527	2	1498.91	0.258893	0	1.1434	1.12207	0.899001	1.02721	0.92977	0.72103	0.246101
mQSGGGAQQGGGGHGR	1	XP_023730730.1	N-Term(Acetyl); M1(Oxidation)	2.987e-05	60.14	9.65984e-07	2	1499.65	4.67259	0
gLFESDSALTR	1	XP_023755882.1	N-Term(iTRAQ8plex)	1.201e-06	12.4	2.41685	2	1499.81	4.52152	0	0.879077	0.914484	0.942182	0.953721	1.10191	1.86398	0.235065
lTSLDQYISR	6	XP_023765821.1	N-Term(iTRAQ8plex)	7.814e-06	39.76	0.0070384	3	1499.85	6.09048	0	0.902411	0.872031	0.903012	0.981197	1.13587	1.48977	0.109263
aNPLVcVPVAR	1	XP_023730910.1	N-Term(iTRAQ8plex); C6(Carbamidomethyl)	1.039e-06	29.88	0.0750966	2	1499.87	-0.0976168	0	0.882193	0.864546	1.16649	0.836682	1.11533	1.8594	0.403177
eALGALPLQQR	1	XP_023735696.1	N-Term(iTRAQ8plex)	3.315e-05	17.56	1.2093	2	1499.88	-1.27423	0	0.77316	0.685348	0.94433	0.801932	1.28948	2.81424	0.243759
aLVGIFSGk	4	XP_023750973.1	N-Term(iTRAQ8plex); K9(iTRAQ8plex)	0.0002314	30.26	0.0359802	3	1499.94	0.945994	0	1.12087	1.13727	0.786288	1.06889	0.982281	0.614742	0.522311
cMEPVEk	2	XP_023763758.1;XP_023761017.1;XP_023753821.1	N-Term(iTRAQ8plex); C1(Carbamidomethyl); K7(iTRAQ8plex)	0.002652	29.94	0.036805	2	1500.8	-2.60432	0
aTPEYIAk	1	XP_023765720.1	N-Term(iTRAQ8plex); K8(iTRAQ8plex)	0.00122	12.58	3.83142	2	1500.89	-0.393407	0	0.938651	0.841052	0.766753	1.09655	1.20903	1.37346	0.0162346
lIDAPVSGGVIR	2	XP_023752568.1	N-Term(iTRAQ8plex)	1.272e-06	30.4	0.0554503	3	1500.9	-0.993496	0	0.81989	0.835482	1.07411	0.920565	1.13746	2.00512	0.262782
dFLIGLSk	18	PLY95719.1;XP_023750266.1	N-Term(iTRAQ8plex); K8(iTRAQ8plex)	0.001527	35.69	0.0135831	3	1500.93	1.18856	0
aQAEYVNScR	1	XP_023734674.1	N-Term(iTRAQ8plex); C9(Carbamidomethyl)	1.032e-06	19.38	0.148219	2	1501.74	-0.154018	0	0.873791	0.872229	0.965913	0.893338	1.17094	1.91667	0.240439
aLImHAGANNk	1	XP_023730286.1	N-Term(Acetyl); M4(Oxidation); K11(iTRAQ8plex)	2.259e-07	41.25	0.00302207	2	1501.81	-0.832297	0	0.825263	0.760949	1.20267	0.97506	1.1803	1.57741	0.233085
eAIEALPEGLR	1	XP_023746490.1	N-Term(iTRAQ8plex)	0.00237	9.33	7.15254	2	1501.85	-1.53133	0	0.773152	0.823132	1.25153	0.839793	1.14998	2.05072	0.369616
vLVVGGGDGGVLR	1	XP_023765188.1	N-Term(iTRAQ8plex)	1.872e-05	52.14	0.000352208	3	1501.9	-2.26645	0	0.880943	0.831913	1.26288	0.860545	1.08669	1.77032	0.463716
lGQFTSLk	8	XP_023772108.1	N-Term(iTRAQ8plex); K8(iTRAQ8plex)	0.002191	22.95	0.288731	3	1501.92	2.12195	0	1.00732	1.03245	0.953049	1.11476	1.02664	0.667927	0.681888
lNFDDNAAYR	3	XP_023733409.1;XP_023745538.1	N-Term(iTRAQ8plex)	1.407e-06	33.6	0.00737712	2	1502.75	-1.66148	0
dIFQEVYER	1	XP_023767459.1	N-Term(iTRAQ8plex)	4.172e-05	20.87	0.217712	2	1502.78	-0.52657	0	1.06158	1.05807	1.07217	0.972278	0.973239	0.854699	0.0299939
vTSVASFFVSR	3	XP_023763837.1	N-Term(iTRAQ8plex)	1.363e-07	64.78	1.81299e-05	3	1503.84	-2.02073	0	0.95938	0.881862	0.933056	1.00592	1.02956	1.2141	0.0852356
eILGESVSPLR	1	PLY72177.1	N-Term(iTRAQ8plex)	9.005e-07	12.49	3.1761	2	1503.87	-0.0781773	0	0.819487	0.873672	0.987848	0.855659	1.19745	2.09228	0.259709
iAPSELGILMR	2	XP_023754813.1;XP_023755582.1	N-Term(iTRAQ8plex)	2.768e-07	60.95	4.55599e-05	3	1503.88	-1.44257	0
aIVDSIVTIIR	3	XP_023769905.1	N-Term(iTRAQ8plex)	0.0002784	31.48	0.0346005	3	1503.94	-1.03124	0	1.32581	1.01687	0.924566	0.854413	0.774115	1.65266	0.988595
lFGDYDWER	1	XP_023729550.1	N-Term(iTRAQ8plex)	0.001275	4.55	3.20938	2	1504.73	-4.5077	0	0.992798	0.96183	0.839274	1.09933	1.07863	1.10367	0.0267262
gASQQVEVQVR	1	XP_023767322.1	N-Term(iTRAQ8plex)	3.597e-09	39.71	0.00656934	2	1504.84	-0.562996	0	0.969096	0.928683	0.898135	0.972154	1.01277	1.86695	0.295117
lDLDDIEVLR	1	XP_023742468.1;PLY67168.1	N-Term(iTRAQ8plex)	1.454e-05	7.84	10.006	2	1504.85	-1.46458	0
vVLSVSNPETR	1	PLY88233.1	N-Term(iTRAQ8plex)	7.206e-05	34.71	0.0205036	2	1504.86	-2.59326	0	0.906096	0.943444	1.04301	0.916336	1.06595	1.70771	0.340948
eGISAEVINLR	1	XP_023749982.1	N-Term(iTRAQ8plex)	7.739e-07	51.52	0.000421054	3	1504.86	-0.114479	0	0.84325	0.930574	1.34149	0.798481	1.04665	1.77917	0.636296
eLDDYNNYR	2	XP_023752931.1	N-Term(iTRAQ8plex)	0.0001801	10.12	0.841426	2	1505.72	-0.606381	0	1.08951	1.33197	1.28611	0.746183	0.680094	0.77327	0.00317817
yIDcAGLSFR	1	XP_023761279.1	N-Term(iTRAQ8plex); C4(Carbamidomethyl)	0.003309	3.95	8.0342	2	1505.77	-3.10639	0	0.969946	0.99737	0.902586	1.02656	1.01986	1.40897	0.212359
fLVFAcSDSR	1	XP_023762260.1	N-Term(iTRAQ8plex); C6(Carbamidomethyl)	0.0004983	17.63	0.380547	2	1505.78	2.39961	0	0.965201	0.937754	0.898983	1.1073	1.06615	1.16317	0.00636574
gVDSIGVVQDGR	1	XP_023758360.1	N-Term(iTRAQ8plex)	2.723e-09	45.02	0.00179894	2	1505.82	-1.3063	0	1.09141	0.885938	1.19501	0.797424	0.910334	1.88418	0.715008
sNQELALEAAR	1	XP_023753699.1	N-Term(iTRAQ8plex)	6.221e-08	27.42	0.103518	2	1505.82	-1.29966	0	1.01654	1.00495	1.05585	0.87752	1.07011	1.19717	0.823016
lDAQPELFIR	2	XP_023740399.1;XP_023729025.1	N-Term(iTRAQ8plex)	2.326e-05	12.79	3.28235	2	1505.86	-2.84298	0
dYAMESDESR	1	PLY91594.1	N-Term(iTRAQ8plex)	3.008e-05	23.61	0.00805697	2	1506.67	-0.430813	0	0.98824	0.91012	1.17358	0.89791	1.085	1.2051	0.760804
nVAEAVISDER	1	PLY75129.1	N-Term(iTRAQ8plex)	2.435e-06	27.63	0.0730892	2	1506.81	0.557036	0	0.936181	0.841415	1.20462	0.830544	1.01419	2.05776	0.483171
iDPAQVQk	3	XP_023750312.1	N-Term(iTRAQ8plex); K8(iTRAQ8plex)	0.004521	20.38	0.389394	3	1506.91	-0.00929261	0	1.00988	1.05163	0.927663	1.05737	1.01875	0.915698	0.988191
sESDLGEPLTR	1	XP_023750891.1	N-Term(iTRAQ8plex)	3.441e-05	10.88	2.4375	2	1507.79	-1.30621	0	0.97531	1.11615	1.06406	0.88938	1.04091	1.03665	0.385557
nVEDIETIDR	1	XP_023755867.1	N-Term(iTRAQ8plex)	7.896e-06	22.97	0.167295	2	1507.79	-0.0918084	0	1.05882	0.987543	0.967561	1.02134	0.992972	1.08671	0.500141
eDNSQLSAIAR	1	PLY82408.1;XP_023764597.1	N-Term(iTRAQ8plex)	1.553e-07	18.34	0.551046	2	1507.8	-1.06301	0
fINSPEVLER	1	XP_023755515.1	N-Term(iTRAQ8plex)	0.001803	11.95	3.15621	2	1507.84	-0.742285	0	0.847688	0.746236	0.892322	0.78444	1.24781	2.68704	0.264764
aAELTTLLESR	12	XP_023737089.1	N-Term(iTRAQ8plex)	3.708e-06	56.08	0.000126261	3	1507.86	-1.16382	0	1.01997	0.906371	0.899344	1.06133	1.02718	1.53074	0.188578
sLNLPVEk	1	XP_023752609.1	N-Term(iTRAQ8plex); K8(iTRAQ8plex)	0.0005018	19.79	0.314338	2	1507.93	-2.15506	0	1.00492	1.08216	0.933314	0.988225	1.08186	0.83366	0.66812
dLLLNAIk	1	XP_023755248.1	N-Term(iTRAQ8plex); K8(iTRAQ8plex)	0.0001605	37.94	0.00441909	2	1507.97	-0.787504	0	1.08346	1.03731	0.816047	1.0991	1.05982	0.654079	0.814194
sNTGEGGENPSR	1	XP_023769417.1	N-Term(iTRAQ8plex)	0.0009277	26.01	0.0201742	2	1508.72	-2.67701	0	0.879955	1.00941	1.38691	0.851321	0.924621	1.56177	0.943614
dLEAQQTPFR	2	XP_023735696.1	N-Term(iTRAQ8plex)	2.923e-06	29.73	0.0361277	2	1508.8	-1.71115	0	1.01819	1.06082	1.06925	0.980946	0.954597	0.991939	0.0188955
vADLMGLSGEGR	2	XP_023737954.1	N-Term(iTRAQ8plex)	1.658e-05	24.24	0.13147	2	1508.8	-1.61834	0	1.0104	1.04358	0.987116	0.89722	1.01725	1.30125	0.655367
sFGTQVAEPLR	1	PLY91416.1	N-Term(iTRAQ8plex)	0.0005275	6.57	9.26331	2	1508.84	-0.506204	0	0.912612	0.82422	1.00617	0.774981	1.17423	2.24703	0.335277
gSAITGPIGk	7	XP_023737947.1	N-Term(iTRAQ8plex); K10(iTRAQ8plex)	8.07e-07	35.77	0.0152951	2	1508.92	-1.84379	0	1.04916	1.08446	0.946949	0.99792	0.993997	0.963169	0.382487
lVAEVLEk	2	XP_023761942.1	N-Term(iTRAQ8plex); K8(iTRAQ8plex)	0.004326	17.44	1.08992	3	1508.95	-1.04602	0	1.17897	1.17042	0.821018	1.04149	0.927648	0.568085	0.317791
lIEGDILk	3	XP_023765981.1	N-Term(iTRAQ8plex); K8(iTRAQ8plex)	0.003347	31.24	0.0441954	3	1508.95	1.32023	0	1.24271	1.21331	0.920466	1.00624	0.805684	0.561633	0.112146
vVTLDLLk	2	XP_023736353.1	N-Term(iTRAQ8plex); K8(iTRAQ8plex)	0.001715	24.5	0.0835586	2	1508.99	-0.06836	0	1.17771	1.13581	0.893952	1.04749	0.910383	0.552356	0.248137
hIAEEDDDDF	1	XP_023736346.1	N-Term(iTRAQ8plex)	0.000127	57.65	2.92044e-06	2	1509.66	-1.61775	0	1.08584	1.03444	1.05076	0.933803	0.956975	1.09223	0.291912
nScSQLVEIR	1	XP_023746439.1	N-Term(iTRAQ8plex); C3(Carbamidomethyl)	0.0004423	2.28	23.278	2	1509.8	-0.87287	0	0.878813	0.988563	1.21148	0.938235	1.08792	1.10659	0.879751
ePAIFTGSEVR	5	XP_023754231.1	N-Term(iTRAQ8plex)	0.001736	40.8	0.00386354	2	1509.82	-1.48351	0	0.858837	0.984547	1.18688	0.856883	0.985813	1.77458	0.552772
vIGSGTNLDSSR	1	XP_023738884.1	N-Term(iTRAQ8plex)	4.185e-07	37.04	0.00924233	2	1509.82	-0.107933	0	0.907975	0.94505	1.14776	0.95915	1.04056	1.39634	0.439191
sIGNGVEFLNR	3	XP_023750764.1;XP_023750762.1;XP_023742747.1	N-Term(iTRAQ8plex)	8.012e-07	36.74	0.0106342	3	1509.83	-0.360191	0
gIIYPSISSIR	4	XP_023772756.1	N-Term(iTRAQ8plex)	3.672e-05	34.84	0.0217527	3	1509.89	-0.661076	0	0.805789	0.753384	0.967105	0.947343	1.09844	2.654	0.257571
dIALAGVDk	3	XP_023764403.1;XP_023764401.1	N-Term(iTRAQ8plex); K9(iTRAQ8plex)	2.455e-05	36.64	0.0157484	2	1509.91	-2.41594	0
aIVDAGLDk	2	XP_023750992.1	N-Term(iTRAQ8plex); K9(iTRAQ8plex)	0.0007684	10.5	6.41255	2	1509.91	-1.93086	0	1.10764	1.30885	1.12801	0.871832	0.851201	0.525062	0.0287366
eLAEQIAk	4	XP_023770619.1;XP_023730574.1	N-Term(iTRAQ8plex); K8(iTRAQ8plex)	0.0002895	24.13	0.279537	2	1509.91	-2.49016	0
gAVLATELk	2	XP_023756985.1	N-Term(iTRAQ8plex); K9(iTRAQ8plex)	0.0001363	30.56	0.0590703	3	1509.95	1.81752	0	1.15105	1.14905	0.911771	1.01231	0.904925	0.716947	0.176009
lIIcGGSAYPR	3	XP_023756587.1	N-Term(iTRAQ8plex); C4(Carbamidomethyl)	4.984e-05	29.67	0.044075	3	1510.83	-1.59838	0	0.987096	0.920695	0.987789	0.903845	1.05975	1.63189	0.353437
gFGFVTFk	43	XP_023747490.1;XP_023741236.1;XP_023747492.1	N-Term(iTRAQ8plex); K8(iTRAQ8plex)	0.0002258	37.52	0.0123731	2	1510.88	-2.07835	0
iLVDGEEk	2	XP_023742958.1	N-Term(iTRAQ8plex); K8(iTRAQ8plex)	0.0003871	27.52	0.139573	2	1510.89	-1.28406	0	1.08245	1.09862	0.956937	1.18683	0.877345	0.45527	0.395223
aLSLEEIk	2	XP_023761144.1	N-Term(iTRAQ8plex); K8(iTRAQ8plex)	0.0003349	13.67	3.44918	2	1510.93	-0.23575	0	1.24223	1.25073	1.01902	0.867622	0.825932	0.628102	0.0199977
gATGVGVMMNDR	1	XP_023761389.1	N-Term(iTRAQ8plex)	5.876e-05	21.66	0.137491	2	1511.76	-1.75873	0	0.965227	1.03017	0.949499	0.968321	1.01971	1.41886	0.346651
yDDVNLVTIR	2	XP_023766654.1	N-Term(iTRAQ8plex)	1.87e-05	41.09	0.00359842	3	1511.84	-0.504631	0	0.924859	0.803656	1.24314	0.838475	1.05948	1.85897	0.480124
iSFIDLAGSER	4	XP_023743709.1	N-Term(iTRAQ8plex)	0.001452	14.98	1.55508	2	1511.84	1.24719	0	0.820983	0.799769	1.16635	0.923131	1.2218	1.52256	0.234638
sIPPQGLLGLGR	11	XP_023756417.1	N-Term(iTRAQ8plex)	1.907e-07	34.03	0.0293757	3	1511.92	-1.34217	0	0.898767	1.01058	1.15123	0.820783	1.05619	1.70638	0.560344
iVSSIEQk	1	XP_023746551.1;XP_023764890.1	N-Term(iTRAQ8plex); K8(iTRAQ8plex)	0.003801	19.37	0.969978	2	1511.92	-5.40337	0
lGVPYVAGk	1	PLY88888.1	N-Term(iTRAQ8plex); K9(iTRAQ8plex)	0.001534	15.89	1.21216	3	1511.94	0.823994	0	1.138	1.16297	0.872755	0.962708	0.942492	0.850329	0.232223
dLFGAHTYER	2	XP_023770159.1	N-Term(iTRAQ8plex)	2.877e-05	29.69	0.0247018	3	1512.78	0.856636	0	0.93447	1.00622	0.970957	1.04375	0.890333	1.27804	0.431519
lADQYGSGELR	1	PLY63383.1	N-Term(iTRAQ8plex)	9.089e-05	8.46	4.22693	2	1512.79	-3.66768	0	1.01284	1.04001	1.04474	1.03087	0.982512	0.910628	0.186366
vLALFMDEDR	11	XP_023739094.1	N-Term(iTRAQ8plex)	0.0001145	44.29	0.00125496	3	1512.8	0.556971	0	1.00331	0.778725	0.902181	0.99677	1.15198	1.59804	0.13815
dLFEPGVk	3	XP_023762187.1	N-Term(iTRAQ8plex); K8(iTRAQ8plex)	0.0004809	22.29	0.448258	2	1512.88	-3.71168	0	1.12926	1.09602	0.812413	1.03752	0.975747	0.758867	0.537227
mANSVVVGk	1	XP_023741544.1	N-Term(iTRAQ8plex); K9(iTRAQ8plex)	3.267e-05	10.85	6.2326	2	1512.9	-2.47594	0	0.984898	0.945124	0.867998	0.986108	1.09773	1.45093	0.163844
lQEFVTDSDR	2	XP_023761844.1	N-Term(iTRAQ8plex)	0.0001257	24.82	0.0647683	2	1513.78	-0.689029	0	1.04638	1.03952	0.887194	1.0276	0.9878	1.14266	0.426215
aTDVMIAGk	3	XP_023748683.1;XP_023763586.1;XP_023756586.1	N-Term(iTRAQ8plex); K9(iTRAQ8plex)	1.699e-05	36.42	0.0156888	2	1513.89	-1.03033	0
aDLFAQLk	12	XP_023740880.1	N-Term(iTRAQ8plex); K8(iTRAQ8plex)	0.0006313	45.73	0.00166528	3	1513.92	-0.199483	0	1.13962	1.14286	0.931233	1.03813	0.949258	0.579322	0.241409
gGYADSQLDER	1	PLY72953.1	N-Term(iTRAQ8plex)	3.1e-06	15.62	0.437281	2	1514.74	2.21411	0	1.12311	1.08611	0.897839	0.879444	0.984402	1.23286	0.97943
sGYNTVEWVR	1	XP_023758872.1;XP_023741379.1	N-Term(iTRAQ8plex)	3.332e-05	6.8	8.28406	2	1514.8	5.68297	0
gEFVEYIPTR	1	XP_023766113.1;XP_023758178.1	N-Term(iTRAQ8plex)	5.01e-05	35.89	0.0114775	2	1514.81	-1.65918	0
vVDALGVPIDGR	10	XP_023737089.1;PLY86633.1	N-Term(iTRAQ8plex)	2.123e-07	57.89	0.00010688	3	1514.88	-0.857803	0
aDLFAELk	6	XP_023763728.1	N-Term(iTRAQ8plex); K8(iTRAQ8plex)	0.0009448	45.74	0.00163345	3	1514.9	-0.508927	0	1.15402	1.21967	0.952795	0.974102	0.875121	0.580612	0.104588
vLYSEPAk	1	PLY72847.1	N-Term(iTRAQ8plex); K8(iTRAQ8plex)	0.003953	14.06	2.41869	2	1514.9	0.0772081	0	1.03251	0.974393	1.09477	1.02084	0.982403	0.971874	0.327032
dAIAFLEk	1	XP_023742786.1	N-Term(iTRAQ8plex); K8(iTRAQ8plex)	0.005118	26.42	0.140469	3	1514.9	0.276724	0	1.2279	1.35594	1.0425	0.821263	0.826507	0.448639	0.0300196
lADVVGLTLGPR	2	XP_023738113.1	N-Term(iTRAQ8plex)	6.951e-07	47.1	0.000843308	3	1514.92	0.0265721	0	0.955265	0.928154	1.04053	0.975702	1.03767	1.47379	0.306641
dAFLTVIk	2	XP_023770545.1	N-Term(iTRAQ8plex); K8(iTRAQ8plex)	0.0001426	26.33	0.0868378	2	1514.94	0.0619932	0	1.24132	1.68767	1.22831	0.636959	0.585671	0.408297	0.00713517
aDLIAYLk	7	XP_023736068.1	N-Term(iTRAQ8plex); K8(iTRAQ8plex)	0.003003	36.06	0.0086462	3	1514.94	-2.76051	0	1.11825	1.13206	0.813336	0.992571	0.998779	0.695582	0.43336
nFEQMEEER	1	PLY75828.1	N-Term(iTRAQ8plex)	0.0002233	8.6	0.634977	2	1515.7	-2.27191	0	1.04737	1.0559	0.912691	1.01898	1.03083	0.897515	0.734746
ySLATLIDcR	1	XP_023772354.1	N-Term(iTRAQ8plex); C9(Carbamidomethyl)	4.257e-05	0.59	36.0974	2	1515.81	-4.44818	0	1.02955	1.18828	1.01631	0.956445	0.977444	0.718772	0.123683
tIPDGIPDDLR	1	PLY78568.1	N-Term(iTRAQ8plex)	0.002517	33.84	0.0235644	2	1515.83	-4.10208	0	0.870581	0.856647	1.43205	0.85983	0.992629	1.69684	0.706634
aIEASPIQVAGR	2	XP_023764043.1	N-Term(iTRAQ8plex)	7.057e-07	31.5	0.0462997	3	1515.88	-0.95839	0	0.891816	1.0329	1.28495	0.777968	0.916009	1.87464	0.758567
qPGVLQVVESR	1	XP_023731857.1	N-Term(iTRAQ8plex)	4.743e-06	38.54	0.010301	3	1515.88	1.9472	0	0.858396	0.856762	1.50305	0.924003	0.899577	1.70299	0.777756
iPMQAIAQALR	4	XP_023736133.1;XP_023759370.1	N-Term(iTRAQ8plex)	2.613e-06	53.13	0.000324677	3	1515.9	-0.987928	0
vLVIGGGDGGVLR	2	XP_023755202.1	N-Term(iTRAQ8plex)	1.766e-05	56.15	0.000151784	3	1515.91	-1.89962	0	0.803974	0.838194	1.04969	0.772138	1.23258	2.27643	0.305842
nLLSVAYk	20	XP_023753462.1;XP_023746551.1;XP_023762331.1;XP_023735473.1;XP_023769111.1;XP_023764890.1;XP_023762345.1;XP_023760493.1	N-Term(iTRAQ8plex); K8(iTRAQ8plex)	0.0001878	37.17	0.0093631	2	1515.93	-2.99189	0
nLATTLFk	17	XP_023767140.1;XP_023731930.1	N-Term(iTRAQ8plex); K8(iTRAQ8plex)	0.001013	34.51	0.0203902	3	1515.94	0.51561	0
gLVDAGVTEVPR	1	XP_023739960.1	N-Term(iTRAQ8plex)	0.0007975	11.57	4.79279	2	1516.86	-3.06878	0	0.993838	1.02431	1.26588	0.665348	0.938605	1.98903	0.815168
dIIQALQAQGR	5	XP_023761186.1	N-Term(iTRAQ8plex)	1.832e-06	53.74	0.000321439	3	1516.87	-1.90383	0	1.00646	0.920933	0.837883	1.0606	1.12249	1.08114	0.0328638
dFEENGSMER	1	PLY96291.1	N-Term(iTRAQ8plex)	1.389e-06	14.27	0.162738	2	1517.68	-0.272613	0	0.945526	1.17725	1.10753	0.786272	1.01338	1.31906	0.836485
tcYAQSSQIR	2	XP_023762955.1	N-Term(iTRAQ8plex); C2(Carbamidomethyl)	6.34e-07	24.86	0.0576428	2	1517.76	-2.26987	0	0.866387	0.809792	0.851185	1.05088	1.2755	1.43758	0.0220528
eLFTFADQSR	2	ALR96227.1	N-Term(iTRAQ8plex)	5.101e-07	23.11	0.133646	2	1517.79	-2.48174	0	1.01481	1.0233	0.90991	0.992472	1.04749	1.14526	0.242246
gSELQNYFTR	1	XP_023735149.1	N-Term(iTRAQ8plex)	9.609e-06	8.67	4.31265	2	1518.79	2.91102	0	0.948808	0.8948	0.872009	0.91779	1.13465	1.83943	0.232821
vATGSYSNLFR	1	PLY86929.1	N-Term(iTRAQ8plex)	3.478e-07	23.35	0.224255	2	1518.82	0.732327	0	0.949752	0.892447	0.8392	1.13839	1.11882	1.19338	0.00275772
sLEGLQANVQR	6	XP_023737741.1	N-Term(iTRAQ8plex)	2.868e-08	46.96	0.00115286	2	1518.85	-0.895741	0	0.959993	1.02929	1.01433	0.892718	1.06277	1.36522	0.4916
vVVQDEVASIR	6	XP_023736535.1	N-Term(iTRAQ8plex)	5.428e-07	69.75	5.42338e-06	3	1518.88	-2.84233	0	0.952789	1.03834	1.22439	0.851603	0.936431	1.25984	0.724872
eGISAEIINLR	2	XP_023741792.1	N-Term(iTRAQ8plex)	3.687e-07	21.7	0.378606	2	1518.87	-3.87828	0	0.92539	1.0144	1.01341	0.963241	1.07518	1.25036	0.275385
aEYPVFGk	1	PLY93787.1	N-Term(iTRAQ8plex); K8(iTRAQ8plex)	0.001675	12.21	3.08402	2	1518.88	3.67047	0	1.02543	1.02319	0.939144	0.933498	1.0596	1.21733	0.441092
lITGTSLQLLR	2	XP_023745944.1	N-Term(iTRAQ8plex)	2.758e-06	31.82	0.0443261	3	1518.95	-1.07818	0	0.865481	0.796267	1.01735	0.984989	1.1548	1.8053	0.177748
vSEQFTAMFR	89	XP_023759070.1;XP_023734825.1;XP_023765816.1;XP_023753382.1	N-Term(iTRAQ8plex)	5.068e-07	59.36	3.09973e-05	3	1519.79	-0.00113683	0
tLGSGGSSVVVPR	1	XP_023768086.1	N-Term(iTRAQ8plex)	1.452e-10	60	6.34e-05	3	1519.88	0.485585	0	1.07405	1.07126	1.19556	0.782178	0.932805	1.31236	0.556249
sTFTYEELAR	1	XP_023770023.1	N-Term(iTRAQ8plex)	2.174e-05	10.98	1.93514	2	1520.79	-2.40723	0	0.987599	1.01403	0.926032	0.961652	1.0654	1.29313	0.266099
lTGVVPDSIcR	6	XP_023739629.1	N-Term(iTRAQ8plex); C10(Carbamidomethyl)	0.0003695	27.47	0.0969613	3	1520.84	-1.38512	0	0.912111	0.912957	1.18149	0.853553	1.0465	1.51756	0.561411
gAEADAMGLLLR	1	PLY81793.1	N-Term(iTRAQ8plex)	1.552e-06	27.15	0.112375	2	1520.85	3.60311	0	0.873886	0.842548	1.11097	0.943825	1.10441	1.74989	0.282025
dIVTVDALQSR	4	XP_023762676.1	N-Term(iTRAQ8plex)	2.813e-06	55.42	0.000163634	3	1520.86	-1.74286	0	0.912804	0.992283	1.28211	0.772895	0.974937	1.4524	0.985868
lTAFLGYk	4	XP_023735008.1;XP_023762584.1	N-Term(iTRAQ8plex); K8(iTRAQ8plex)	8.413e-05	27.72	0.0974539	2	1520.93	-0.365929	0
iAASNPLVk	1	XP_023728184.1	N-Term(iTRAQ8plex); K9(iTRAQ8plex)	0.0003542	11.75	2.8438	2	1520.96	-3.27587	0	0.998672	1.08578	0.895677	1.08374	0.999577	0.906381	0.968145
lWDLNAGTTAR	1	XP_023737451.1;XP_023754915.1	N-Term(iTRAQ8plex)	3.19e-06	29.33	0.0578738	2	1521.83	-1.23086	0
aSGATIAIQETR	1	XP_023766552.1	N-Term(iTRAQ8plex)	9.152e-06	10.95	4.11405	2	1521.85	-1.39904	0	0.912417	0.861535	1.27297	0.793397	1.04429	1.93751	0.548155
nFLVVLADNGR	1	XP_023737122.1	N-Term(iTRAQ8plex)	0.0005261	19.96	0.494029	2	1521.86	-4.127	0	0.950128	0.89239	1.12061	0.907543	1.08813	1.47879	0.401969
vVSNFIAQAIR	10	XP_023749798.1;XP_023761032.1	N-Term(iTRAQ8plex)	2.729e-07	60.73	3.20783e-05	3	1521.91	-0.167386	0
eTYLSSSEFR	1	XP_023761140.1	N-Term(iTRAQ8plex)	2.147e-05	21.15	0.124696	2	1522.76	-2.9731	0	0.981455	0.915094	0.894178	1.06523	1.10713	1.18186	0.0120587
mQDLEQELGR	2	XP_023736535.1	N-Term(iTRAQ8plex)	5.235e-05	19.39	0.306113	2	1522.78	-0.963459	0	0.982993	1.03079	0.926549	0.952556	1.06617	1.28023	0.300771
gLFDMFGk	35	XP_023737908.1	N-Term(iTRAQ8plex); K8(iTRAQ8plex)	2.618e-05	41.45	0.00355207	2	1522.85	-0.752538	0	1.02915	0.928046	0.777581	1.21186	1.04831	0.795747	0.491133
tVTIQPAGk	3	XP_023761883.1;XP_023758414.1	N-Term(iTRAQ8plex); K9(iTRAQ8plex)	1.36e-05	21.5	0.427245	2	1522.94	1.44966	0
qTVAVGVIk	14	XP_023751502.1;XP_023766637.1	N-Term(iTRAQ8plex); K9(iTRAQ8plex)	1.314e-05	46.47	0.00111021	2	1522.98	-1.68489	0
eHLGVHPcDR	1	XP_023744791.1	N-Term(iTRAQ8plex); C8(Carbamidomethyl)	0.005201	0.9	16.1753	3	1523.77	-1.32063	0	0.920595	0.966647	1.35612	1.05997	0.848988	1.16892	0.757789
lIYEGGEEPGR	1	XP_023772763.1	N-Term(iTRAQ8plex)	0.0004327	13.43	1.55702	2	1523.8	-2.99983	0	0.904503	0.895682	1.33375	0.765039	1.09815	1.60907	0.712381
lFGVTTLDVVR	5	XP_023772584.1;XP_023771334.1	N-Term(iTRAQ8plex)	2.624e-07	42.05	0.00338688	2	1523.91	-1.73707	0
lGAMPEGLk	1	XP_023755328.1	N-Term(iTRAQ8plex); K9(iTRAQ8plex)	0.004884	3.77	18.6373	2	1523.9	-2.9382	0	0.94943	1.01292	1.0314	1.02034	1.07038	0.962575	0.644357
iADVIQEk	2	PLY63797.1	N-Term(iTRAQ8plex); K8(iTRAQ8plex)	0.0007688	16.08	1.46236	2	1523.92	-2.56377	0	1.04318	1.15512	1.01629	0.958557	0.965865	0.789959	0.0799985
dGVVLVGEk	2	XP_023770770.1	N-Term(iTRAQ8plex); K9(iTRAQ8plex)	7.911e-05	31.31	0.0438586	2	1523.92	-2.00961	0	1.11437	1.12175	0.884964	1.02019	0.889774	1.03552	0.552768
lGQAAVSAAk	1	PLY99477.1	N-Term(iTRAQ8plex); K10(iTRAQ8plex)	0.000161	12.02	3.80603	2	1523.93	-1.04806	0	1.12844	1.09608	0.981169	0.940031	0.953329	0.889905	0.0444474
nLSEILVk	1	XP_023751424.1	N-Term(iTRAQ8plex); K8(iTRAQ8plex)	0.000608	23.57	0.231858	2	1523.96	-2.005	0	0.961475	1.14549	0.880263	1.04842	1.08139	0.69693	0.732469
aTEQLLIk	1	XP_023765720.1	N-Term(iTRAQ8plex); K8(iTRAQ8plex)	0.0001069	37.42	0.00952765	2	1523.96	-1.12389	0	1.07025	1.00424	0.784495	1.11537	1.04444	0.884022	0.605902
eDDDLESLER	1	XP_023730262.1	N-Term(iTRAQ8plex)	1.773e-06	29.66	0.00994919	2	1524.73	-0.520679	0	1.0677	1.08986	0.960105	1.00458	0.97027	0.88577	0.1839
sTYTGFELFR	1	XP_023757499.1;XP_023772734.1	N-Term(iTRAQ8plex)	9.316e-06	13.62	1.21446	2	1524.79	-3.7869	0
tEGVSSTDIVGR	1	XP_023728398.1	N-Term(iTRAQ8plex)	1.355e-05	11.56	2.74405	2	1524.82	0.189604	0	0.872202	0.857542	1.18504	0.758633	1.24472	1.65876	0.425724
sVVEEEPk	2	XP_023742797.1	N-Term(iTRAQ8plex); K8(iTRAQ8plex)	0.005027	33.42	0.0233636	3	1524.87	0.0919715	0	1.42839	1.29623	1.13867	0.735317	0.612192	0.715001	0.00285054
tVDDPEIk	1	PLY88233.1;XP_023734831.1	N-Term(iTRAQ8plex); K8(iTRAQ8plex)	0.00276	20.11	0.49822	2	1524.87	-0.39954	0
aYYDELEYR	1	XP_023736373.1	N-Term(iTRAQ8plex)	4.721e-05	19.22	0.158568	2	1525.75	0.630153	0	0.999709	1.09499	0.948327	0.934528	1.01566	1.22108	0.677571
lTEVSQLFER	2	XP_023745606.1	N-Term(iTRAQ8plex)	8.301e-05	16.72	0.997033	2	1525.85	-4.45421	0	0.824741	0.812478	0.872579	0.807027	1.24892	2.4771	0.248645
tLAEDAAVk	1	XP_023750522.1	N-Term(iTRAQ8plex); K9(iTRAQ8plex)	4.827e-05	11.46	5.75527	2	1525.91	3.66506	0	1.08094	1.16263	0.997299	0.947234	0.922295	0.902679	0.0341886
iISSIEQk	32	XP_023753462.1;XP_023762331.1;XP_023735473.1;XP_023769111.1;XP_023762345.1;XP_023760493.1;XP_023765200.1;XP_023736470.1;XP_023745234.1	N-Term(iTRAQ8plex); K8(iTRAQ8plex)	7.359e-05	36.28	0.0175098	2	1525.93	-5.37012	0
iSGSELAIk	1	XP_023762239.1	N-Term(iTRAQ8plex); K9(iTRAQ8plex)	2.268e-05	24.11	0.25385	2	1525.94	-2.01679	0	1.09877	1.04307	0.839442	1.06071	0.98286	0.956581	0.944425
eLTSLVQk	2	XP_023736475.1;XP_023728669.1	N-Term(iTRAQ8plex); K8(iTRAQ8plex)	0.0003629	29.31	0.0765444	2	1525.94	-1.37026	0
aGIVPVAYk	1	XP_023754686.1	N-Term(iTRAQ8plex); K9(iTRAQ8plex)	0.002429	20.97	0.355526	2	1525.96	1.10884	0	1.0495	0.954594	0.755839	1.09498	1.10875	1.01438	0.170001
iGETVSGcDER	1	XP_023762872.1	N-Term(iTRAQ8plex); C8(Carbamidomethyl)	0.0003592	17.89	0.189376	2	1526.74	-0.579465	0	1.00736	1.06264	1.1892	0.987065	0.876193	1.08431	0.2674
tLASDGVAGLYR	9	XP_023740650.1	N-Term(iTRAQ8plex)	4.213e-08	68.14	7.55799e-06	3	1526.85	1.04937	0	1.05749	0.9148	1.0845	0.935557	1.00964	1.2788	0.658198
gDGVILVSPPLR	1	XP_023748779.1	N-Term(iTRAQ8plex)	0.0005055	9.26	9.13042	2	1526.92	-1.28393	0	0.780748	0.77936	1.04563	0.812511	1.20321	2.53779	0.287574
sLVTEELk	1	PLY84514.1	N-Term(iTRAQ8plex); K8(iTRAQ8plex)	0.0003325	29.2	0.0887872	2	1526.92	-3.77508	0	1.08278	1.11724	0.874322	0.943811	1.02244	0.958397	0.564921
lIETLSDk	3	XP_023760377.1	N-Term(iTRAQ8plex); K8(iTRAQ8plex)	0.0006662	24.65	0.240109	2	1526.92	-0.897043	0	1.11722	1.15637	0.888471	1.10961	0.883629	0.590631	0.324964
gATGVGVMmNDR	2	XP_023761389.1	N-Term(iTRAQ8plex); M9(Oxidation)	0.002799	25.33	0.0441099	2	1527.75	-2.80651	0	0.945215	1.01349	1.05166	0.928013	1.01958	1.43191	0.479803
gGYFVGNVSPAR	1	XP_023768204.1	N-Term(iTRAQ8plex)	6.114e-07	17.55	0.752391	2	1527.82	0.259235	0	0.942334	0.894929	0.790618	1.02092	1.153	1.61375	0.105124
aVSNNFATLMR	1	XP_023751113.1	N-Term(iTRAQ8plex)	0.0047	3.99	20.8491	2	1527.84	7.23517	0	1.08382	1.03829	0.952213	1.07053	0.940042	0.893241	0.435103
lVQADDFLFR	2	PLY87491.1	N-Term(iTRAQ8plex)	0.001144	27.62	0.0905559	2	1527.84	-2.62591	0	0.764768	0.679894	0.851998	0.948038	1.32394	2.40985	0.145807
eLGSESAVk	2	XP_023766255.1	N-Term(iTRAQ8plex); K9(iTRAQ8plex)	2.792e-06	31.66	0.05602	2	1527.88	-0.182461	0	1.14809	1.14418	1.00541	1.00316	0.869214	0.650956	0.0841188
gDSVILMGk	2	XP_023734135.1	N-Term(iTRAQ8plex); K9(iTRAQ8plex)	2.234e-05	38.88	0.01003	2	1527.9	-2.87481	0	1.00168	1.07604	0.896293	1.01991	1.01933	1.06474	0.469465
nLIDVFAk	2	XP_023744185.1	N-Term(iTRAQ8plex); K8(iTRAQ8plex)	0.0001145	27.75	0.100896	2	1527.94	1.81206	0	1.09795	0.903084	0.792905	1.16687	1.04655	0.8802	0.458557
tTLTAAITk	1	XP_023744012.1	N-Term(iTRAQ8plex); K9(iTRAQ8plex)	6.796e-05	9.54	4.64704	2	1527.96	-0.0266582	0	0.989762	1.05884	0.930114	0.960958	1.03024	1.26713	0.403564
yLEDNPGNFR	3	XP_023737481.1	N-Term(iTRAQ8plex)	0.0003576	12.93	1.12307	2	1528.77	-1.33016	0	1.01807	1.12391	0.886349	0.97108	1.03868	1.06539	0.843745
dAcVEVTk	2	XP_023769011.1	N-Term(iTRAQ8plex); C3(Carbamidomethyl); K8(iTRAQ8plex)	0.0008931	13.09	2.89881	2	1529.84	-1.74942	0	1.1218	1.21693	1.06536	0.872715	0.846514	0.895832	0.00480191
lEGNVPSLPSGR	3	XP_023767165.1	N-Term(iTRAQ8plex)	2.582e-06	39.03	0.00880807	3	1529.86	1.03735	0	0.97745	0.875991	1.11504	0.956605	1.03071	1.50223	0.399507
eSLAQPPSLQR	1	XP_023769518.1	N-Term(iTRAQ8plex)	0.00174	8.84	9.30647	3	1529.86	0.385606	0	0.91802	0.874045	1.43796	0.859492	0.949826	1.61833	0.837003
aTDVmIAGk	1	XP_023748683.1;XP_023763586.1;XP_023756586.1	N-Term(iTRAQ8plex); M5(Oxidation); K9(iTRAQ8plex)	0.0005916	22.35	0.397868	2	1529.88	-1.52572	0
aIEASPIQLAGR	2	XP_023733374.1	N-Term(iTRAQ8plex)	9.267e-07	23.95	0.280291	3	1529.9	0.111215	0	0.968894	0.856046	1.38768	0.864541	0.950124	1.54798	0.861572
iSSINIGAPVVR	1	PLY66520.1	N-Term(iTRAQ8plex)	7.098e-05	7.58	9.64567	2	1529.93	-4.09083	0	0.912244	0.739431	0.939119	0.965678	1.20726	1.87301	0.156439
yVGVSLVGk	2	XP_023729603.1	N-Term(iTRAQ8plex); K9(iTRAQ8plex)	0.0009106	17.5	1.27236	3	1529.95	-0.462899	0	1.00249	1.0169	0.834996	1.13522	1.06897	0.80137	0.690274
iPSMEEIHDR	9	XP_023739384.1	N-Term(iTRAQ8plex)	4.962e-07	76.02	6.01333e-07	3	1530.79	-0.438135	0	0.929282	0.950365	0.888851	0.966289	1.07185	1.53786	0.201983
tSEPLYTFLR	2	PLY93787.1	N-Term(iTRAQ8plex)	0.0002258	10.47	4.78778	2	1530.84	-3.26275	0	0.925948	0.939799	1.02066	0.951524	1.14221	1.21251	0.168546
qVAEHLSISSR	3	XP_023735175.1	N-Term(iTRAQ8plex)	7.348e-06	19.14	0.749679	3	1530.86	0.58422	0	0.892567	0.938846	1.13424	1.00233	1.04155	1.52553	0.335109
eYLADPSk	8	XP_023734135.1	N-Term(iTRAQ8plex); K8(iTRAQ8plex)	0.0002791	31.12	0.0471721	2	1530.86	-1.22158	0	1.11305	1.17929	1.05446	0.988645	0.84953	0.442477	0.101565
dMVLESTk	4	XP_023749312.1	N-Term(iTRAQ8plex); K8(iTRAQ8plex)	0.0004833	28.77	0.0824976	2	1530.86	-2.55888	0	1.01558	1.15083	1.00116	0.972988	0.96466	0.715133	0.151945
dLTDSLMk	27	XP_023734573.1;XP_023730591.1	N-Term(iTRAQ8plex); K8(iTRAQ8plex)	0.0001709	49.17	0.000749966	2	1530.86	-1.52227	0
gLVDAGITEVPR	2	XP_023766509.1;PLY69178.1	N-Term(iTRAQ8plex)	4.046e-07	60.31	6.555e-05	3	1530.88	1.95774	0
iLGFLPENAPR	4	XP_023738041.1	N-Term(iTRAQ8plex)	9.367e-07	45.33	0.00197396	3	1530.89	-2.92049	0	0.934875	1.03584	1.1114	0.854195	1.04458	1.52084	0.611919
gFSLEELk	28	XP_023737741.1	N-Term(iTRAQ8plex); K8(iTRAQ8plex)	2.725e-05	37.16	0.0128078	2	1530.9	-0.837916	0	1.08827	1.0796	1.00216	1.1195	0.911545	0.628076	0.30542
eVQALILSPTR	1	XP_023736450.1	N-Term(iTRAQ8plex)	0.0006082	10.1	6.19568	2	1530.91	-4.9661	0	0.832798	0.71339	1.05529	1.01824	1.13583	2.06342	0.193866
tEYTIPNFSR	1	XP_023744072.1	N-Term(iTRAQ8plex)	0.0003304	10.36	3.0743	2	1531.8	-1.90446	0	1.03508	1.05093	0.921155	0.979786	1.04699	1.0169	0.801301
aYDFVSQEIR	2	PLY71040.1	N-Term(iTRAQ8plex)	4.599e-06	16.1	0.817418	2	1531.8	-1.75161	0	1.06137	1.0113	0.916073	1.00721	1.01246	1.07063	0.512999
cGVSIPYk	10	XP_023739884.1;XP_023739848.1	N-Term(iTRAQ8plex); C1(Carbamidomethyl); K8(iTRAQ8plex)	0.0001656	26.31	0.154714	2	1531.87	-1.51209	0
tLAVMGFGk	1	XP_023729603.1	N-Term(iTRAQ8plex); K9(iTRAQ8plex)	0.0005097	17.77	1.08036	3	1531.91	0.724699	0	1.105	1.10678	0.800319	1.0594	0.999396	0.759158	0.66146
cEYELVMER	1	XP_023732239.1	N-Term(iTRAQ8plex); C1(Carbamidomethyl)	3.018e-05	16.84	0.254627	2	1532.74	-1.84745	0	0.911766	1.02206	1.07162	0.922468	1.11391	1.15947	0.504372
vEIIANDQGNR	5	XP_023761017.1;XP_023763758.1;XP_023753821.1;XP_023761020.1	N-Term(iTRAQ8plex)	6.735e-07	39.7	0.00566298	2	1532.83	-0.901893	0
dLLEESPQAAR	1	XP_023737770.1	N-Term(iTRAQ8plex)	0.001418	20.12	0.457678	2	1532.82	-3.53026	0	0.871383	0.872876	1.16033	0.933331	1.12272	1.51298	0.321277
dTNIPVEVWR	1	XP_023745694.1	N-Term(iTRAQ8plex)	2.211e-05	0.7	47.1105	2	1532.84	0.29809	0	1.03783	1.07582	1.16168	0.951209	0.953304	0.827026	0.0309769
lVAMGNAPNSVR	1	XP_023772402.1	N-Term(iTRAQ8plex)	0.002905	14.92	2.06954	2	1532.85	0.953727	0	0.851635	0.894957	1.37197	0.806054	1.08757	1.60975	0.67958
gVPLVSILk	1	XP_023745487.1	N-Term(iTRAQ8plex); K9(iTRAQ8plex)	0.004341	15.86	0.160839	3	1534.02	-1.48409	0	1.30411	1.19014	0.917728	0.919214	0.837214	0.608889	0.0772212
yTTVDEFLSR	3	PLY81005.1	N-Term(iTRAQ8plex)	0.0002965	19.13	0.386089	2	1534.8	-1.44712	0	1.02827	0.977934	0.898965	0.907055	1.051	1.15736	0.439394
mPISSDLTNPR	2	XP_023752812.1	N-Term(iTRAQ8plex)	3.994e-05	29.48	0.048864	3	1534.82	0.544496	0	0.944256	0.908755	1.17225	0.896644	1.01076	1.62555	0.521171
eQQLEVELSR	1	XP_023746982.1	N-Term(iTRAQ8plex)	2.326e-05	12.26	3.019	2	1534.83	-4.967	0	1.01849	1.02465	0.948665	1.02744	1.03276	0.983326	0.583761
dLATEGNEIIR	9	P48706.2	N-Term(iTRAQ8plex)	7.888e-06	48.02	0.00079906	3	1534.83	-2.0793	0	1.05572	1.17634	1.09066	0.835268	0.906937	1.02547	0.0487091
lQNLLDEETR	1	XP_023770415.1	N-Term(iTRAQ8plex)	0.001182	2.47	28.8499	2	1534.83	-2.81959	0	1.0335	1.01771	0.880761	1.05094	1.05609	0.93581	0.585541
dNLIQELETR	1	XP_023735776.1	N-Term(iTRAQ8plex)	0.0002013	1.78	33.6186	2	1534.83	-2.18333	0	1.04107	1.04549	0.964471	1.04964	0.990763	0.877907	0.479817
sLLDVADNLDR	1	XP_023744635.1	N-Term(iTRAQ8plex)	4.023e-06	40.13	0.00502239	3	1534.84	-0.528405	0	0.935801	0.973769	1.07232	0.864974	1.02543	1.77085	0.467017
gVDDSLQDILR	1	PLY66616.1	N-Term(iTRAQ8plex)	6.172e-05	13.94	2.04043	2	1534.84	-0.121978	0	0.87491	0.977882	1.09446	0.816311	1.12328	1.72746	0.432285
sATYDEIk	19	XP_023731124.1	N-Term(iTRAQ8plex); K8(iTRAQ8plex)	0.0001397	41.45	0.00410708	2	1534.86	-0.765283	0	1.08853	1.05833	0.962177	1.0588	1.00321	0.492534	0.372414
nVVGPAIEk	1	XP_023747405.1	N-Term(iTRAQ8plex); K9(iTRAQ8plex)	3.281e-05	25.02	0.135511	2	1534.94	-1.11308	0	0.952513	0.889274	0.762168	1.27859	1.16136	0.709662	0.374749
sDEGVYHSAPk	9	XP_023737908.1	N-Term(Acetyl); K11(iTRAQ8plex)	0.0001475	39.51	0.00174632	2	1535.76	-3.27614	0	0.996747	0.810453	1.0397	0.978553	0.834362	1.1798	0.711608
vSEQFTAmFR	6	XP_023759070.1;XP_023734825.1;XP_023765816.1;XP_023753382.1	N-Term(iTRAQ8plex); M8(Oxidation)	0.0005667	15.87	0.552583	3	1535.79	1.30291	0
yTWQIYSDR	4	XP_023750764.1;XP_023750762.1;XP_023742747.1	N-Term(iTRAQ8plex)	0.001042	25.07	0.0608341	2	1535.78	-0.796592	0
nNTQVLINcR	1	PLY72753.1	N-Term(iTRAQ8plex); C9(Carbamidomethyl)	1.024e-06	31.96	0.0241982	2	1535.83	1.19248	0	0.970609	1.09979	1.21456	0.863216	1.05222	0.806983	0.140765
sELAAAAAVADSR	1	XP_023768200.1	N-Term(iTRAQ8plex)	1.737e-09	29.9	0.0436946	2	1535.84	1.21578	0	1.00655	0.814959	1.38341	0.822452	0.967911	1.67684	0.793404
gGQELYVGPVGR	1	XP_023729426.1;XP_023761012.1	N-Term(iTRAQ8plex)	2.899e-05	13.51	2.08567	2	1535.84	-4.09722	0
dAGVISGLNVMR	12	XP_023761017.1;XP_023753821.1	N-Term(iTRAQ8plex)	3.407e-06	56.43	0.000110911	3	1535.85	-0.789299	0
gGVIVDSGTAVTR	3	XP_023734813.1	N-Term(iTRAQ8plex)	3.631e-10	45.41	0.00165738	2	1535.87	-2.76022	0	0.884549	0.873648	1.07972	0.833223	1.04076	2.32805	0.390201
aLNLGVNVk	2	XP_023761144.1;XP_023744185.1	N-Term(iTRAQ8plex); K9(iTRAQ8plex)	0.003848	10.49	3.61342	3	1535.97	-1.01085	0
iLNMVPIk	2	PLY72847.1	N-Term(iTRAQ8plex); K8(iTRAQ8plex)	0.005931	29.59	0.0481365	3	1535.98	0.847191	0	1.12972	1.10959	0.967253	1.01734	0.928532	0.673907	0.16398
nNIQNYPDVR	1	PLY90902.1	N-Term(iTRAQ8plex)	1.008e-05	29.47	0.03621	2	1536.8	-3.12697	0	0.673373	1.54229	1.57062	0.590374	0.987839	0.846168	0.22492
lPLEEVTk	1	XP_023762986.1	N-Term(iTRAQ8plex); K8(iTRAQ8plex)	0.003867	20.38	0.573096	3	1536.95	-0.37591	0	1.14519	1.1995	0.956112	0.878047	0.926066	0.876427	0.0520623
iLVEDIVk	1	PLY95136.1	N-Term(iTRAQ8plex); K8(iTRAQ8plex)	0.001646	28.75	0.0811448	3	1536.98	-3.68042	0	1.20473	1.13326	0.869424	1.07814	0.860204	0.614007	0.264587
vSPTDIEEGMR	1	CBM37124.1	N-Term(iTRAQ8plex)	0.00534	33.57	0.0103073	2	1537.78	-1.37451	0	0.900266	1.10976	1.09594	0.894135	0.991735	1.42859	0.715663
tTEQIEEDIR	1	XP_023762951.1	N-Term(iTRAQ8plex)	0.0005269	1.03	28.9512	2	1537.8	0.742873	0	0.923302	0.950307	0.916834	0.931297	1.15775	1.51127	0.185562
gIFEGGLDNVGR	1	XP_023767165.1	N-Term(iTRAQ8plex)	1.918e-08	31.12	0.0345388	2	1537.83	-1.01695	0	1.06953	0.919888	0.819098	0.970732	1.07551	1.4775	0.235086
lWPYVEEAAR	1	XP_023730759.1	N-Term(iTRAQ8plex)	0.004983	13.74	1.94216	2	1537.83	-2.34797	0	0.865799	0.87385	1.1254	0.70993	1.14674	2.31673	0.421289
aAAVVSAGGGFGGGR	1	XP_023744527.1	N-Term(iTRAQ8plex)	2.112e-08	30.16	0.045059	2	1537.83	-4.52229	0	0.973895	1.04628	0.990235	1.01564	0.99779	1.15516	0.387012
lQIVEAEk	20	XP_023742691.1	N-Term(iTRAQ8plex); K8(iTRAQ8plex)	0.0006038	34.48	0.017983	3	1537.94	1.83978	0	1.12452	1.11076	0.995852	1.0152	0.904002	0.634294	0.133454
lAQQGAITk	1	XP_023744185.1	N-Term(iTRAQ8plex); K9(iTRAQ8plex)	4.278e-06	32	0.0317687	2	1537.96	4.19027	0	1.14301	0.951487	0.729421	1.2067	1.02035	0.684107	0.888142
aSGELIIVk	1	XP_023772251.1	N-Term(iTRAQ8plex); K9(iTRAQ8plex)	0.001333	32.85	0.0230866	2	1537.97	-3.83502	0	1.04655	1.0993	1.00385	0.990031	0.990767	0.804046	0.148092
sSMEDFYEAR	1	XP_023736057.1	N-Term(iTRAQ8plex)	1.853e-05	12.74	0.260733	2	1538.71	1.58351	0	1.01513	1.08345	1.01216	0.962574	1.00142	1.00819	0.165695
eDDDLETLER	2	XP_023740131.1	N-Term(iTRAQ8plex)	5.796e-06	20.7	0.0995832	2	1538.75	-0.532184	0	1.07424	0.920927	1.04751	0.8627	1.06043	1.32149	0.658047
eFTYADYIGR	1	XP_023767244.1	N-Term(iTRAQ8plex)	2.592e-05	8.48	3.18578	2	1538.78	-0.9044	0	0.907973	1.07112	0.958305	0.987435	1.07595	1.19092	0.237591
fVHPNDHVNR	4	XP_023740942.1	N-Term(iTRAQ8plex)	0.001453	15.79	0.908216	2	1538.81	-0.916463	0	0.875641	0.885729	0.894682	1.10839	1.14665	1.32501	0.0100407
gLFDmFGk	25	XP_023737908.1	N-Term(iTRAQ8plex); M5(Oxidation); K8(iTRAQ8plex)	0.005615	33.59	0.0180915	3	1538.85	0.171192	0	0.952985	0.924275	0.814077	1.30552	1.04502	0.740384	0.473977
yTPNAGTLELR	2	XP_023728937.1	N-Term(iTRAQ8plex)	2.313e-06	21.14	0.321497	2	1538.85	-1.40268	0	0.808993	0.850618	1.09647	0.993916	1.13823	1.65564	0.193056
vVEGADVYLGGR	1	PLY63383.1	N-Term(iTRAQ8plex)	0.002081	8.92	5.32167	2	1538.85	-1.09837	0	0.809302	0.867214	0.965659	0.879541	1.20964	2.07021	0.230434
aGNLITASNFAR	2	XP_023767165.1;XP_023731916.1	N-Term(iTRAQ8plex)	9.926e-09	26.77	0.0892002	2	1538.86	-0.860083	0
iINAASFTIER	1	XP_023759897.1	N-Term(iTRAQ8plex)	0.001507	5.77	13.2293	2	1538.88	-1.3383	0	0.719994	0.780233	1.11698	0.928801	1.16046	2.33956	0.254187
nVSPEVASk	2	XP_023731443.1	N-Term(iTRAQ8plex); K9(iTRAQ8plex)	0.004256	28.71	0.0736186	2	1538.9	-0.570486	0	1.09312	1.13125	1.00124	0.97128	0.91533	0.833074	0.0388211
sLQNFEIGGDR	1	XP_023740942.1	N-Term(iTRAQ8plex)	0.0003104	24.56	0.140853	3	1539.81	0.00494735	0	1.03219	1.10719	0.98883	0.969177	0.994145	0.927286	0.116755
gAVFNLLcGER	1	AIU49066.1	N-Term(iTRAQ8plex); C8(Carbamidomethyl)	1.259e-06	14.91	1.29463	2	1539.82	-3.0503	0	1.08784	1.01886	1.03864	0.923068	0.942013	1.25933	0.952903
vEcQVANLFR	2	XP_023767322.1	N-Term(iTRAQ8plex); C3(Carbamidomethyl)	3.333e-06	17.04	0.84812	2	1539.83	0.523594	0	1.02903	1.01343	1.01771	1.00612	1.02234	0.928541	0.305898
vLVPYSSEDAR	4	XP_023741792.1;PLY85441.1	N-Term(iTRAQ8plex)	0.0003143	31.22	0.0320159	2	1539.83	-2.83602	0
iLSLNYDEIR	1	XP_023755076.1	N-Term(iTRAQ8plex)	0.001219	18.65	0.652271	2	1539.86	-3.86849	0	0.836669	0.859379	0.99137	0.843714	1.1968	2.11289	0.269205
gVVTLEEGk	1	XP_023761872.1;XP_023750277.1	N-Term(iTRAQ8plex); K9(iTRAQ8plex)	0.00679	5.82	19.8982	3	1539.92	-0.475686	0
eVTVEVQk	1	XP_023733723.1;XP_023769771.1	N-Term(iTRAQ8plex); K8(iTRAQ8plex)	0.003202	7.61	13.6884	2	1539.92	2.51218	0
lTELSQLk	2	XP_023766667.1	N-Term(iTRAQ8plex); K8(iTRAQ8plex)	0.0005098	20.1	0.731951	2	1539.95	-6.13018	0	1.10782	1.24821	0.931451	0.973375	0.907116	0.636375	0.136017
vVSSAIIDk	2	XP_023763946.1	N-Term(iTRAQ8plex); K9(iTRAQ8plex)	4.552e-05	23.18	0.295476	2	1539.95	-1.30124	0	1.09249	1.09969	0.920835	1.0408	0.948093	0.790967	0.300445
lNLNYEDAER	1	XP_023751804.1	N-Term(iTRAQ8plex)	4.286e-06	23.06	0.110726	2	1540.79	-1.01056	0	0.972565	0.973767	0.972249	0.951312	1.09279	1.30345	0.234753
qIETFNDLTR	1	XP_023741709.1	N-Term(iTRAQ8plex)	0.001147	9.56	4.27157	2	1540.83	0.248579	0	1.04396	1.09251	0.990568	0.914337	0.977725	1.18651	0.862266
dAEEIVEk	1	XP_023736442.1	N-Term(iTRAQ8plex); K8(iTRAQ8plex)	0.0002877	13.16	2.62784	2	1540.87	-1.77264	0	1.16213	1.27331	1.1055	0.80906	0.844411	0.785915	0.00214353
eIIDVTDk	2	XP_023733898.1	N-Term(iTRAQ8plex); K8(iTRAQ8plex)	0.005901	25.25	0.228382	3	1540.9	-0.832659	0	1.10239	1.21044	0.998409	1.01818	0.87147	0.597516	0.116677
eIADIMLk	2	PLY84514.1	N-Term(iTRAQ8plex); K8(iTRAQ8plex)	0.001405	28.9	0.101321	2	1540.91	-8.80126	0	1.12724	1.1973	0.956006	0.967763	0.886717	0.768936	0.0759611
aMVEELLk	4	XP_023752083.1;XP_023765550.1;XP_023752812.1;XP_023756522.1	N-Term(iTRAQ8plex); K8(iTRAQ8plex)	0.001335	43.42	0.00349203	3	1540.92	-0.689965	0
tcNALLLk	7	XP_023749741.1	N-Term(iTRAQ8plex); C2(Carbamidomethyl); K8(iTRAQ8plex)	0.004778	33.89	0.0312773	3	1540.93	-0.481227	0	1.01404	1.01032	0.854534	1.16224	1.06108	0.514386	0.832069
lADATPVILPAR	2	XP_023728937.1	N-Term(iTRAQ8plex)	0.0007604	27.93	0.123375	3	1540.93	-1.2972	0	0.883973	0.876447	1.22767	0.837962	1.05766	1.84058	0.486418
iGLYEPIk	2	XP_023734839.1	N-Term(iTRAQ8plex); K8(iTRAQ8plex)	0.0003201	23.16	0.253123	2	1540.95	-1.77079	0	1.1403	1.25401	0.957108	0.985574	0.811155	0.720312	0.0751363
vLQLANFk	1	XP_023733608.1	N-Term(iTRAQ8plex); K8(iTRAQ8plex)	0.001289	30.97	0.0327532	3	1540.97	-0.161741	0	1.20698	1.16943	0.892351	0.978704	0.896739	0.649899	0.151493
eLPEGFYINR	1	XP_023755524.1	N-Term(iTRAQ8plex)	0.001002	8.74	4.38403	2	1541.82	-3.31593	0	0.986313	1.02223	0.978571	1.01924	1.03203	1.07118	0.0939007
vSAANSRPPNPQ	1	XP_023750266.1;XP_023734882.1	N-Term(iTRAQ8plex)	0.00012	26.25	0.0852509	2	1541.83	-4.7526	0
aVANSTSATFLR	3	XP_023733147.1;XP_023733422.1	N-Term(iTRAQ8plex)	1.579e-07	49.27	0.0006418	3	1541.86	-1.39874	0
tGVPAEIPANLR	2	XP_023755915.1	N-Term(iTRAQ8plex)	6.082e-06	17.33	1.32777	3	1541.89	-0.661549	0	0.835692	0.810189	1.33519	0.941834	1.06947	1.55871	0.48284
aTILEcVk	2	PLY96927.1	N-Term(iTRAQ8plex); C6(Carbamidomethyl); K8(iTRAQ8plex)	0.004601	18.32	1.04902	3	1541.91	-2.26947	0	1.12679	1.17745	0.973628	0.919348	0.916109	0.84051	0.0392096
sLADLSSLk	1	XP_023729763.1	N-Term(iTRAQ8plex); K9(iTRAQ8plex)	1.232e-05	28.69	0.0866679	2	1541.93	-2.01983	0	1.13115	1.08757	0.866074	1.11886	0.948072	0.557395	0.454114
iITVGTDSk	1	XP_023768680.1	N-Term(iTRAQ8plex); K9(iTRAQ8plex)	0.004302	12.02	3.98817	2	1541.94	-0.0406538	0	1.28491	1.29559	1.12157	0.776756	0.761902	0.658769	0.00174526
nLIEVFAk	2	XP_023761144.1;XP_023765347.1	N-Term(iTRAQ8plex); K8(iTRAQ8plex)	0.0004587	41.66	0.00361298	3	1541.95	0.662336	0
gTLLGTYEDNR	1	XP_023760810.1	N-Term(iTRAQ8plex)	1.363e-06	7.69	5.92351	2	1542.81	0.715246	0	0.975012	0.942918	0.761857	1.14901	1.11218	1.10448	0.027938
nLVcTDLFTR	1	XP_023752045.1	N-Term(iTRAQ8plex); C4(Carbamidomethyl)	1.835e-05	10.35	3.64416	2	1542.82	-4.5582	0	0.989341	1.06013	1.05094	0.981431	0.993248	1.05195	0.473736
yAADAVcTVLR	1	XP_023758549.1	N-Term(iTRAQ8plex); C7(Carbamidomethyl)	1.265e-05	5.4	11.3919	2	1542.82	-4.16259	0	0.82771	0.663398	1.07702	0.820236	1.2835	2.3353	0.250168
sGSSTIAIAk	3	XP_023733418.1	N-Term(iTRAQ8plex); K10(iTRAQ8plex)	0.002092	19.23	0.730721	3	1542.93	-2.07376	0	1.06408	1.02359	0.972068	0.908963	0.937784	0.984308	0.0917145
dLLTPTFk	2	XP_023750428.1	N-Term(iTRAQ8plex); K8(iTRAQ8plex)	0.002395	26.22	0.131688	3	1542.94	0.542455	0	1.15639	1.12481	0.881167	1.0471	0.929854	0.626194	0.288982
aAVSDNDNDYR	1	PLY96927.1	N-Term(iTRAQ8plex)	1.002e-06	29.93	0.00965436	2	1543.73	0.0856856	0	0.980185	0.888797	0.887307	1.00609	1.13595	1.3887	0.0909469
dYSDGLVDVTR	1	XP_023739485.1	N-Term(iTRAQ8plex)	0.0003206	17.16	0.429811	2	1543.78	-5.69732	0	0.961449	0.758992	1.07504	0.920079	1.0931	1.91324	0.304017
eLVPGDIVELR	2	XP_023761064.1;XP_023772402.1	N-Term(iTRAQ8plex)	0.000425	39.44	0.00775293	3	1543.9	-0.993452	0
sTIQVYPk	3	XP_023772552.1	N-Term(iTRAQ8plex); K8(iTRAQ8plex)	0.00055	12.69	3.28345	2	1543.93	1.07073	0	1.02492	0.988123	0.885346	1.1018	1.08925	0.824085	0.716245
aLGDYLGVk	3	XP_023744324.1	N-Term(iTRAQ8plex); K9(iTRAQ8plex)	0.0002591	32.02	0.0427708	2	1543.92	-4.23957	0	1.15537	1.14452	0.837627	1.16258	0.868427	0.52581	0.411717
yEGVILNk	23	XP_023732916.1	N-Term(iTRAQ8plex); K8(iTRAQ8plex)	0.002104	33.25	0.0292881	2	1543.93	0.431737	0	1.02008	1.11912	0.980244	1.09137	0.975435	0.565729	0.380195
ecLPLILILR	7	XP_023742607.1;XP_023760159.1	N-Term(iTRAQ8plex); C2(Carbamidomethyl)	0.001192	33.95	0.0192096	3	1543.95	-1.75186	0
yTEMVDDVIR	1	XP_023762851.1	N-Term(iTRAQ8plex)	1.963e-05	10.58	2.37558	2	1544.79	-2.35172	0	0.780821	0.712523	0.960937	0.847778	1.19515	2.85677	0.261719
eTETVETk	2	XP_023747611.1	N-Term(iTRAQ8plex); K8(iTRAQ8plex)	0.0002529	26.89	0.125959	2	1544.86	0.585009	0	1.11372	1.04831	0.965454	1.09282	0.961388	0.474591	0.359273
sLAPEYEk	3	XP_023749312.1	N-Term(iTRAQ8plex); K8(iTRAQ8plex)	0.003842	22.25	0.394626	3	1544.88	-1.07735	0	0.968701	1.08545	0.948632	1.03387	1.08167	0.657116	0.615029
aAFEELEk	44	XP_023731140.1	N-Term(iTRAQ8plex); K8(iTRAQ8plex)	1.001e-05	37.59	0.0117224	2	1544.87	-3.05701	0	1.03083	1.18709	0.99428	1.07931	0.929891	0.476443	0.272854
tNVIPIIEDAR	5	XP_023769473.1;XP_023760036.1	N-Term(iTRAQ8plex)	1.913e-06	30.65	0.0541135	2	1544.89	-1.0636	0
gYVTSPNAk	3	PLY67306.1	N-Term(iTRAQ8plex); K9(iTRAQ8plex)	2.424e-05	25.14	0.191679	2	1544.89	-0.910305	0	1.01491	1.10387	0.914729	0.989496	0.996666	0.640912	0.354524
yTIDLPSk	3	XP_023764263.1	N-Term(iTRAQ8plex); K8(iTRAQ8plex)	0.001803	18.64	0.802857	2	1544.91	-1.07059	0	1.03774	1.08616	0.904021	1.04638	1.03769	0.73048	0.576986
dDNPIGATLIGR	6	XP_023761186.1;XP_023761759.1	N-Term(iTRAQ8plex)	3.937e-07	45.95	0.00138102	3	1545.85	-0.523856	0
dFVNAMIk	1	PLY66596.1	N-Term(iTRAQ8plex); K8(iTRAQ8plex)	0.003128	29.22	0.0809595	3	1545.9	6.23788	0	1.10094	1.11741	0.813322	1.08992	0.950703	0.786654	0.633032
lSVFDAASk	7	PLY80353.1	N-Term(iTRAQ8plex); K9(iTRAQ8plex)	9.433e-06	36.9	0.013894	2	1545.91	-0.61601	0	1.08911	1.15811	0.910295	1.081	0.922673	0.560835	0.311388
ycAEEVANMR	1	XP_023763515.1	N-Term(iTRAQ8plex); C2(Carbamidomethyl)	0.0001803	11.79	0.503285	2	1546.73	-2.87061	0	1.05825	1.06062	1.06059	0.91896	0.960856	1.12315	0.398274
qVQVSmEYSR	1	XP_023744072.1	N-Term(iTRAQ8plex); M6(Oxidation)	0.006159	12.25	1.34024	2	1546.78	-2.11613	0	0.930072	0.918903	1.0529	0.943211	1.07049	1.5636	0.310363
gFASDDFDTIR	1	XP_023736442.1	N-Term(iTRAQ8plex)	1.099e-06	11.2	1.00512	2	1547.76	-2.16272	0	1.01401	1.05865	0.983241	0.906587	0.971914	1.47289	0.613734
aFATGGYAAMQR	1	BAE20407.1;XP_023737855.1	N-Term(iTRAQ8plex)	3.23e-08	23.56	0.0958207	2	1547.79	-1.8167	0
acVDAAPVIDGR	1	XP_023764931.1	N-Term(iTRAQ8plex); C2(Carbamidomethyl)	1.419e-05	38.61	0.00442084	2	1547.81	-3.56843	0	0.841651	0.791476	1.14237	0.878344	1.14649	2.03314	0.307365
mPISSDLNNPR	1	XP_023765550.1;XP_023756522.1	N-Term(iTRAQ8plex)	0.0003332	31.83	0.0216528	2	1547.81	-1.98205	0
gSADNITIVVVR	1	XP_023736057.1	N-Term(iTRAQ8plex)	0.0004313	12.4	3.07573	2	1547.91	4.35681	0	0.819022	0.841539	1.19471	0.840218	1.09329	2.171	0.383429
lVLPGELAk	31	XP_023757038.1;XP_023754570.1;XP_023738076.1;XP_023738061.1;XP_023733263.1;XP_023762694.1;XP_023761045.1;XP_023757037.1	N-Term(iTRAQ8plex); K9(iTRAQ8plex)	0.003919	37.21	0.00817464	4	1548	1.14815	0
aLLPPLTSk	1	XP_023754497.1	N-Term(iTRAQ8plex); K9(iTRAQ8plex)	0.002995	16.31	1.0057	3	1548	1.79415	0	1.04228	1.11575	0.970121	0.963852	0.968133	1.02468	0.285311
vSASQYAFDTR	2	PLY73684.1	N-Term(iTRAQ8plex)	6.726e-07	25.11	0.0724549	2	1548.79	-3.41834	0	1.01214	1.05912	0.934839	1.03504	1.01842	0.944529	0.955581
mPITSDLTNPR	2	XP_023752083.1	N-Term(iTRAQ8plex)	0.0001291	14.73	1.46046	3	1548.84	-0.304122	0	0.83927	0.811084	1.43286	0.821921	1.02281	1.93167	0.591826
gSLSTVEGILLR	1	PLY79201.1	N-Term(iTRAQ8plex)	2.534e-05	2.18	24.3347	2	1548.92	-1.72359	0	0.803412	0.71751	1.09872	0.80847	1.19034	2.59625	0.301634
eANVLPGIk	5	XP_023771706.1	N-Term(iTRAQ8plex); K9(iTRAQ8plex)	2.435e-05	40.59	0.00326491	2	1548.95	-1.59199	0	1.11202	1.1321	0.918476	1.09413	0.890611	0.480047	0.294581
mQYLFDESGR	2	XP_023770306.1	N-Term(iTRAQ8plex)	1.008e-05	14.44	0.426303	2	1549.76	-0.634441	0	1.04496	1.0887	0.910016	0.958478	1.01349	1.08153	0.961952
qTFTGPPENVR	1	XP_023732798.1	N-Term(iTRAQ8plex)	4.975e-05	11.59	2.90545	2	1549.82	-2.41393	0	1.0049	1.1764	1.02771	0.90573	0.957188	1.07946	0.298638
tDQSLQEIGVR	1	XP_023748724.1	N-Term(iTRAQ8plex)	2.728e-06	24.92	0.155578	2	1549.85	-0.373695	0	1.08646	0.987484	0.872527	1.10845	1.00258	0.859423	0.936992
nINLIVQk	1	XP_023751998.1	N-Term(iTRAQ8plex); K8(iTRAQ8plex)	3.109e-05	40.95	0.00233424	2	1549.99	1.71436	0	1.07076	1.18049	0.95284	1.01626	0.939032	0.674858	0.193353
aLQAAYNNPER	1	XP_023744149.1	N-Term(iTRAQ8plex)	3.124e-07	28.89	0.0435141	2	1550.82	-2.80643	0	0.956036	1.02839	0.950027	0.9699	1.06012	1.29668	0.263693
nTGLTEAVQTGR	1	Q332W9.2	N-Term(iTRAQ8plex)	4.451e-09	37.36	0.00820014	2	1550.84	-1.87592	0	0.929974	1.0167	1.06386	0.98956	1.12192	0.858377	0.881791
lDVFASYk	4	XP_023763651.1	N-Term(iTRAQ8plex); K8(iTRAQ8plex)	0.001429	28.8	0.0678902	3	1550.91	1.16867	0	1.10753	1.12523	0.930076	1.04108	0.956576	0.662412	0.268667
vVEVNALAk	3	XP_023739384.1;XP_023751397.1	N-Term(iTRAQ8plex); K9(iTRAQ8plex)	3.27e-06	45.91	0.00118864	2	1550.97	-0.740281	0
qLAALLVSk	1	XP_023747735.1	N-Term(iTRAQ8plex); K9(iTRAQ8plex)	0.0002379	24.51	0.118235	3	1551	-3.34813	0	1.17616	1.27489	0.902899	0.901632	0.904048	0.642184	0.0991353
yPVILLPk	8	XP_023734653.1	N-Term(iTRAQ8plex); K8(iTRAQ8plex)	0.005977	18.85	0.429393	3	1551.01	-2.62798	0	1.22137	1.3418	1.02512	0.828139	0.759681	0.532655	0.0189411
vQGcDLIDGDR	2	XP_023739529.1	N-Term(iTRAQ8plex); C4(Carbamidomethyl)	0.0001179	11.52	0.951336	2	1551.76	-5.9347	0	1.13098	1.07806	1.01889	0.945582	0.92734	0.873736	0.0145611
eEVQVLNTcR	1	XP_023746639.1	N-Term(iTRAQ8plex); C9(Carbamidomethyl)	0.0004771	9.31	3.23526	2	1551.81	-0.895607	0	1.31894	1.17432	0.949272	0.846194	0.844896	0.763955	0.0412634
qEQTITEVSGR	1	PLY80359.1	N-Term(iTRAQ8plex)	4.982e-07	22.84	0.164839	2	1551.82	-3.21277	0	1.05397	1.05615	0.917989	0.989256	0.990196	1.12187	0.720172
dAGVISGLNVmR	7	XP_023761017.1;XP_023753821.1	N-Term(iTRAQ8plex); M11(Oxidation)	5.557e-06	52.92	0.000209562	2	1551.84	-1.62548	0
eIIETNPk	1	XP_023760104.1	N-Term(iTRAQ8plex); K8(iTRAQ8plex)	0.0006782	21.41	0.33139	2	1551.92	1.54887	0	1.1994	1.19677	1.00805	0.897895	0.867135	0.721245	0.0215421
lNDLLVEk	3	XP_023767460.1	N-Term(iTRAQ8plex); K8(iTRAQ8plex)	9.66e-05	37.68	0.0102365	2	1551.95	-1.60581	0	1.0723	1.11632	0.914189	1.12079	0.979186	0.525454	0.448904
vLDIDLQk	1	XP_023766960.1	N-Term(iTRAQ8plex); K8(iTRAQ8plex)	0.0002767	31.78	0.0398246	2	1551.95	-1.60581	0	1.0326	1.14532	0.9951	1.06565	0.939663	0.651583	0.258107
aVVDDLLAk	4	XP_023770603.1	N-Term(iTRAQ8plex); K9(iTRAQ8plex)	8.881e-06	44.86	0.00194973	2	1551.96	-1.06166	0	1.1404	1.17774	0.908252	1.14365	0.820096	0.48796	0.280688
lEDHEAHIER	2	XP_023755562.1	N-Term(iTRAQ8plex)	6.183e-07	36.26	0.00671921	2	1552.8	-1.32333	0	1.21485	1.05704	1.25728	0.790878	0.791612	1.16467	0.133132
eMPVVGGSGLFR	1	PLY82272.1	N-Term(iTRAQ8plex)	0.002095	13.59	1.92947	2	1552.84	-2.17949	0	0.752904	0.835672	1.07196	0.773393	1.19286	2.57444	0.319963
aVATINVEk	1	XP_023757032.1	N-Term(iTRAQ8plex); K9(iTRAQ8plex)	0.001376	17.69	1.33109	2	1552.94	-5.14896	0	1.02991	1.02429	0.950556	1.05509	1.02726	0.860772	0.77058
sILQDAGIk	1	PLY82408.1	N-Term(iTRAQ8plex); K9(iTRAQ8plex)	8.226e-05	37.34	0.0140959	3	1552.95	1.28804	0	1.03302	1.18009	0.931991	1.02369	0.967641	0.726451	0.287512
lINDAMAcDAR	2	PLY83524.1;XP_023766446.1	N-Term(iTRAQ8plex); C8(Carbamidomethyl)	6.21e-06	17.2	0.314401	2	1553.77	-2.37571	0
eVVDGAYEVIR	2	XP_023738884.1	N-Term(iTRAQ8plex)	8.008e-07	55.42	0.000117702	3	1553.84	-4.29499	0	1.00719	0.960751	1.1226	0.860819	0.922042	1.38388	0.889728
eSTVADPVk	1	XP_023728165.1	N-Term(iTRAQ8plex); K9(iTRAQ8plex)	0.0004196	27.31	0.111561	2	1553.9	-1.2953	0	1.06014	1.17551	0.998388	1.00226	0.927811	0.716767	0.121988
hVSQHPIk	2	XP_023733877.1	N-Term(iTRAQ8plex); K8(iTRAQ8plex)	0.002183	9.63	7.75863	4	1553.93	-1.6141	0	0.591894	0.460058	0.439922	1.41299	1.56918	1.7926	0.00080283
lSQQGAITk	1	XP_023761144.1;XP_023765347.1;PLY65960.1	N-Term(iTRAQ8plex); K9(iTRAQ8plex)	1.743e-05	26.06	0.164129	2	1553.95	0.981176	0
vVNPLFEk	2	XP_023767140.1	N-Term(iTRAQ8plex); K8(iTRAQ8plex)	0.0004811	19.05	0.774088	2	1553.95	0.508765	0	1.08639	1.10279	0.931141	1.00439	0.965646	0.85663	0.236433
lVPVGYGIk	9	XP_023756497.1;XP_023729654.1;XP_023771513.1	N-Term(iTRAQ8plex); K9(iTRAQ8plex)	3.805e-05	34.55	0.0104173	3	1553.99	-0.130284	0
dDITGASTEGER	1	XP_023749664.1	N-Term(iTRAQ8plex)	0.006074	11.04	1.14909	2	1554.75	-0.478089	0	1.38342	1.47822	1.24526	0.539587	0.603291	0.871084	0.00463029
vDTEPEEk	4	XP_023756431.1	N-Term(iTRAQ8plex); K8(iTRAQ8plex)	0.0007584	26.45	0.0904725	2	1554.85	-1.21482	0	1.45701	1.74388	1.39065	0.413991	0.369618	0.389932	0.000475806
fEHHPLFPAR	2	XP_023763237.1	N-Term(iTRAQ8plex)	3.999e-06	40.02	0.00442458	4	1554.85	-0.0154308	0	1.02744	0.962524	1.21073	0.843228	0.949889	1.4777	0.916648
aLIEGQFVSMR	2	XP_023752962.1	N-Term(iTRAQ8plex)	1.365e-05	30.66	0.0397723	3	1554.86	-3.25483	0	0.832386	0.860476	1.11784	0.853127	1.14465	1.97915	0.32827
lTPEVMEk	1	XP_023767325.1	N-Term(iTRAQ8plex); K8(iTRAQ8plex)	0.00331	10.36	6.42014	2	1554.9	-1.82115	0	1.11853	0.995953	0.838101	1.14064	0.995192	0.708243	0.82217
eLVLETDk	1	XP_023735175.1	N-Term(iTRAQ8plex); K8(iTRAQ8plex)	0.0001735	34.63	0.023829	2	1554.92	-1.85316	0	1.19095	1.23451	0.986292	0.997982	0.82624	0.479418	0.0963795
lSEQGAITk	1	XP_023761698.1	N-Term(iTRAQ8plex); K9(iTRAQ8plex)	0.005708	20.25	0.588622	2	1554.93	-2.5594	0	1.22315	1.10747	0.926313	0.942223	0.909837	0.793249	0.104735
vGALSIVck	3	XP_023770022.1	N-Term(iTRAQ8plex); C8(Carbamidomethyl); K9(iTRAQ8plex)	0.001161	21.25	0.469059	3	1554.94	-4.6209	0	1.02582	1.08976	0.839294	1.09722	1.0617	0.938286	0.623145
sLTTVQGLk	2	XP_023729574.1	N-Term(iTRAQ8plex); K9(iTRAQ8plex)	1.313e-05	13.75	1.87866	2	1554.97	-0.206188	0	1.07308	1.18978	0.949475	0.991227	0.923692	0.751344	0.141534
lLQSTSIGk	1	XP_023742208.1	N-Term(iTRAQ8plex); K9(iTRAQ8plex)	2.826e-05	24.44	0.156851	2	1554.97	1.04987	0	1.24226	1.20187	0.924016	0.954166	0.860265	0.569084	0.0986956
vSDTEDEGIMR	2	XP_023736133.1;XP_023759370.1	N-Term(iTRAQ8plex)	2.992e-07	32.25	0.00923276	2	1555.76	0.643558	0
fEEGVTDAVER	1	PLY64441.1;XP_023750467.1	N-Term(iTRAQ8plex)	8.65e-08	30.19	0.0231162	2	1555.79	-1.27233	0
iEGGEFLFLAR	1	XP_023767304.1	N-Term(iTRAQ8plex)	2.205e-07	44.35	0.00209351	3	1555.87	-3.52808	0	0.932239	0.990532	1.08792	0.968578	1.02253	1.33447	0.440696
mDIAEGTPALHGFR	1	XP_023748289.1	N-Term(Acetyl)	4.05e-07	31.1	0.0100136	2	1556.76	1.68319	0
eFVDAFLGAQR	1	PLY99477.1	N-Term(iTRAQ8plex)	7.12e-06	13.52	1.97416	2	1556.83	-2.61407	0	0.846856	0.864609	1.04091	0.865034	1.14108	2.08067	0.299098
aMDDAGLQk	3	XP_023750388.1	N-Term(iTRAQ8plex); K9(iTRAQ8plex)	4.781e-06	33.13	0.026801	2	1556.86	-0.105726	0	1.09063	1.21111	0.907167	1.03352	0.936318	0.55779	0.252315
gcEVIVSGk	5	XP_023736475.1;XP_023728669.1	N-Term(iTRAQ8plex); C2(Carbamidomethyl); K9(iTRAQ8plex)	2.396e-06	45.56	0.00199305	2	1556.89	-2.1424	0
tRPPHSAFLAR	1	XP_023751598.1	N-Term(iTRAQ8plex)	0.0001837	13.65	3.22776	4	1556.89	-0.907661	0	1.06614	0.828464	1.39232	1.13672	0.798528	0.921513	0.494556
eSVLEMLk	1	XP_023732798.1	N-Term(iTRAQ8plex); K8(iTRAQ8plex)	0.00348	14.14	2.83712	3	1556.92	0.195047	0	1.03985	1.11606	0.84434	1.07659	0.95617	0.968654	0.996763
lIESPAPGIISR	4	Q332Y4.1	N-Term(iTRAQ8plex)	5.55e-07	40.64	0.00578627	3	1556.93	-0.876386	0	0.875052	0.7551	1.00251	0.939954	1.13897	2.04303	0.225615
vALSNPYGk	1	XP_023743544.1	N-Term(iTRAQ8plex); K9(iTRAQ8plex)	0.0002829	25.43	0.197485	2	1556.93	0.891661	0	1.04998	1.10573	1.05723	0.920615	0.997807	0.867237	0.0269856
lGNVFTLGk	3	XP_023742607.1;XP_023760159.1	N-Term(iTRAQ8plex); K9(iTRAQ8plex)	1.571e-06	29.17	0.0599851	2	1556.96	-2.02407	0
dSSNNEGGFGNR	1	XP_023769100.1	N-Term(iTRAQ8plex)	4.417e-08	13.49	0.241765	2	1557.72	1.08344	0	0.699143	0.844545	0.83366	0.664486	1.39694	2.90375	0.2618
sMAQLGLcAFR	1	XP_023732798.1	N-Term(iTRAQ8plex); C8(Carbamidomethyl)	6.196e-07	16.69	0.605367	2	1557.81	-6.54909	0	0.97465	1.02559	0.995336	0.981878	1.05848	1.09596	0.270116
eGYTTLVLSDR	1	XP_023769417.1	N-Term(iTRAQ8plex)	2.152e-05	9.63	4.66062	2	1557.84	-2.05941	0	0.675839	0.692965	1.00771	0.751712	1.25768	3.29844	0.281626
lADLDAAPAAVAR	2	PLY65150.1	N-Term(iTRAQ8plex)	1.984e-05	25.79	0.193111	3	1557.89	0.797453	0	0.677219	0.735202	1.21477	0.896399	1.25465	2.15172	0.245135
fVEAQDIk	1	XP_023770300.1	N-Term(iTRAQ8plex); K8(iTRAQ8plex)	0.001772	20.18	0.630806	2	1557.91	1.66103	0	1.12291	1.18302	0.909216	0.953791	0.972266	0.673323	0.18272
tLDAIMTGk	1	XP_023769452.1	N-Term(iTRAQ8plex); K9(iTRAQ8plex)	0.001085	16.65	1.50417	2	1557.92	2.5473	0	1.03544	1.08468	0.92334	1.05909	1.01115	0.754955	0.529438
eVLFLSNk	23	PLY97663.1	N-Term(iTRAQ8plex); K8(iTRAQ8plex)	0.005318	33.3	0.0233634	3	1557.95	0.35758	0	1.0221	1.06302	0.996624	1.03565	1.03585	0.669326	0.410119
gLTPSQIGVILR	4	XP_023729258.1;XP_023750049.1	N-Term(iTRAQ8plex)	1.514e-05	60.83	3.79977e-05	3	1557.96	-0.0619544	0
yTEMVDDIIR	1	XP_023734178.1	N-Term(iTRAQ8plex)	4.943e-05	3.55	12.9601	2	1558.8	-2.65986	0	0.744547	0.76811	1.0868	0.82247	1.2972	2.21553	0.243662
tFAEEVNAAFR	2	XP_023738228.1	N-Term(iTRAQ8plex)	5.32e-08	24.48	0.107292	2	1558.81	-1.91363	0	0.995726	1.03238	0.959032	1.01777	1.06422	0.914363	0.953148
lSTAPNYGk	2	XP_023758301.1	N-Term(iTRAQ8plex); K9(iTRAQ8plex)	0.001945	19.22	0.775488	2	1558.91	2.37066	0	1.08111	1.05948	0.941056	1.05241	0.969279	0.73162	0.358207
eDILYAVk	2	XP_023760680.1	N-Term(iTRAQ8plex); K8(iTRAQ8plex)	0.004354	16.9	1.40369	2	1558.92	-3.82407	0	1.11301	1.11047	0.888536	1.07476	0.967789	0.57026	0.384491
gGTSVIAFAk	1	XP_023742782.1	N-Term(iTRAQ8plex); K10(iTRAQ8plex)	0.0007018	12.34	3.82448	2	1558.94	-2.74032	0	0.998966	0.967885	0.834457	1.13379	1.04345	1.08436	0.0540749
lTIFDLTk	6	XP_023728205.1	N-Term(iTRAQ8plex); K8(iTRAQ8plex)	0.0001782	33.25	0.0339249	2	1558.96	-1.09176	0	1.05182	1.11623	0.783194	1.18337	0.941134	0.519379	0.664497
eTYQWEIMR	1	PLY92545.1	N-Term(iTRAQ8plex)	0.0004282	11.89	0.986892	2	1559.77	-6.40765	0	0.970796	1.04141	1.01142	0.944931	1.06197	1.13969	0.533242
mDPYVTITcR	1	PLY93847.1	N-Term(iTRAQ8plex); C9(Carbamidomethyl)	4.071e-05	24.73	0.0704992	2	1559.79	1.13364	0	0.864907	0.767751	0.915879	0.852323	1.31238	2.01005	0.185407
wYEIASFPSR	2	XP_023759930.1;XP_023759931.1	N-Term(iTRAQ8plex)	0.0003092	17.3	0.632179	2	1559.81	-1.35332	0
eLMPGGVNSPVR	1	XP_023771544.1	N-Term(iTRAQ8plex)	0.0001461	3.54	21.4655	2	1559.85	-0.651148	0	0.883461	0.981341	1.09735	0.947933	1.0459	1.5048	0.382471
dGVVVYDGk	1	XP_023737033.1	N-Term(iTRAQ8plex); K9(iTRAQ8plex)	0.0003674	18.39	0.89027	2	1559.89	-0.931176	0	1.08062	1.1882	0.984467	1.04108	0.889202	0.642385	0.156448
vGAGTAIVVTDPR	1	XP_023734801.1	N-Term(iTRAQ8plex)	0.0007866	14.33	2.46293	2	1559.9	-3.27384	0	0.85742	0.935153	1.26721	0.709188	1.10736	1.97158	0.570378
lAADTPLLTGQR	10	XP_023762008.1;XP_023758973.1	N-Term(iTRAQ8plex)	1.068e-06	34.59	0.0234934	3	1559.91	0.44107	0
sDGVLGLYk	6	XP_023767200.1;XP_023740652.1	N-Term(iTRAQ8plex); K9(iTRAQ8plex)	3.508e-05	37.65	0.0122315	2	1559.93	0.397211	0
lYAAISDAk	1	XP_023759790.1	N-Term(iTRAQ8plex); K9(iTRAQ8plex)	0.005584	1	56.8342	2	1559.93	-0.072313	0	1.10279	1.08753	0.877021	1.03362	0.968759	0.860644	0.485
lSSAGLIYk	1	PLY97959.1	N-Term(iTRAQ8plex); K9(iTRAQ8plex)	0.006092	17.92	1.0227	2	1559.96	-1.1698	0	1.04675	1.09127	0.912246	1.03149	0.993233	0.885107	0.536974
dEEVDYFPSR	12	XP_023730702.1	N-Term(iTRAQ8plex)	1.009e-05	37.97	0.00175547	2	1560.75	-1.51339	0	0.983836	1.04347	1.02461	1.0037	1.01679	0.931902	0.354617
nFGLFYPDQR	5	XP_023750992.1	N-Term(iTRAQ8plex)	1.04e-06	42.55	0.00173442	2	1560.81	-1.20292	0	1.02937	1.34358	1.14959	0.766313	0.795984	0.594771	0.0148281
aFFDSTGGLWR	2	XP_023741563.1	N-Term(iTRAQ8plex)	0.0007189	23.71	0.132787	2	1560.81	-1.21573	0	1.08273	1.05987	0.941272	0.965098	0.975073	1.03745	0.51258
vNYQGYIFPR	1	XP_023752831.1	N-Term(iTRAQ8plex)	1.141e-05	5.97	11.6348	2	1560.84	-2.68439	0	1.00536	1.00498	0.875582	1.04746	1.07197	1.04365	0.10424
aDLVNNLGTIAR	7	XP_023739994.1;XP_023740399.1;XP_023729025.1	N-Term(iTRAQ8plex)	1.872e-06	53.06	0.000321055	3	1560.9	-1.59943	0
qIASPTTAGAALR	1	XP_023728748.1	N-Term(iTRAQ8plex)	1.735e-05	14.64	2.22969	2	1560.9	0.872648	0	0.918527	0.899074	1.3184	0.835082	1.03442	1.57657	0.711589
gYLFPLDk	3	PLY93749.1	N-Term(iTRAQ8plex); K8(iTRAQ8plex)	0.001527	19.66	0.703473	2	1560.92	-1.87251	0	1.00678	1.08143	0.949614	1.07821	0.970468	0.738743	0.479601
vGVDGELLSVIR	1	XP_023748328.1	N-Term(iTRAQ8plex)	8.616e-09	28.62	0.0864959	2	1560.92	-2.10777	0	0.889714	0.843689	1.06305	1.06597	1.06488	1.51527	0.159537
eGGGGYGGGGGGYGR	3	XP_023747492.1	N-Term(iTRAQ8plex)	6.407e-15	71.8	3.93113e-07	2	1561.73	-1.37325	0	0.854843	0.745884	0.925417	1.04766	1.18058	1.87025	0.114279
fADLTNEEYR	1	XP_023746565.1	N-Term(iTRAQ8plex)	1.682e-05	10.88	1.32286	2	1561.78	-2.14651	0	1.02537	1.09531	1.02603	0.911984	1.00436	1.06927	0.353417
vLPFYSNFDR	1	PLY75208.1	N-Term(iTRAQ8plex)	0.0006162	15.18	1.04669	2	1561.83	-4.10314	0	0.871361	0.739355	0.701865	1.31631	1.20032	1.34987	0.00164099
gDVIAITNALDR	1	XP_023730925.1	N-Term(iTRAQ8plex)	0.0003519	18.42	0.903566	2	1561.88	-0.932662	0	0.929629	0.823983	0.90824	0.927157	1.10153	2.1487	0.257416
aLQPVLQIYGR	3	XP_023771904.1	N-Term(iTRAQ8plex)	1.179e-06	26.19	0.121901	2	1561.93	-1.39147	0	0.915464	0.791062	0.978048	1.04906	1.06167	1.82796	0.187623
vEPELAPAk	2	XP_023764401.1	N-Term(iTRAQ8plex); K9(iTRAQ8plex)	0.000249	25.2	0.162926	2	1561.94	0.367888	0	1.0358	0.946417	0.804176	1.12234	1.08051	0.913795	0.301026
lTPILGDPk	1	XP_023750891.1	N-Term(iTRAQ8plex); K9(iTRAQ8plex)	0.0003836	12.59	3.76477	2	1561.98	1.8508	0	1.12673	1.13545	0.901583	1.04893	0.872484	0.874173	0.271787
hGETFEDHMR	1	XP_023770434.1	N-Term(iTRAQ8plex)	0.0002825	12.42	0.489741	4	1562.74	2.08296	0	1.12591	0.973117	1.42505	0.884423	0.77494	1.14751	0.238571
dYFGAHTYER	3	XP_023728981.1	N-Term(iTRAQ8plex)	4.964e-05	25.9	0.0286599	3	1562.75	-1.3201	0	0.798621	0.740927	0.844192	1.08316	1.35591	1.63928	0.0258415
dSTQLNYDFR	1	XP_023767165.1	N-Term(iTRAQ8plex)	1.713e-06	23.52	0.0807006	2	1562.78	1.29128	0	0.932672	0.960956	0.996762	1.04147	1.08191	1.15369	0.0267857
fYPADDVk	6	XP_023738768.1;XP_023761609.1;XP_023735658.1	N-Term(iTRAQ8plex); K8(iTRAQ8plex)	0.002315	26.84	0.118309	3	1562.87	0.771144	0
iESMLFSk	2	XP_023728677.1	N-Term(iTRAQ8plex); K8(iTRAQ8plex)	0.0004416	15.89	1.48138	2	1562.9	-1.85989	0	1.23717	1.09653	0.905172	1.01024	0.902315	0.602708	0.195342
aVFDVLYk	1	XP_023742958.1	N-Term(iTRAQ8plex); K8(iTRAQ8plex)	0.005681	24.65	0.17584	3	1562.94	-1.73849	0	1.16246	1.25352	0.893978	0.79324	1.04729	0.620934	0.160197
lYAPLYSk	2	XP_023740952.1	N-Term(iTRAQ8plex); K8(iTRAQ8plex)	0.004149	16.21	1.5413	3	1562.94	-0.319834	0	1.12059	1.11307	0.876452	1.02073	0.974387	0.634526	0.333578
dSTELNYDFR	1	XP_023738348.1	N-Term(iTRAQ8plex)	0.002982	9.84	1.16722	2	1563.76	-2.30756	0	0.996751	1.02792	1.00398	1.04774	0.988653	1.01979	0.662385
qLEEQAAAIMR	1	XP_023735249.1	N-Term(iTRAQ8plex)	0.001354	9.52	5.26601	2	1563.84	-1.45369	0	0.861456	0.857124	1.17179	0.856864	1.10883	1.89982	0.381707
gGGHTSQIYAIR	5	XP_023729873.1	N-Term(iTRAQ8plex)	6.361e-10	50.03	0.000522379	2	1563.85	-1.2307	0	0.742271	0.6528	1.10293	1.07027	1.19592	1.57697	0.0942814
gVYQFVDk	27	PLY71483.1	N-Term(iTRAQ8plex); K8(iTRAQ8plex)	4.1e-05	33.83	0.0242604	2	1563.9	0.848471	0	1.02321	1.04384	0.877121	1.09246	1.04582	0.775322	0.931813
aLVAYYQk	6	XP_023729873.1	N-Term(iTRAQ8plex); K8(iTRAQ8plex)	0.0001466	25.11	0.150305	2	1563.94	2.88227	0	0.990601	1.03455	0.902311	1.11828	1.01653	0.752854	0.914193
sFSSGGEDGYVR	1	XP_023760397.1	N-Term(iTRAQ8plex)	1.891e-06	36.78	0.00226686	2	1564.75	-0.759099	0	0.927875	0.886168	0.896429	1.02351	1.15845	1.41878	0.0637527
aMVMGAPLEDAR	1	PLY91416.1	N-Term(iTRAQ8plex)	0.0007777	12.87	1.67061	2	1564.81	-0.732435	0	0.792999	0.851061	1.22013	0.783063	1.13405	2.22391	0.401529
eAFSLFDk	11	PLY85950.1;XP_023739683.1	N-Term(iTRAQ8plex); K8(iTRAQ8plex)	0.004346	29.42	0.0579439	2	1564.89	1.45843	0
iVNELTPGVYR	1	XP_023757507.1	N-Term(iTRAQ8plex)	0.0009023	7.97	7.61234	2	1564.89	-3.27577	0	0.792954	0.726588	1.10137	0.944858	1.22964	1.96167	0.194145
tPTNIAVIk	1	PLY82408.1;XP_023764597.1	N-Term(iTRAQ8plex); K9(iTRAQ8plex)	0.0009562	1.17	29.3695	2	1565	5.0288	0
iTEMEGAIQNR	1	PLY82408.1	N-Term(iTRAQ8plex)	0.001009	8.68	4.14688	2	1565.83	-0.523979	0	0.960151	1.05348	1.06635	0.960429	0.992589	1.22179	0.739954
aWPYVQNDLR	1	XP_023752607.1	N-Term(iTRAQ8plex)	0.0006663	10.87	2.85235	2	1565.83	-5.05784	0	1.02286	1.03544	1.00575	0.908906	1.01819	1.27826	0.690262
gVFTFVck	8	AAR22555.1	N-Term(iTRAQ8plex); C7(Carbamidomethyl); K8(iTRAQ8plex)	9.572e-05	33.99	0.0174972	2	1565.89	-1.78982	0	1.04756	0.954074	0.806991	1.10809	1.06381	0.858448	0.516568
gELQAVAAAk	1	XP_023762260.1	N-Term(iTRAQ8plex); K10(iTRAQ8plex)	1.058e-07	46.83	0.00102293	2	1565.95	-0.598174	0	1.1252	1.15489	0.947416	0.994424	0.903964	0.783986	0.110567
lPHIPRPk	5	XP_023769920.1	N-Term(iTRAQ8plex); K8(iTRAQ8plex)	0.003953	11.89	2.07409	4	1566.01	0.713791	0	0.982835	0.713368	0.506942	1.68855	0.965458	0.741889	0.278276
tIAMDGTEGLVR	12	XP_023762845.1	N-Term(iTRAQ8plex)	9.591e-06	41.39	0.00318761	3	1566.85	-0.0412971	0	0.932221	1.06119	1.15871	0.816613	0.978886	1.53143	0.809328
eMPVIGGSGLFR	6	XP_023739791.1;PLY69233.1	N-Term(iTRAQ8plex)	3.846e-06	49.93	0.000479669	3	1566.86	-0.899053	0
lESELTQSSLR	2	XP_023736535.1	N-Term(iTRAQ8plex)	1.562e-06	19.41	0.541255	2	1566.87	0.922105	0	0.655799	0.695097	0.77638	1.28886	1.35594	1.53915	0.00116131
aFSSSPIVGEIR	1	XP_023762053.1	N-Term(iTRAQ8plex)	0.0005287	24.27	0.176393	2	1566.87	-3.99319	0	0.883796	0.911983	1.09933	0.863745	1.07861	1.89959	0.383557
sEAFLVLAEAGR	1	XP_023737299.1	N-Term(iTRAQ8plex)	1.953e-06	17.3	0.869595	2	1566.88	-0.02632	0	0.926367	0.779927	1.00879	0.870123	1.14399	2.11092	0.286259
eLAQQIEk	6	XP_023744324.1;XP_023731014.1	N-Term(iTRAQ8plex); K8(iTRAQ8plex)	8.952e-05	44.64	0.00232932	2	1566.93	0.264755	0
vLSPAcLAk	1	XP_023770603.1	N-Term(iTRAQ8plex); C6(Carbamidomethyl); K9(iTRAQ8plex)	0.006346	27.89	0.126468	2	1566.95	-0.798605	0	1.1011	1.01674	0.727186	1.20461	1.00287	0.70469	0.909126
iITIAGENk	3	XP_023760581.1	N-Term(iTRAQ8plex); K9(iTRAQ8plex)	0.0006745	10.33	7.18757	2	1566.96	-6.98854	0	1.15512	1.24118	0.961085	1.04353	0.832562	0.518384	0.138177
qLQTVEIk	1	XP_023770672.1	N-Term(iTRAQ8plex); K8(iTRAQ8plex)	0.001765	15.03	2.40563	2	1566.96	-3.0091	0	1.16516	1.15861	0.960865	0.95864	0.913029	0.687651	0.0873081
vSVLNDALk	10	XP_023748791.1	N-Term(iTRAQ8plex); K9(iTRAQ8plex)	0.0004093	36.82	0.0154521	3	1566.97	-0.725937	0	1.09905	1.11152	0.981785	1.06353	0.871875	0.588563	0.196769
lGVQVSEVk	3	XP_023735404.1	N-Term(iTRAQ8plex); K9(iTRAQ8plex)	1.219e-05	36.78	0.0155951	2	1566.97	-0.834209	0	1.05839	1.05014	1.09082	1.11688	0.906436	0.519941	0.280105
aIATINVEk	1	XP_023728677.1	N-Term(iTRAQ8plex); K9(iTRAQ8plex)	6.634e-06	40.44	0.0066599	2	1566.97	-0.288893	0	1.10571	1.02129	0.804355	1.06065	1.04871	0.831812	0.978961
fGDAVQEDVGAR	2	XP_023732531.1	N-Term(iTRAQ8plex)	1.783e-07	17.81	0.355991	2	1567.8	-3.13733	0	1.02534	1.07296	1.10386	0.839258	0.985235	1.21837	0.662159
dGLPLMEADFR	3	XP_023761032.1	N-Term(iTRAQ8plex)	2.57e-05	36.14	0.0054603	3	1567.81	-1.75381	0	0.853769	0.99919	1.07862	0.843255	1.06065	1.96625	0.422053
dDAQALFQSLR	1	XP_023769560.1	N-Term(iTRAQ8plex)	2.641e-06	20.3	0.381701	2	1567.83	-2.19851	0	0.987617	1.00165	0.98261	1.12686	0.954702	1.03585	0.38732
sIQDAYINAIR	1	XP_023764670.1;PLY69668.1	N-Term(iTRAQ8plex)	6.552e-05	8.9	6.70534	2	1567.88	1.46526	0
vTSNALYLINR	4	XP_023737210.1	N-Term(iTRAQ8plex)	1.792e-05	25.41	0.177967	3	1567.91	-1.46487	0	0.810317	0.704103	0.950038	1.05608	1.22476	1.59445	0.0541169
vAIEEAAEk	1	AIU48793.1	N-Term(iTRAQ8plex); K9(iTRAQ8plex)	6.102e-05	8.57	9.15979	2	1567.92	0.0174956	0	1.08946	1.04176	0.971245	1.085	0.941452	0.760087	0.352072
dGGVAINVSk	1	XP_023755733.1	N-Term(iTRAQ8plex); K10(iTRAQ8plex)	0.001013	27.43	0.123611	2	1567.92	-5.27635	0	1.02841	1.02159	0.997955	1.07864	1.01459	0.729218	0.524028
iDDIVSGIk	3	XP_023739385.1	N-Term(iTRAQ8plex); K9(iTRAQ8plex)	0.0002547	40.52	0.00644962	3	1567.95	-0.966192	0	1.10058	1.10354	0.893604	1.1024	0.94643	0.618146	0.416848
eAVSLALEk	1	PLY76478.1;PLY73819.1	N-Term(iTRAQ8plex); K9(iTRAQ8plex)	5.559e-06	35.19	0.0215516	2	1567.95	0.716232	0
lITDTGVLk	5	XP_023730757.1	N-Term(iTRAQ8plex); K9(iTRAQ8plex)	0.0007151	38.12	0.00666015	3	1567.99	0.822474	0	1.10427	1.07152	0.83703	1.113	0.965118	0.651057	0.586563
qPSSQYVNVSR	2	XP_023729654.1	N-Term(iTRAQ8plex)	0.0003917	15.33	1.11667	2	1568.83	0.538498	0	1.02701	1.13883	1.00309	0.892011	0.850872	0.792605	0.0141959
tSIEAAcMLLR	2	XP_023739385.1	N-Term(iTRAQ8plex); C7(Carbamidomethyl)	4.034e-07	44.79	0.00141885	3	1568.84	0.179288	0	0.850831	0.848772	1.19254	0.852593	1.06941	1.97377	0.407535
lDLLDDEk	1	XP_023736268.1	N-Term(iTRAQ8plex); K8(iTRAQ8plex)	0.001183	15.17	2.04347	2	1568.9	2.19529	0	1.2	1.20408	1.01728	0.917454	0.839544	0.709602	0.0211604
gAVDTALADk	1	XP_023755404.1	N-Term(iTRAQ8plex); K10(iTRAQ8plex)	1.241e-05	8.99	9.05361	2	1568.91	-0.845227	0	1.09257	1.169	0.948594	1.0354	0.913467	0.671976	0.190624
lGGDVPFQk	1	XP_023735827.1;XP_023759720.1	N-Term(iTRAQ8plex); K9(iTRAQ8plex)	0.0009658	16.68	1.82458	2	1568.93	3.59526	0
aGQTEITLk	1	XP_023728814.1	N-Term(iTRAQ8plex); K9(iTRAQ8plex)	0.005943	9.61	8.61491	2	1568.94	-1.93003	0	1.09242	1.13815	1.08705	0.972521	0.885039	0.783907	0.0166212
lLETGQATk	1	XP_023773064.1	N-Term(iTRAQ8plex); K9(iTRAQ8plex)	1.611e-06	37.48	0.0141847	2	1568.95	0.793108	0	1.08254	1.15906	1.08863	0.97357	0.918213	0.617611	0.0731287
lINDAmAcDAR	1	PLY83524.1;XP_023766446.1	N-Term(iTRAQ8plex); M6(Oxidation); C8(Carbamidomethyl)	0.003054	13.05	0.743175	2	1569.77	2.4431	0
qSFPDSSNVER	1	PLY72177.1	N-Term(iTRAQ8plex)	2.269e-05	20.06	0.201201	2	1569.78	-1.80628	0	1.07649	1.10389	1.0175	0.873533	0.983739	1.09066	0.285664
yGTAADNVLDAR	6	PLY87858.1;XP_023760630.1;PLY87885.1	N-Term(iTRAQ8plex)	6.776e-09	34.12	0.0119275	2	1569.82	0.284996	0
ySELIPcLDR	2	XP_023748187.1	N-Term(iTRAQ8plex); C7(Carbamidomethyl)	0.0001155	10.79	2.81367	2	1569.82	-1.54158	0	0.906553	0.8772	0.986149	0.914869	1.11407	1.85313	0.266401
tYNVAADSVLGR	1	XP_023753033.1;XP_023738029.1	N-Term(iTRAQ8plex)	0.006928	10.5	4.19779	2	1569.86	4.94857	0
vFGAEHSHILR	8	XP_023750764.1;XP_023750762.1;XP_023742747.1	N-Term(iTRAQ8plex)	1.263e-09	68.12	8.53331e-06	3	1569.88	-1.04788	0
vLGSEEEAk	2	PLY64911.1	N-Term(iTRAQ8plex); K9(iTRAQ8plex)	0.000169	7.09	11.6576	2	1569.88	-7.84366	0	1.07996	1.09688	0.934529	1.08711	0.94176	0.659823	0.357473
yMAPGTILMLR	1	XP_023731164.1	N-Term(iTRAQ8plex)	2.19e-05	30.05	0.0585223	3	1569.88	2.38795	0	0.835051	0.802522	0.92562	0.890438	1.12479	2.56545	0.269408
iTASDDVLk	1	XP_023745944.1	N-Term(iTRAQ8plex); K9(iTRAQ8plex)	0.0005734	4.32	24.3532	2	1569.93	1.48527	0	1.14062	1.1883	0.948798	0.987663	0.866924	0.781749	0.0863987
nSGQTcVcANR	1	PLY71350.1	N-Term(iTRAQ8plex); C6(Carbamidomethyl); C8(Carbamidomethyl)	0.0003459	22.01	0.0513048	2	1570.74	-0.729593	0	0.934746	0.886177	1.18818	0.881623	1.1014	1.43969	0.502676
gSTcIVNSASDR	1	XP_023752568.1	N-Term(iTRAQ8plex); C4(Carbamidomethyl)	7.774e-08	33.63	0.00665439	2	1570.77	-3.41596	0	0.891254	0.94984	0.948291	0.822126	1.13045	2.05073	0.335036
fcTPEELTNR	1	XP_023736112.1	N-Term(iTRAQ8plex); C2(Carbamidomethyl)	0.004171	5.15	4.76568	2	1570.78	0.00872494	0	1.11433	1.09089	0.830736	1.02204	0.984522	0.896199	0.674736
eGHVDYDk	3	XP_023760775.1	N-Term(iTRAQ8plex); K8(iTRAQ8plex)	0.0002562	21.02	0.262901	2	1570.83	-1.13407	0	1.07196	0.995964	1.04509	1.18031	0.917	0.556192	0.447988
eIAAYDIQTSR	1	XP_023735673.1	N-Term(iTRAQ8plex)	0.002934	10.14	3.30667	2	1570.83	-3.29258	0	0.843588	0.745782	1.19586	0.883652	1.11601	2.14791	0.332085
gAVVEVTck	1	XP_023773136.1	N-Term(iTRAQ8plex); C8(Carbamidomethyl); K9(iTRAQ8plex)	0.0002039	18	1.20214	2	1570.91	-0.507349	0	0.967242	1.14986	0.90881	0.888573	1.11572	1.03426	0.9679
dIEAHHLk	3	XP_023757885.1	N-Term(iTRAQ8plex); K8(iTRAQ8plex)	0.0002968	23.15	0.352235	3	1570.92	1.28887	0	0.927793	0.856149	0.528429	1.40825	1.0373	0.786303	0.233367
sPSIGFINk	1	XP_023738492.1	N-Term(iTRAQ8plex); K9(iTRAQ8plex)	0.005545	5.72	17.6959	2	1570.94	-2.01367	0	1.03842	1.08287	0.86074	1.0273	1.02035	0.973821	0.859981
mVISASGAVk	1	XP_023754231.1;XP_023767261.1	N-Term(iTRAQ8plex); K10(iTRAQ8plex)	4.642e-07	21.28	0.459127	2	1570.94	-1.99586	0
vPIAILGAEIDR	3	XP_023728896.1	N-Term(iTRAQ8plex)	2.924e-07	60.55	5.43167e-05	3	1570.94	-3.45512	0	0.891815	0.906515	0.982989	0.958357	1.08517	1.73576	0.24196
yMAccLMYR	2	XP_023764450.1;XP_023758361.1;XP_023757910.1;XP_023755786.1;XP_023754870.1;XP_023744827.1;XP_023752223.1	N-Term(iTRAQ8plex); C4(Carbamidomethyl); C5(Carbamidomethyl)	0.0004756	11.14	0.426867	2	1571.71	-0.812448	0
dAMETASQSGDR	1	XP_023732055.1;XP_023771044.1;XP_023748560.1	N-Term(iTRAQ8plex)	2.478e-07	45.01	0.000249245	2	1571.74	5.2757	0
gFEIIDAAk	1	XP_023748164.1	N-Term(iTRAQ8plex); K9(iTRAQ8plex)	5.111e-07	54.99	0.000224247	2	1571.92	-0.86105	0	1.09168	1.21134	0.917598	1.0436	0.887632	0.67931	0.208276
aFLVEEQk	45	XP_023732205.1	N-Term(iTRAQ8plex); K8(iTRAQ8plex)	0.00182	41.79	0.00445672	3	1571.93	0.534576	0	1.10082	1.18229	1.02475	1.04325	0.882282	0.508615	0.151849
lFQDDVVk	2	XP_023742530.1	N-Term(iTRAQ8plex); K8(iTRAQ8plex)	0.0004377	26.06	0.175278	2	1571.92	-0.544062	0	1.1399	1.1527	1.09884	0.947192	0.86004	0.707526	0.0152922
lDDVIDLVIPR	1	XP_023763782.1;XP_023771119.1	N-Term(iTRAQ8plex)	8.882e-06	55.04	0.00021087	3	1571.93	2.02105	0
iLIQSPDGGVLR	4	XP_023741544.1	N-Term(iTRAQ8plex)	1.199e-05	28.87	0.0765984	3	1571.94	-2.56036	0	0.9012	0.812757	0.970572	0.936176	1.12596	2.00293	0.237647
yLVQELAk	1	XP_023764048.1	N-Term(iTRAQ8plex); K8(iTRAQ8plex)	7.561e-05	34.19	0.0211492	2	1571.96	-3.41286	0	1.05409	1.13434	0.942856	1.04621	0.961596	0.715752	0.297601
tALAFVTLk	1	XP_023751909.1;XP_023751000.1;XP_023753336.1	N-Term(iTRAQ8plex); K9(iTRAQ8plex)	0.0009799	17.67	0.824227	3	1572	0.718445	0
nTTAYENYHR	2	XP_023750266.1;XP_023734882.1	N-Term(iTRAQ8plex)	2.134e-06	36.84	0.0037159	3	1572.77	1.18701	0
lQFFDVTQDR	6	XP_023761186.1;XP_023764670.1	N-Term(iTRAQ8plex)	3.621e-05	41.3	0.00255381	3	1572.83	-0.478846	0
gIPYINTYDGR	11	XP_023742607.1;XP_023760159.1	N-Term(iTRAQ8plex)	8.275e-06	40.86	0.00267024	2	1572.83	-1.66057	0
aDFELLEk	2	XP_023746662.1	N-Term(iTRAQ8plex); K8(iTRAQ8plex)	0.0003271	26.26	0.148107	2	1572.91	-1.55976	0	1.08451	1.11732	0.890396	1.07065	0.978813	0.623435	0.414459
sNPAYSVVk	1	XP_023760503.1	N-Term(iTRAQ8plex); K9(iTRAQ8plex)	2.597e-05	15.19	1.85701	2	1572.92	0.859101	0	1.06138	1.1485	1.08144	0.974497	0.91946	0.737889	0.0447668
iVYDSHNHER	1	XP_023766479.1	N-Term(iTRAQ8plex)	0.0002133	15.05	0.723687	4	1573.8	0.419361	0	0.948343	1.36343	0.682094	0.816728	1.02768	1.52985	0.684408
hAFGDQYk	8	XP_023773186.1;XP_023767459.1	N-Term(iTRAQ8plex); K8(iTRAQ8plex)	2.472e-05	27.01	0.100828	3	1573.86	0.238541	0
nQQQNANLALR	1	PLY82509.1	N-Term(iTRAQ8plex)	2.02e-06	31.67	0.0367275	2	1573.87	-0.832759	0	0.852355	1.01961	0.950151	1.02536	1.15383	1.14699	0.0584492
vVGVGGGGNNAVNR	1	PLY99898.1	N-Term(iTRAQ8plex)	0.0005023	20.34	0.502111	2	1573.87	-0.0762141	0	0.94743	1.03593	1.04436	0.958073	1.03205	1.23383	0.498767
eTAEAFLGk	5	XP_023750388.1	N-Term(iTRAQ8plex); K9(iTRAQ8plex)	3.621e-05	26.75	0.138856	2	1573.9	-1.95339	0	1.03393	1.15029	1.06241	1.03254	0.888664	0.750376	0.0966904
vLAEGGYEk	2	XP_023746584.1	N-Term(iTRAQ8plex); K9(iTRAQ8plex)	0.0004771	10.08	6.45008	2	1573.9	-1.79192	0	0.950652	0.915475	0.739913	1.16887	1.16409	1.06413	0.0230931
aDGYILEGk	13	XP_023741545.1;XP_023740022.1;XP_023736329.1	N-Term(iTRAQ8plex); K9(iTRAQ8plex)	7.104e-05	45.82	0.00166778	2	1573.9	-2.48995	0
qGGMILIVPEGR	1	XP_023742805.1	N-Term(iTRAQ8plex)	1.383e-07	20.89	0.505524	2	1573.91	2.20017	0	0.88179	0.81284	0.969497	0.891193	1.1981	1.97585	0.225226
aISAPVLSAVGER	1	PLY70410.1	N-Term(iTRAQ8plex)	4.111e-06	32.65	0.0340075	2	1573.92	-2.56254	0	0.840499	0.811966	1.08085	0.921973	1.12898	2.0252	0.269075
eLVNLVVVGGDR	5	XP_023750764.1;XP_023750762.1;XP_023742747.1	N-Term(iTRAQ8plex)	3.448e-08	78.66	8.32523e-07	3	1573.92	-0.748466	0
tGGFGGGGGGGGYNR	2	XP_023763583.1	N-Term(iTRAQ8plex)	8.467e-06	32	0.00757149	2	1574.76	-2.38471	0	1.04534	1.17259	1.12503	0.837053	0.794469	0.869964	0.00287155
eVGVEGFcMSR	2	XP_023745818.1	N-Term(iTRAQ8plex); C8(Carbamidomethyl)	3.09e-07	16.72	0.280914	2	1574.76	-0.305903	0	1.04776	1.11362	0.899938	0.964336	0.991838	1.0621	0.846636
dALLYDEEFR	2	XP_023737481.1	N-Term(iTRAQ8plex)	2.072e-06	43.51	0.000971531	2	1574.79	-5.78739	0	1.15629	1.23088	1.23015	0.752985	0.83896	0.83624	0.000454665
vVAEENEPPMR	1	XP_023732465.1	N-Term(iTRAQ8plex)	0.004504	11.69	1.88046	2	1574.81	-1.04724	0	0.803689	0.92551	1.08123	0.80821	1.13871	2.15843	0.35621
dYIYEELLGR	3	PLY76022.1	N-Term(iTRAQ8plex)	2.476e-05	18.21	0.550424	2	1574.83	-3.53495	0	0.995809	0.988861	1.19973	0.675728	1.06114	1.56889	0.887211
eLTTNQQLAPR	1	PLY76478.1	N-Term(iTRAQ8plex)	2.75e-07	20.49	0.540003	2	1574.88	-2.70184	0	0.90198	0.97848	1.16241	0.830337	1.06798	1.63024	0.5517
lVEEADYk	1	PLY94714.1	N-Term(iTRAQ8plex); K8(iTRAQ8plex)	0.0003817	28.03	0.0982165	2	1574.89	-2.25663	0	1.11452	1.15219	0.989518	1.08961	0.871775	0.517362	0.2103
aVVYcQVk	1	XP_023757486.1;XP_023772755.1	N-Term(iTRAQ8plex); C5(Carbamidomethyl); K8(iTRAQ8plex)	1.973e-05	33.87	0.0269504	2	1574.92	-0.207554	0
qQcSDFVMTR	1	XP_023734178.1	N-Term(iTRAQ8plex); C3(Carbamidomethyl)	0.004263	10.97	0.81983	2	1575.76	-0.299835	0	1.04104	1.18729	1.05779	0.835739	0.974791	1.02445	0.108366
gMIIPGLGDAGDR	1	XP_023768475.1	N-Term(iTRAQ8plex)	0.002862	10.28	3.66587	2	1575.84	-1.84263	0	0.807129	0.800375	1.05481	0.88092	1.15493	2.29249	0.275647
aTFDcLLk	10	XP_023731587.1;XP_023737617.1	N-Term(iTRAQ8plex); C5(Carbamidomethyl); K8(iTRAQ8plex)	7.78e-05	37.58	0.0114613	2	1575.9	-0.995491	0
iPAVIEVVk	2	AGB06243.1;XP_023731239.1	N-Term(iTRAQ8plex); K9(iTRAQ8plex)	5.208e-05	35.66	0.0105398	3	1576.03	0.329993	0
nELNQGLDTLR	1	XP_023744615.1	N-Term(iTRAQ8plex)	1.978e-07	22.25	0.290385	2	1576.86	-1.39634	0	1.01495	1.08611	1.05608	0.855529	1.079	0.983064	0.305001
yHPGYFGk	19	XP_023756252.1;XP_023765061.1	N-Term(iTRAQ8plex); K8(iTRAQ8plex)	0.0005681	31.57	0.0403695	3	1576.87	-0.160027	0
dETTTQLLVPR	1	PLY71744.1	N-Term(iTRAQ8plex)	0.0001011	8.58	8.00158	2	1576.89	0.923825	0	0.797017	0.905754	1.11691	0.842775	1.1366	2.04875	0.343245
nLAGTALVSTAVR	1	XP_023766539.1	N-Term(iTRAQ8plex)	0.0001244	9.27	6.16956	2	1576.92	-6.44451	0	0.884047	0.800608	1.25052	0.829241	1.14306	1.78539	0.43117
sFYPLITk	1	XP_023737660.1	N-Term(iTRAQ8plex); K8(iTRAQ8plex)	0.0008202	5.87	11.0128	2	1576.95	-1.02734	0	1.08748	1.166	0.991843	1.01995	0.92137	0.624601	0.154112
tHTmEGSSHDR	1	XP_023763087.1	N-Term(iTRAQ8plex); M4(Oxidation)	0.002834	24.38	0.0173258	4	1577.73	0.187542	0	0.528789	0.383179	1.31199	1.69029	1.14217	1.2275	0.141679
eSLIDGEINAGR	2	XP_023761983.1	N-Term(iTRAQ8plex)	8.654e-08	13.33	1.59096	2	1577.84	-2.25993	0	1.0273	1.14989	1.0282	0.937092	0.996069	0.777863	0.0985897
iAGGQQEVcGVR	1	XP_023761824.1	N-Term(iTRAQ8plex); C9(Carbamidomethyl)	5.708e-08	23	0.172158	2	1577.84	2.03083	0	0.938034	1.06312	1.07143	0.940799	1.06758	1.04246	0.90654
vEASGAIPVFQR	1	XP_023749340.1	N-Term(iTRAQ8plex)	1.395e-05	17.88	0.998758	2	1577.89	-2.26256	0	0.962325	1.13662	1.43054	0.728219	0.89183	1.31077	0.417232
lSNEELHk	4	XP_023728981.1	N-Term(iTRAQ8plex); K8(iTRAQ8plex)	8.799e-05	19.39	0.719826	2	1577.91	-1.26895	0	1.05772	0.929955	0.867144	1.22576	1.04547	0.805592	0.610174
aQAFVIIENLR	3	PLY66596.1	N-Term(iTRAQ8plex)	2.244e-07	64.15	2.15948e-05	3	1577.93	1.59509	0	0.818102	0.793597	1.11209	0.972029	1.10347	2.06766	0.259323
lIDLPGVDk	1	XP_023730659.1	N-Term(iTRAQ8plex); K9(iTRAQ8plex)	0.00231	21.09	0.378515	3	1577.97	0.0145068	0	1.1815	1.27031	1.07398	0.906073	0.804322	0.605498	0.0184105
aQIWDTAGQER	1	XP_023768314.1;XP_023760748.1;XP_023730274.1	N-Term(iTRAQ8plex)	6.116e-05	17.48	0.554704	2	1578.81	-1.7876	0
eFPADVVLGDGR	4	XP_023761943.1	N-Term(iTRAQ8plex)	5.962e-07	26.82	0.0915067	2	1578.84	-1.57052	0	0.872162	0.918429	1.05068	0.884799	1.06766	1.86147	0.346986
gLMDSGLTEVPR	1	PLY92953.1	N-Term(iTRAQ8plex)	1.008e-07	17.47	0.715347	2	1578.84	-6.41109	0	1.05843	1.39897	1.61435	0.599866	0.676732	0.960859	0.0352987
nVISEELESVR	1	XP_023730404.1	N-Term(iTRAQ8plex)	5.313e-05	14	1.91091	2	1578.86	-2.10654	0	1.06749	1.11376	1.05612	0.947971	0.96003	0.826721	0.0220323
sAFPQIEDIVR	3	XP_023741792.1	N-Term(iTRAQ8plex)	2.235e-05	33.53	0.0230676	3	1578.88	-0.182932	0	0.805919	0.910195	0.975509	0.899085	1.17988	1.96581	0.23513
gMIYPPLTNIR	5	XP_023756742.1	N-Term(iTRAQ8plex)	9.499e-05	28.88	0.0651628	3	1578.9	-1.30669	0	0.835985	0.772375	1.04906	0.910073	1.1397	2.1701	0.259155
lRPGVWEYVR	55	XP_023750764.1;XP_023742747.1	N-Term(iTRAQ8plex)	1.151e-05	32.93	0.0284207	3	1578.91	-0.370349	0
eFIPSILNVSR	1	XP_023734984.1	N-Term(iTRAQ8plex)	0.0005744	32.97	0.026747	3	1578.91	-1.42186	0	0.917698	0.927469	1.37367	0.756933	1.05435	1.5613	0.863113
eIFVYTAk	3	XP_023736470.1	N-Term(iTRAQ8plex); K8(iTRAQ8plex)	0.0006154	10.85	4.24277	2	1578.94	0.351657	0	1.04211	0.931366	0.73301	1.29927	1.04036	0.702771	0.596439
eQLIQLVk	2	XP_023744823.1	N-Term(iTRAQ8plex); K8(iTRAQ8plex)	0.0005738	26.86	0.0929344	3	1579	-1.37946	0	1.02967	1.04442	0.909812	1.05485	1.00503	0.976078	0.738271
lQVLLVSAk	3	PLY93847.1	N-Term(iTRAQ8plex); K9(iTRAQ8plex)	1.964e-05	33.66	0.0110215	2	1579.04	-3.15723	0	1.09527	1.08884	0.831493	1.07975	1.00144	0.774908	0.694963
eNVSSEALEAAR	9	XP_023731016.1	N-Term(iTRAQ8plex)	1.766e-09	48.61	0.000462742	2	1579.82	-0.9511	0	1.01007	1.04936	0.960595	0.939915	0.961748	1.13701	0.931
vNTDESPSIASR	1	XP_023768424.1	N-Term(iTRAQ8plex)	2.096e-07	39.77	0.00369035	2	1579.82	-0.249354	0	0.876931	1.00557	1.05229	0.918103	1.16163	1.21818	0.316989
vIQMNVEESAR	1	PLY65799.1	N-Term(iTRAQ8plex)	4.03e-05	12.92	2.03436	2	1579.84	-0.844225	0	0.715388	0.735939	1.04023	0.750953	1.10703	3.518	0.333745
qVVNVPSFMVR	3	XP_023731307.1	N-Term(iTRAQ8plex)	7.441e-06	41.05	0.00436198	3	1579.89	-0.430446	0	0.861822	0.908964	1.01437	0.928892	1.11867	1.89153	0.266104
aSDAVAFYk	4	XP_023751759.1	N-Term(iTRAQ8plex); K9(iTRAQ8plex)	7.855e-06	25.18	0.165195	2	1579.89	-0.503341	0	0.959069	1.03785	0.95581	1.03895	1.06453	0.807747	0.879947
eITLGFVDLLR	4	P48706.2	N-Term(iTRAQ8plex)	9.797e-06	47.09	0.000933197	3	1579.93	-0.818195	0	1.07209	1.10326	1.23642	0.759853	0.940637	1.42866	0.671194
sIEGVPELk	4	XP_023761609.1;XP_023735658.1	N-Term(iTRAQ8plex); K9(iTRAQ8plex)	0.003243	20.06	0.447278	2	1579.96	6.35088	0
iQADDMDELAR	1	PLY63383.1	N-Term(iTRAQ8plex)	0.005628	8.98	1.72637	3	1580.78	-3.36709	0	0.978067	1.14983	1.56882	0.716099	0.788366	1.32797	0.331376
sLQSVEEEAER	1	XP_023757525.1	N-Term(iTRAQ8plex)	0.0003659	18.47	0.25033	2	1580.8	-3.57677	0	0.986311	0.990821	0.949695	1.03397	1.0682	1.04943	0.0101789
vTQSIDESLER	1	XP_023733188.1	N-Term(iTRAQ8plex)	6.576e-05	23.08	0.216497	2	1580.84	-0.41265	0	0.936985	0.965875	1.16819	0.881682	1.00926	1.57144	0.591605
sVLFAAVGTAGQR	1	XP_023761942.1	N-Term(iTRAQ8plex)	3.987e-06	27.39	0.0894621	3	1580.9	-4.8761	0	0.918192	0.843214	1.45231	0.802532	0.993119	1.72205	0.780233
aVLENPSDk	1	PLY67122.1	N-Term(iTRAQ8plex); K9(iTRAQ8plex)	0.002267	14.59	1.67339	2	1580.9	-4.69327	0	0.918051	1.02041	0.877856	0.921453	1.03657	1.89224	0.327377
eNVEVPSAk	2	XP_023758427.1	N-Term(iTRAQ8plex); K9(iTRAQ8plex)	2.211e-05	23.74	0.202881	2	1580.92	6.73456	0	1.08105	0.998859	0.843167	1.11043	1.05583	0.68094	0.875862
lLLDEEIk	1	PLY65891.1	N-Term(iTRAQ8plex); K8(iTRAQ8plex)	0.0007113	16.76	1.25885	2	1580.97	0.469678	0	1.06337	1.06781	1.02148	1.11207	0.90682	0.689807	0.294589
vVGSELIQk	2	XP_023733147.1;XP_023733422.1	N-Term(iTRAQ8plex); K9(iTRAQ8plex)	4.147e-05	21.66	0.394733	2	1580.98	0.238337	0
vTVVGLTGVk	2	XP_023746311.1	N-Term(iTRAQ8plex); K10(iTRAQ8plex)	0.000168	39.02	0.00380955	3	1581.02	0.800648	0	1.0343	0.986762	0.846077	1.1572	1.08188	0.633747	0.991783
sDEEHQFESk	8	XP_023735384.1;XP_023740921.1;XP_023754212.1	N-Term(Acetyl); K10(iTRAQ8plex)	0.0065	26.99	0.00969933	3	1581.73	-0.32369	0
gIDEMEAELDR	2	XP_023757486.1	N-Term(iTRAQ8plex)	2.423e-07	12.7	0.733048	2	1581.77	-0.160884	0	0.944724	0.936757	1.22465	0.9098	0.969212	1.43742	0.733306
eSIGEDTEEIR	3	XP_023735175.1	N-Term(iTRAQ8plex)	5.732e-08	40.34	0.00187714	2	1581.79	-0.340391	0	0.990793	1.02515	1.21286	0.755786	1.00409	1.46648	0.997211
nVLcLGFVEAR	1	XP_023745786.1	N-Term(iTRAQ8plex); C4(Carbamidomethyl)	8.651e-07	17.22	0.752044	2	1581.87	-1.16459	0	0.843796	1.07502	1.08073	0.927813	1.14246	1.08605	0.632448
lLHENYGk	3	XP_023747005.1	N-Term(iTRAQ8plex); K8(iTRAQ8plex)	0.0002227	24.33	0.212531	2	1581.92	-0.820546	0	0.986202	0.817281	0.841067	1.28237	1.16431	0.727084	0.37523
dVQELLEk	4	XP_023762864.1	N-Term(iTRAQ8plex); K8(iTRAQ8plex)	7.722e-05	23.57	0.285263	2	1581.93	-2.15278	0	1.19134	1.10957	0.87622	1.09246	0.887743	0.566274	0.307494
lFLPVTVGk	1	PLY98863.1	N-Term(iTRAQ8plex); K9(iTRAQ8plex)	0.0008408	18.66	0.275693	3	1582.02	0.181323	0	1.21609	1.15074	0.848196	0.995726	0.93094	0.588429	0.24124
dAGFGEVIAEDR	3	XP_023734784.1	N-Term(iTRAQ8plex)	2.27e-09	46.01	0.000535054	2	1582.8	-3.2076	0	1.04154	1.0897	0.994408	0.772101	0.991931	1.26343	0.832193
tIAmDGTEGLVR	4	XP_023762845.1	N-Term(iTRAQ8plex); M4(Oxidation)	0.001243	39.65	0.0035336	2	1582.84	-1.79412	0	0.956145	1.05602	1.21981	0.828406	0.925381	1.38463	0.876285
emPVIGGSGLFR	2	XP_023739791.1;PLY69233.1	N-Term(iTRAQ8plex); M2(Oxidation)	0.001	29.06	0.0494178	3	1582.85	-1.7648	0
fTMLQTWPVR	2	XP_023762008.1	N-Term(iTRAQ8plex)	0.0006589	17.59	0.77075	2	1582.87	-3.16798	0	1.02408	1.06414	1.20977	0.889441	0.924965	1.12848	0.273899
lNAFESLELSR	4	XP_023732055.1;XP_023771044.1;XP_023748560.1	N-Term(iTRAQ8plex)	1.078e-06	48.29	0.000734588	3	1582.87	0.102662	0
lLSGDVDQk	4	XP_023731140.1	N-Term(iTRAQ8plex); K9(iTRAQ8plex)	0.001072	34.25	0.0252187	2	1582.92	-2.31244	0	0.952804	1.19097	1.1014	1.09693	0.902322	0.539677	0.255283
dEGVNLVTk	2	PLY73890.1	N-Term(iTRAQ8plex); K9(iTRAQ8plex)	0.0002784	20.93	0.539233	2	1582.92	-1.2328	0	0.987598	1.01173	0.966528	1.03067	1.02975	0.937557	0.765553
dLNVSGDDAFAR	1	XP_023744931.1	N-Term(iTRAQ8plex)	1.219e-08	29.59	0.0213207	2	1583.79	-1.51041	0	1.05518	1.07347	1.08405	0.823971	1.02425	1.13436	0.447838
yGSAADNVIDVR	4	XP_023763883.1	N-Term(iTRAQ8plex)	7.03e-10	52.26	0.000205922	2	1583.83	1.03742	0	0.99182	1.0609	1.25714	0.751106	0.954341	1.26179	0.534803
iGIYNIEAcAR	3	PLY99881.1;PLY98161.1	N-Term(iTRAQ8plex); C9(Carbamidomethyl)	1.188e-05	19.06	0.489832	3	1583.85	-0.286532	0
iSYVVLDEADR	1	XP_023731014.1	N-Term(iTRAQ8plex)	0.0008125	7.1	7.59464	2	1583.85	-6.36372	0	0.826269	0.878477	1.15285	0.840351	1.13501	1.96172	0.362737
yVANNFPEVAR	1	XP_023771881.1	N-Term(iTRAQ8plex)	0.005055	8.79	5.24554	2	1583.85	2.66146	0	0.623769	0.645539	0.902426	0.763259	1.4125	3.25386	0.22184
gVcPVVGck	1	XP_023753820.1;PLY93049.1	N-Term(iTRAQ8plex); C3(Carbamidomethyl); C8(Carbamidomethyl); K9(iTRAQ8plex)	3.086e-05	17.58	0.90259	2	1583.88	-2.32443	0
gLDVDTVEk	1	XP_023767756.1	N-Term(iTRAQ8plex); K9(iTRAQ8plex)	9.069e-05	21.44	0.481281	2	1583.92	3.84742	0	1.05634	1.04926	1.06282	0.98299	0.97938	0.862464	0.0450558
vVEGMDVVk	18	XP_023730184.1;XP_023731458.1	N-Term(iTRAQ8plex); K9(iTRAQ8plex)	0.001959	41.18	0.00489636	3	1583.93	0.702318	0
iDMGVLAEk	1	XP_023751804.1	N-Term(iTRAQ8plex); K9(iTRAQ8plex)	0.001624	22.18	0.398314	3	1583.93	-2.07214	0	1.29305	1.07352	0.844674	1.03644	0.885574	0.59482	0.274975
lLNPTELINPR	1	XP_023745694.1	N-Term(iTRAQ8plex)	2.073e-06	46.91	0.00132713	3	1583.94	0.124184	0	0.870274	0.911161	1.1125	0.894657	1.0846	1.78779	0.360019
vIcQGITGk	4	XP_023736465.1	N-Term(iTRAQ8plex); C3(Carbamidomethyl); K9(iTRAQ8plex)	4.56e-05	30.67	0.0535649	2	1583.94	2.72495	0	1.08299	1.10155	0.994892	0.993613	0.959833	0.81337	0.0994218
lESSLADLk	1	XP_023763820.1	N-Term(iTRAQ8plex); K9(iTRAQ8plex)	8.762e-06	32.7	0.0341284	2	1583.95	0.531535	0	1.1162	1.03929	0.978247	1.05473	0.944546	0.750321	0.259456
lIVSAETDk	1	XP_023767281.1	N-Term(iTRAQ8plex); K9(iTRAQ8plex)	0.001963	11.44	4.56158	3	1583.95	1.17812	0	1.08499	1.06657	0.911842	0.995636	0.995835	0.944633	0.501376
kPGAPHNVR	1	XP_023737481.1	N-Term(iTRAQ8plex); K1(iTRAQ8plex)	0.0008475	16.47	1.30971	4	1583.96	-1.02473	0	1.10042	1.22434	0.95786	1.04125	0.780415	0.930282	0.17643
lPLQDVYk	20	XP_023751502.1;XP_023766637.1	N-Term(iTRAQ8plex); K8(iTRAQ8plex)	0.002447	39.52	0.00586353	3	1583.96	-0.582561	0
iGLFGGAGVGk	42	PLY96956.1;XP_023762845.1	N-Term(iTRAQ8plex); K11(iTRAQ8plex)	2.454e-07	52.19	0.000272381	3	1583.97	0.0475471	0
eMMQNPDFIR	1	XP_023762619.1	N-Term(iTRAQ8plex)	4.775e-05	6.4	3.09267	2	1584.78	-2.60471	0	1.02386	1.04707	0.979808	0.996781	1.04513	0.88046	0.462374
tcESQSHk	7	XP_023769577.1	N-Term(iTRAQ8plex); C2(Carbamidomethyl); K8(iTRAQ8plex)	0.0001629	20.61	0.263729	3	1584.82	-0.84246	0	1.029	0.353543	0.813757	1.15401	1.48389	0.768518	0.232709
lADGLFLEScR	2	XP_023756151.1	N-Term(iTRAQ8plex); C10(Carbamidomethyl)	7.915e-05	20.26	0.325894	3	1584.84	0.740085	0	1.0571	1.04661	1.06975	0.912319	0.957196	1.10495	0.320688
eGVSSAGIEk	2	XP_023763241.1	N-Term(iTRAQ8plex); K10(iTRAQ8plex)	2.03e-06	39.83	0.00731064	2	1584.89	-6.55958	0	1.06793	1.09638	1.16427	0.99382	0.901887	0.593432	0.0877335
lDTMAAQVk	2	XP_023750461.1	N-Term(iTRAQ8plex); K9(iTRAQ8plex)	0.0004036	23.21	0.372473	3	1584.92	-1.76322	0	1.08695	1.12356	0.947307	1.01005	0.956844	0.760931	0.19754
tPLENLEPVLR	4	XP_023751690.1;PLY89552.1;XP_023732423.1	N-Term(iTRAQ8plex)	7.249e-07	45.12	0.00244704	3	1584.92	-1.26932	0
lcLGEAVSk	1	PLY75694.1	N-Term(iTRAQ8plex); C2(Carbamidomethyl); K9(iTRAQ8plex)	0.0005524	16.61	1.73964	3	1584.92	0.435626	0	1.11156	1.16125	0.888095	1.00669	0.93781	0.777795	0.247073
mLLTLEEk	2	XP_023731307.1	N-Term(iTRAQ8plex); K8(iTRAQ8plex)	0.0001794	24.99	0.21347	2	1584.95	-0.139539	0	1.23955	1.26336	1.05064	0.86403	0.805588	0.607005	0.0143951
vVAAGANPVLITR	1	XP_023750277.1	N-Term(iTRAQ8plex)	0.001249	21.34	0.380478	2	1584.98	2.61432	0	0.964517	0.953636	1.02874	0.976022	1.0081	1.50284	0.354622
vNPEGVAYYNR	2	PLY83398.1	N-Term(iTRAQ8plex)	1.93e-06	16.63	0.598579	2	1585.83	-0.73002	0	1.17919	1.24469	1.04351	0.84811	0.781109	0.562391	0.0153037
sLGETVANFTSR	2	XP_023736535.1	N-Term(iTRAQ8plex)	3.347e-06	24.63	0.14807	3	1585.86	4.74511	0	1.05594	0.956285	0.950408	1.08719	1.00106	0.958089	0.614205
dFVLELNk	2	XP_023729076.1;PLY69719.1	N-Term(iTRAQ8plex); K8(iTRAQ8plex)	0.0004741	27.08	0.137707	2	1585.94	-3.40293	0
eFLSIIQk	3	XP_023762675.1	N-Term(iTRAQ8plex); K8(iTRAQ8plex)	0.0007108	27.08	0.077962	3	1585.98	2.97514	0	1.16926	1.32302	0.952817	0.845459	0.898944	0.520715	0.0694421
mAENLTEGDFR	1	XP_023737461.1	N-Term(iTRAQ8plex)	3.749e-06	17.94	0.17837	2	1586.78	-1.26191	0	0.964161	0.948612	0.934493	1.0151	1.08965	1.28812	0.0906193
dVVFEYPITEA	2	XP_023770946.1;XP_023734258.1	N-Term(iTRAQ8plex)	0.003164	18.97	0.386634	2	1586.83	1.87009	0
fVYcNDLVPR	1	XP_023748409.1	N-Term(iTRAQ8plex); C4(Carbamidomethyl)	0.0003642	13.33	1.46322	2	1586.83	1.44428	0	0.83791	0.708366	0.944248	1.05472	1.2134	1.89231	0.104305
fAAGTEAIAk	6	XP_023737055.1	N-Term(iTRAQ8plex); K10(iTRAQ8plex)	3.435e-07	37.61	0.00991736	2	1586.94	1.73992	0	0.984298	1.08726	0.991507	1.05625	0.99783	0.885104	0.530427
mVISASGAVk	2	XP_023754231.1;XP_023767261.1	N-Term(iTRAQ8plex); M1(Oxidation); K10(iTRAQ8plex)	6.152e-06	26.01	0.146482	2	1586.94	1.38238	0
eVVLEYVk	1	PLY92953.1	N-Term(iTRAQ8plex); K8(iTRAQ8plex)	0.002014	12.06	3.2204	2	1586.95	-4.09572	0	1.15304	1.32626	1.04735	0.904943	0.743467	0.8265	0.0201056
yMAccLmYR	1	XP_023764450.1;XP_023758361.1;XP_023757910.1;XP_023755786.1;XP_023754870.1;XP_023744827.1;XP_023752223.1	N-Term(iTRAQ8plex); C4(Carbamidomethyl); C5(Carbamidomethyl); M7(Oxidation)	0.005768	10.41	0.450407	2	1587.71	-1.59953	0
dSGSNENSFGNR	1	XP_023757456.1	N-Term(iTRAQ8plex)	5.766e-09	36.16	0.0016584	2	1587.73	-1.20568	0	0.897652	1.0779	1.10401	0.804322	1.08642	1.48098	0.662061
eNAEEFYPER	1	XP_023767878.1	N-Term(iTRAQ8plex)	1.293e-05	19.55	0.120345	2	1587.76	1.71889	0	0.883983	0.985045	0.88129	0.949869	1.16997	1.51162	0.153348
iTDSTELADYR	1	XP_023770167.1	N-Term(iTRAQ8plex)	3.346e-06	22.58	0.110968	2	1587.81	-5.20971	0	0.830762	0.763352	1.11649	0.874124	1.19043	2.0714	0.273044
vIIFGDMGk	1	XP_023766695.1	N-Term(iTRAQ8plex); K9(iTRAQ8plex)	0.005775	15.84	1.4399	3	1587.94	0.369017	0	1.25439	1.32534	0.900799	0.887065	0.827333	0.542993	0.0731695
gLVDAEVTEVPR	1	XP_023766506.1	N-Term(iTRAQ8plex)	1.369e-08	30.83	0.0436148	2	1588.88	-4.85784	0	0.447332	0.430227	0.706006	1.18436	1.50618	3.19374	0.0850299
vLVELAELQDR	2	XP_023769167.1	N-Term(iTRAQ8plex)	2.892e-06	51.25	0.00049718	3	1588.92	-1.79505	0	0.898256	0.821986	1.15177	0.955299	1.06699	1.71998	0.324527
lAVLLLSGGQGTR	1	XP_023766885.1	N-Term(iTRAQ8plex)	1.255e-06	41.37	0.00371294	3	1588.97	0.386564	0	1.03779	0.664579	1.17275	0.883549	1.0984	1.82404	0.390567
iNPLAPLDk	1	XP_023753587.1;PLY93258.1	N-Term(iTRAQ8plex); K9(iTRAQ8plex)	0.002098	23.08	0.234949	2	1588.99	1.48955	0
qLLESDDFYR	1	PLY92416.1	N-Term(iTRAQ8plex)	0.0002001	28.27	0.0333617	2	1589.8	-4.9811	0	0.897003	0.946212	0.926756	1.08019	1.0913	1.32061	0.0390845
eAVPMIVEQNR	2	XP_023763874.1	N-Term(iTRAQ8plex)	4.135e-05	25.45	0.143549	3	1589.86	-0.263989	0	0.656035	0.616792	0.951365	0.879187	1.33181	2.9763	0.200914
mNFAEIEk	9	XP_023759438.1	N-Term(iTRAQ8plex); K8(iTRAQ8plex)	0.001687	26.53	0.129174	3	1589.88	0.0621366	0	1.03942	1.17283	0.909841	1.05346	0.997381	0.577557	0.383443
aVMSELFGk	1	XP_023754177.1	N-Term(iTRAQ8plex); K9(iTRAQ8plex)	0.0005483	26.98	0.13009	3	1589.92	1.70465	0	1.11748	1.16989	0.823782	1.02433	0.97951	0.655127	0.395543
gIPAISAVMGTIR	4	XP_023755683.1	N-Term(iTRAQ8plex)	2.455e-09	69.34	7.46205e-06	3	1589.93	-1.81593	0	0.899355	0.735548	0.907913	0.944038	1.0991	2.41616	0.245973
gVAIGNPLLk	2	XP_023753575.1	N-Term(iTRAQ8plex); K10(iTRAQ8plex)	9.827e-07	37.01	0.00744512	2	1590.02	-0.676013	0	1.05346	1.14254	0.836014	1.05376	1.03412	0.633771	0.563214
fPPLVAPIk	1	PLY75694.1	N-Term(iTRAQ8plex); K9(iTRAQ8plex)	0.001347	15.85	0.806049	3	1590.03	2.19973	0	1.12086	1.08397	0.920892	0.996137	0.926536	0.999504	0.361256
qDVGFYDTDAR	1	XP_023758360.1;XP_023772952.1	N-Term(iTRAQ8plex)	1.487e-05	8.16	1.90946	2	1590.76	-5.21315	0
nTENTPGSTPIR	1	XP_023752796.1	N-Term(iTRAQ8plex)	0.0003096	11.25	2.39966	2	1590.84	1.21735	0	0.909307	0.955806	0.96647	0.873767	1.18809	1.51823	0.252775
gLNELVFEPLR	1	XP_023747085.1	N-Term(iTRAQ8plex)	2.101e-05	1.84	41.4057	2	1590.91	-2.02281	0	0.995465	0.907457	1.24394	0.703981	1.03166	1.9199	0.676132
iIGGGLPVGAYGGR	4	XP_023771544.1	N-Term(iTRAQ8plex)	8.702e-06	28.58	0.0809172	3	1590.93	0.264636	0	0.897334	0.849886	1.18259	0.830225	1.0625	1.96335	0.440424
iVFLVDNTPIR	4	ABB21832.1	N-Term(iTRAQ8plex)	3.254e-05	38.04	0.00743567	3	1590.95	-1.26585	0	1.01877	0.773515	0.992325	1.04	1.05996	1.61791	0.203258
nDEFYSFPIR	1	PLY85029.1	N-Term(iTRAQ8plex)	0.002997	2.64	10.4	2	1591.8	-2.91257	0	1.0666	1.03111	0.869051	1.07813	1.01197	0.870516	0.982219
nPVNFNVDNVR	1	XP_023758549.1	N-Term(iTRAQ8plex)	2.874e-06	35.62	0.0104454	2	1591.85	-1.85832	0	1.11716	1.07933	0.932548	0.941243	0.954946	1.08815	0.546186
ySDGFPVAk	1	XP_023744823.1	N-Term(iTRAQ8plex); K9(iTRAQ8plex)	6.279e-05	20.09	0.572022	2	1591.89	-4.56374	0	1.0249	1.07749	0.978379	1.07689	0.991117	0.701973	0.425837
fADENFIk	55	XP_023730184.1;XP_023731458.1	N-Term(iTRAQ8plex); K8(iTRAQ8plex)	0.0001037	41.81	0.00391549	2	1591.89	-1.04261	0
dSIVLTGGPSWR	1	XP_023755882.1	N-Term(iTRAQ8plex)	5.724e-05	13.11	2.83907	2	1591.89	9.86568	0	0.903899	0.978463	0.902509	1.03315	1.12099	1.30124	0.0541399
fGEAVWFk	25	XP_023773103.1	N-Term(iTRAQ8plex); K8(iTRAQ8plex)	0.002038	32.34	0.0348025	3	1591.91	0.290127	0	1.12973	1.03906	0.906099	1.1573	0.880411	0.783118	0.548953
vVVLWTANTER	1	XP_023766960.1	N-Term(iTRAQ8plex)	3.496e-05	30.24	0.0553076	2	1591.91	-1.17851	0	0.801293	0.902365	1.04936	0.906627	1.1629	1.87276	0.253935
aIcTEAGLLALR	1	XP_023733147.1;XP_023733422.1	N-Term(iTRAQ8plex); C3(Carbamidomethyl)	1.393e-08	23.44	0.25317	2	1591.92	5.74413	0
eNFIYVAk	4	XP_023765200.1;XP_023745234.1	N-Term(iTRAQ8plex); K8(iTRAQ8plex)	6.038e-05	42.2	0.00356715	2	1591.93	-0.731491	0
vEITPEAPk	8	XP_023728441.1	N-Term(iTRAQ8plex); K9(iTRAQ8plex)	6.682e-05	36.05	0.0145263	2	1591.95	-1.67164	0	1.25118	1.25982	1.05592	0.855242	0.768065	0.513077	0.0175828
lEVVVISPk	3	XP_023750101.1	N-Term(iTRAQ8plex); K9(iTRAQ8plex)	1.252e-05	36.79	0.00862774	2	1592.02	0.0052078	0	1.09614	1.09721	0.851507	1.02126	0.977592	0.819162	0.500533
nHYVEGGDAGNR	4	XP_023772473.1;XP_023731106.1;XP_023754381.1	N-Term(iTRAQ8plex)	1.122e-05	35.35	0.00325293	3	1592.77	-1.31956	0
rGHVFEEMQR	1	XP_023756040.1	N-Term(iTRAQ8plex)	0.001025	14.1	1.1185	4	1592.82	-2.53928	1	0.695454	0.584871	1.00425	0.727018	1.15562	4.06492	0.311938
gLcAIAQAESLR	11	XP_023736475.1;XP_023728669.1	N-Term(iTRAQ8plex); C3(Carbamidomethyl)	4.444e-08	69.27	6.03943e-06	3	1592.87	-1.35506	0
aVLQLAEIk	2	XP_023743603.1	N-Term(iTRAQ8plex); K9(iTRAQ8plex)	0.0001082	27.88	0.0540926	3	1593.02	-0.239864	0	1.10445	1.16158	0.885503	0.995666	0.990552	0.636163	0.292782
aLGDIIGVVk	1	XP_023730901.1	N-Term(iTRAQ8plex); K10(iTRAQ8plex)	0.0005569	15.14	1.01657	3	1593.02	-0.246142	0	1.18974	1.11969	0.801108	1.06545	0.881079	0.837148	0.475591
mLDFDFLcGR	1	XP_023765695.1;XP_023733164.1	N-Term(iTRAQ8plex); M1(Oxidation); C8(Carbamidomethyl)	0.005493	3.76	5.44841	2	1593.77	-3.1797	0
nVGENLTEEER	1	PLY94616.1	N-Term(iTRAQ8plex)	3.031e-06	35.68	0.00527272	2	1593.8	0.581555	0	1.0937	1.03781	1.13067	0.980788	0.885688	0.971885	0.0253533
mNcISGLPNQR	3	PLY97663.1	N-Term(iTRAQ8plex); C3(Carbamidomethyl)	3.856e-07	36.8	0.00479493	2	1593.81	-1.7281	0	0.929725	1.00698	1.0047	0.956564	1.0748	1.13035	0.268412
aLTMEDLVLER	1	XP_023737665.1	N-Term(iTRAQ8plex)	6.181e-07	17.34	0.92712	2	1593.88	1.05372	0	0.882004	0.827231	0.96651	0.870812	1.14338	2.21741	0.277589
tIEAVPDLk	2	XP_023738768.1	N-Term(iTRAQ8plex); K9(iTRAQ8plex)	0.000918	12.2	2.94049	2	1593.97	0.382527	0	1.12489	1.12552	0.908582	1.07056	0.912475	0.665399	0.285759
vVILGDGNAk	1	PLY81005.1	N-Term(iTRAQ8plex); K10(iTRAQ8plex)	4.601e-05	25.93	0.126359	2	1593.97	-2.22725	0	0.989414	1.11627	1.09054	1.05999	0.937541	0.710024	0.211404
sGNTIPVGLk	1	XP_023750930.1	N-Term(iTRAQ8plex); K10(iTRAQ8plex)	0.001676	18.91	0.650998	2	1593.98	-0.229838	0	1.08098	1.15222	0.983779	0.973689	0.992714	0.603885	0.18723
qETAEEGEEIR	1	XP_023743673.1	N-Term(iTRAQ8plex)	1.34e-07	21.97	0.0898993	2	1594.79	-0.573984	0	0.810281	1.02291	1.11413	0.716871	1.07442	2.31328	0.476833
vGAATETELEDR	1	XP_023738113.1	N-Term(iTRAQ8plex)	1.199e-06	14.77	0.838567	2	1594.82	-2.18953	0	0.701991	0.671567	0.850057	0.765895	1.27111	3.53719	0.261
aQLGEIFELDR	7	Q332V1.1	N-Term(iTRAQ8plex)	2.811e-06	51.3	0.00034508	3	1594.87	-1.3969	0	0.960938	0.914316	0.924511	0.876042	1.10854	1.5115	0.280507
ySLDEALQPVR	1	CDL93466.2	N-Term(iTRAQ8plex)	1.864e-06	11.34	3.51465	2	1594.87	-4.85848	0	0.876731	0.832793	0.925085	0.936109	1.20986	1.8275	0.167414
gEIPYENSLLR	1	XP_023749712.1	N-Term(iTRAQ8plex)	0.000153	13.27	2.19004	2	1594.87	-4.09308	0	0.853356	0.758107	0.99966	0.833159	1.19474	2.40735	0.275006
nINVEGTLFQR	1	XP_023765376.1	N-Term(iTRAQ8plex)	0.0009771	5.48	13.9729	2	1594.89	1.25869	0	1.06468	1.16214	1.02094	0.979423	0.943486	0.712675	0.0942723
aPLGEDAEGk	1	XP_023739135.1	N-Term(iTRAQ8plex); K10(iTRAQ8plex)	0.005982	17.8	0.84224	2	1594.89	-1.15138	0	0.86531	0.932449	0.939276	0.844976	1.06832	2.37926	0.340067
gmIYPPLTNIR	1	XP_023756742.1	N-Term(iTRAQ8plex); M2(Oxidation)	6.582e-05	15.43	1.43352	2	1594.9	2.51545	0	0.856389	0.800792	1.09362	0.88295	1.06925	2.34163	0.332601
yVLSEPTNLVR	1	XP_023745589.1	N-Term(iTRAQ8plex)	1.54e-05	23.74	0.213236	3	1594.91	-2.15161	0	0.821111	0.767381	1.18283	0.931646	1.1471	1.89982	0.278463
tLYDFTVk	2	XP_023752785.1	N-Term(iTRAQ8plex); K8(iTRAQ8plex)	0.002569	2.21	31.772	2	1594.94	5.0702	0	1.1833	1.1761	0.849825	1.05615	0.889991	0.556696	0.268655
vLSLIEQGk	7	XP_023749643.1	N-Term(iTRAQ8plex); K9(iTRAQ8plex)	0.004136	26.31	0.14875	3	1595	1.32187	0	0.961484	1.08753	0.906224	1.16078	1.01417	0.717703	0.889479
vSVNDIVIk	1	XP_023754568.1;PLY92430.1	N-Term(iTRAQ8plex); K9(iTRAQ8plex)	0.001853	11.11	4.81715	2	1595	-1.9989	0
lADGTLVAVk	1	XP_023759826.1	N-Term(iTRAQ8plex); K10(iTRAQ8plex)	0.0007905	12.37	3.65909	2	1595	2.73989	0	1.16983	1.10771	0.896984	1.01539	0.915107	0.774179	0.221398
iGGGVFPVIk	2	XP_023734800.1	N-Term(iTRAQ8plex); K10(iTRAQ8plex)	0.005118	21.79	0.356935	2	1595.01	-3.30697	0	1.10311	1.12035	0.857891	1.03831	0.990531	0.692348	0.431811
nTTAYENYcR	3	PLY95719.1	N-Term(iTRAQ8plex); C9(Carbamidomethyl)	2.579e-06	22.62	0.0371971	2	1595.74	0.41132	0	0.993281	0.808044	0.784608	1.03336	1.26804	1.06556	0.0577942
qMSAPEQESER	1	PLY76478.1	N-Term(iTRAQ8plex)	0.004794	32.3	0.00585899	2	1595.76	-1.69034	0	0.718347	0.873076	1.02803	0.721368	1.02007	3.5283	0.379261
gIEEMEAELDR	1	XP_023772755.1	N-Term(iTRAQ8plex)	2.162e-06	20.22	0.13356	2	1595.78	-3.54094	0	0.896784	0.969726	0.93906	0.994833	1.06058	1.63853	0.223175
dLDAVFLNDNR	3	XP_023739629.1	N-Term(iTRAQ8plex)	6.094e-08	24.31	0.103235	2	1595.83	-3.64275	0	1.11724	1.11483	1.16262	0.786373	0.912359	0.838938	0.00197734
qVVNVPSFmVR	2	XP_023731307.1	N-Term(iTRAQ8plex); M9(Oxidation)	0.003469	27.14	0.0848134	3	1595.89	-0.720137	0	0.803424	0.801645	1.09367	0.886068	1.16738	2.13179	0.27223
eLGADEIIk	1	XP_023754778.1	N-Term(iTRAQ8plex); K9(iTRAQ8plex)	0.0006633	26.16	0.167656	2	1595.94	-0.931995	0	1.10509	1.07851	0.917953	1.08237	0.94128	0.717526	0.377876
lDDALEALk	1	XP_023751484.1	N-Term(iTRAQ8plex); K9(iTRAQ8plex)	0.0019	22.62	0.374979	3	1595.95	1.04826	0	1.29221	1.21943	0.868703	1.00241	0.812581	0.468645	0.147154
dVNAAVGTIk	2	XP_023757910.1	N-Term(iTRAQ8plex); K10(iTRAQ8plex)	6.07e-05	40.54	0.00626987	3	1595.96	-1.51377	0	1.11384	1.05867	0.847603	1.12359	0.987589	0.565772	0.572801
eNVTVAQVk	1	PLY89751.1	N-Term(iTRAQ8plex); K9(iTRAQ8plex)	3.892e-05	31.05	0.0589319	2	1595.96	0.680803	0	1.13074	1.14492	0.90759	0.959386	0.998825	0.650704	0.226964
lITVTPDTk	3	XP_023760047.1	N-Term(iTRAQ8plex); K9(iTRAQ8plex)	0.001282	34.8	0.0212089	2	1595.98	-0.545186	0	1.05849	1.10395	0.974719	1.12468	0.973421	0.527634	0.404666
nTAAELGQYGIR	2	XP_023736808.1;XP_023737513.1	N-Term(iTRAQ8plex)	5.941e-05	14.5	1.48312	2	1596.86	-0.355671	0
fYSLPALNDPR	5	PLY80353.1	N-Term(iTRAQ8plex)	0.002381	36.27	0.00943011	2	1596.87	-1.49712	0	0.815937	0.929282	1.04326	0.957822	1.13796	1.77771	0.232513
aSGGFGGFIINPR	3	PLY84297.1;XP_023755390.1	N-Term(iTRAQ8plex)	5.993e-10	67.42	8.21443e-06	3	1596.88	-0.492036	0
sSNVLLFEDLR	2	XP_023743064.1	N-Term(iTRAQ8plex)	7.176e-07	25.53	0.145967	2	1596.89	-0.822785	0	0.94284	1.01185	1.0971	0.961637	1.04966	1.10051	0.756704
yLSDVQALDLR	1	XP_023762699.1	N-Term(iTRAQ8plex)	1.577e-06	11.23	3.43153	2	1596.88	-3.64491	0	0.809441	0.851814	0.950079	0.935463	1.21899	1.92066	0.174347
iLYSENDVLAR	3	XP_023749004.1	N-Term(iTRAQ8plex)	4.95e-07	28.64	0.0732419	2	1596.89	-0.12854	0	0.815954	0.902555	1.05063	0.943797	1.22133	1.84943	0.207665
gLEYLHEk	3	XP_023743064.1;XP_023764300.1;XP_023740066.1	N-Term(iTRAQ8plex); K8(iTRAQ8plex)	7.69e-05	36.8	0.0119717	2	1596.91	-4.19894	0
vTRPHGNTGVVR	2	PLY79849.1	N-Term(iTRAQ8plex)	2.095e-06	26.96	0.115386	4	1596.92	-2.67958	0	0.752024	0.593953	0.643059	1.52865	1.00238	1.65787	0.0235318
iAAAVADETk	1	XP_023740942.1	N-Term(iTRAQ8plex); K10(iTRAQ8plex)	0.0001521	27.42	0.129601	3	1596.94	-0.373259	0	1.04235	1.10226	0.990724	1.00453	0.981824	0.822783	0.172927
tVDNDLALk	1	XP_023732055.1;XP_023771044.1;XP_023748560.1	N-Term(iTRAQ8plex); K9(iTRAQ8plex)	3.279e-05	21.48	0.515985	2	1596.94	0.520483	0
sLVANEEFQHILR	1	XP_023765251.1;XP_023773016.1	N-Term(Acetyl)	1.402e-08	101.62	2.54113e-09	2	1597.83	-0.258449	0
nTALHYAAGYGR	6	XP_023770619.1;XP_023730574.1	N-Term(iTRAQ8plex)	1.941e-09	41.52	0.00276592	2	1597.84	0.727306	0
tVASAITEAFQR	2	XP_023740111.1	N-Term(iTRAQ8plex)	0.0001637	18.42	0.686307	2	1597.88	-3.88481	0	0.828638	0.817808	1.14518	0.797365	1.18767	2.00893	0.342919
dIMELQLk	1	PLY86820.1	N-Term(iTRAQ8plex); K8(iTRAQ8plex)	0.0002438	24.94	0.213057	2	1597.94	-2.4369	0	0.992467	1.07157	1.17939	0.996824	0.942674	0.843237	0.0946357
nLDLVPIVGPTR	2	XP_023755915.1	N-Term(iTRAQ8plex)	0.0006812	26.19	0.153278	3	1597.95	-3.90937	0	0.817153	0.817066	0.998031	0.836539	1.20298	2.29539	0.26873
aSNPFVNLk	33	XP_023732800.1;XP_023771538.1;XP_023753970.1;XP_023747187.1;XP_023728970.1	N-Term(iTRAQ8plex); K9(iTRAQ8plex)	0.0001614	33.1	0.0317132	2	1597.95	0.977281	0
fMDVDGNILDR	2	PLY87858.1	N-Term(iTRAQ8plex)	9.093e-06	30.68	0.0169731	3	1598.81	-3.78856	0	0.856461	1.02214	1.14469	0.838972	1.091	1.45372	0.574921
eFFISGGDGLPR	1	XP_023758135.1	N-Term(iTRAQ8plex)	0.003575	19.34	0.394639	2	1598.84	-4.42278	0	0.735024	0.716917	0.972464	1.20687	1.15244	1.86505	0.0692818
lPLWPSPEEAR	2	XP_023751000.1	N-Term(iTRAQ8plex)	2.34e-05	21.38	0.384996	3	1598.88	-0.921004	0	0.88459	0.874309	1.15067	0.827523	1.07512	2.03422	0.417268
eSTPLQSTk	1	XP_023739458.1	N-Term(iTRAQ8plex); K9(iTRAQ8plex)	1.378e-05	17.54	1.19991	2	1598.92	1.81649	0	1.04695	1.05461	0.842921	0.986593	1.08537	0.972355	0.691232
mLGQTLVTk	1	XP_023733409.1;XP_023745538.1	N-Term(iTRAQ8plex); K9(iTRAQ8plex)	2.77e-05	16.24	1.23477	2	1598.97	-2.59663	0
sVEEGEcNSER	1	XP_023730636.1	N-Term(iTRAQ8plex); C7(Carbamidomethyl)	0.001891	17.24	0.0387038	2	1599.72	0.967155	0	0.944589	0.72584	0.804954	0.896944	1.24484	2.21259	0.191342
dHADTIEHSDR	1	XP_023732831.1	N-Term(iTRAQ8plex)	4.206e-05	32.11	0.00633632	3	1599.76	-2.4278	0	1.24935	0.786675	1.20297	0.951909	0.831238	1.36293	0.8939
dDVGGNMVDAFR	1	XP_023758872.1;XP_023741379.1	N-Term(iTRAQ8plex)	0.0007191	3.98	4.97931	2	1599.77	-1.87507	0
eVEEEEFQTR	2	XP_023737627.1	N-Term(iTRAQ8plex)	4.012e-07	29.86	0.0167824	2	1599.78	1.38711	0	1.05112	0.951572	1.04667	0.97302	1.0089	1.15225	0.67995
vPPNSANLQEAR	2	XP_023743725.1	N-Term(iTRAQ8plex)	0.0001151	28.52	0.0743096	3	1599.88	-0.391998	0	1.13747	1.08468	1.31371	0.744847	0.815452	1.2892	0.28251
aSHVYSEAk	2	XP_023765701.1	N-Term(iTRAQ8plex); K9(iTRAQ8plex)	0.004354	3	33.5545	3	1599.89	-0.742102	0	1.22623	0.998775	1.34316	0.909759	0.727115	0.797641	0.0297156
sVTVPENTPVPR	1	XP_023729571.1	N-Term(iTRAQ8plex)	0.001078	9.83	7.65381	2	1599.9	2.05577	0	0.879043	0.724888	1.02421	0.911239	1.14844	2.26302	0.255123
vVEGmDVVk	3	XP_023730184.1;XP_023731458.1	N-Term(iTRAQ8plex); M5(Oxidation); K9(iTRAQ8plex)	0.003089	29.44	0.0861753	3	1599.93	1.43205	0
dQIIEFVk	2	XP_023756424.1	N-Term(iTRAQ8plex); K8(iTRAQ8plex)	2.627e-05	41.68	0.00457783	2	1599.95	-3.23615	0	1.01938	1.18017	0.983682	0.962711	0.970057	0.805899	0.140328
dVIcSAAEk	1	XP_023730323.1	N-Term(iTRAQ8plex); C4(Carbamidomethyl); K9(iTRAQ8plex)	2.655e-07	37.99	0.00922151	2	1600.88	-2.21219	0	1.12687	1.20239	1.0227	1.00188	0.836973	0.678171	0.0599681
nIPGVEVANVER	5	XP_023757994.1	N-Term(iTRAQ8plex)	3.283e-07	58.78	8.27051e-05	3	1600.89	-1.28379	0	0.93289	0.962035	1.13839	0.87229	1.00253	1.30307	0.75272
hAELEEHk	4	XP_023761140.1	N-Term(iTRAQ8plex); K8(iTRAQ8plex)	0.000188	18.16	0.959311	3	1600.89	-0.449591	0	1.21281	1.08001	0.950957	1.04761	0.857133	0.490197	0.191462
iGDNDLIGNIPR	1	XP_023739531.1	N-Term(iTRAQ8plex)	1.447e-05	5.5	17.9813	2	1600.89	-2.68605	0	0.777233	0.752076	1.26157	0.79481	1.15042	2.40225	0.370606
dLPVDLAEGVLR	2	XP_023739087.1	N-Term(iTRAQ8plex)	1.252e-06	37.66	0.0122548	3	1600.92	-1.55909	0	0.943651	0.938412	1.22616	0.838937	1.02195	1.58595	0.667786
aNLMVGNVLPLR	4	XP_023764218.1	N-Term(iTRAQ8plex)	3.579e-08	62.58	3.69064e-05	3	1600.95	-0.538327	0	0.849898	0.870058	0.957189	0.903154	1.16935	2.02381	0.236091
eAYAAGLLGk	2	PLY72785.1	N-Term(iTRAQ8plex); K10(iTRAQ8plex)	2.465e-05	33.4	0.0291851	2	1600.95	0.724086	0	1.13863	1.16294	0.979416	0.973772	0.914718	0.660939	0.0948225
vVGSEFVQk	1	XP_023731013.1	N-Term(iTRAQ8plex); K9(iTRAQ8plex)	9.036e-05	8.93	8.04091	2	1600.96	3.01154	0	1.07509	1.15804	0.942118	1.07645	0.938495	0.544218	0.297061
yIEDIVLk	9	XP_023728981.1	N-Term(iTRAQ8plex); K8(iTRAQ8plex)	0.0001596	34.18	0.022401	2	1600.97	-4.68546	0	1.01766	1.15411	0.889477	1.0555	0.949558	0.596996	0.388223
vEAPVVIVTGASR	2	XP_023736474.1	N-Term(iTRAQ8plex)	3.56e-06	15.05	1.87565	2	1601.95	-1.5583	0	0.879706	0.926453	1.22349	0.932773	1.02847	1.51035	0.519112
eYTmEDILIR	1	XP_023735353.1	N-Term(iTRAQ8plex); M4(Oxidation)	0.001416	4.66	11.3195	2	1602.83	-2.87265	0	0.721496	0.715318	1.09513	0.842518	1.22037	2.67448	0.268358
qFSLSSFETPR	2	XP_023752291.1;PLY94628.1	N-Term(iTRAQ8plex)	1.733e-07	46.93	0.00077863	3	1602.85	1.62391	0
aAIEGGATIVQLR	1	PLY84469.1	N-Term(iTRAQ8plex)	1.106e-08	44.72	0.00168306	3	1602.96	4.32947	0	0.838386	0.889358	1.36694	0.77678	1.04356	1.96097	0.594415
aGSLYAVTFGASR	7	XP_023764169.1	N-Term(iTRAQ8plex)	1.614e-07	45.2	0.00138616	3	1603.87	-2.61606	0	0.904803	0.880049	1.18595	0.85011	0.951814	1.6105	0.598442
yLSSILFDSVR	6	XP_023742603.1	N-Term(iTRAQ8plex)	0.0001257	39.95	0.00545241	3	1603.9	-0.595095	0	0.908734	0.785516	0.974923	1.00476	1.19021	1.61968	0.11538
yLSTVLFDSVR	2		N-Term(iTRAQ8plex)	8.3e-05	37.9	0.0084253	2	1603.9	-1.99472	0
dYLESLGAk	16	XP_023765365.1	N-Term(iTRAQ8plex); K9(iTRAQ8plex)	2.015e-06	35.11	0.0182679	2	1603.91	-0.57929	0	1.05093	1.13394	0.997485	1.08642	0.947133	0.608191	0.288759
vGFGSAVSGSk	7	XP_023730757.1	N-Term(iTRAQ8plex); K11(iTRAQ8plex)	3.908e-09	44.85	0.00194931	2	1603.93	4.5838	0	1.05422	0.992895	0.93541	1.04755	0.991855	0.717639	0.523267
sVFcILEk	4	XP_023771886.1	N-Term(iTRAQ8plex); C4(Carbamidomethyl); K8(iTRAQ8plex)	0.0001407	30.24	0.0553549	2	1603.93	-2.15087	0	1.07532	1.18552	0.920699	1.04704	0.96448	0.500696	0.297817
nLAVELAPFGIR	1	ABS87381.1	N-Term(iTRAQ8plex)	0.0005487	13.8	2.5304	2	1603.94	-4.83716	0	0.744197	0.793019	0.987952	1.06832	1.30154	1.4719	0.0340214
lLDEDPAIMQR	2	XP_023728300.1	N-Term(iTRAQ8plex)	0.0001344	27.09	0.0801279	3	1604.86	-2.79417	0	0.897243	0.863777	1.29086	0.862755	1.00446	1.83711	0.549824
qQAAEEAGEVLR	1	XP_023730041.1	N-Term(iTRAQ8plex)	2.082e-07	13.63	1.7904	2	1604.86	3.46056	0	1.00656	1.02772	0.972197	1.00112	1.05515	0.970362	0.831502
fSGSFPYQVLR	2	XP_023729707.1	N-Term(iTRAQ8plex)	1.411e-05	14.45	1.54875	2	1604.87	-2.4492	0	0.932373	0.939018	0.882322	1.10071	1.10938	1.17516	0.00205001
iSEEEYVk	12	XP_023739384.1;XP_023751397.1	N-Term(iTRAQ8plex); K8(iTRAQ8plex)	2.79e-05	34.52	0.0205906	2	1604.9	-0.427567	0
gIPALSAVMGTQR	2	XP_023741008.1;AAP72961.1	N-Term(iTRAQ8plex)	1.492e-06	46.41	0.00139536	3	1604.91	-2.80192	0
qADTGAIVSLLGR	2	PLY62046.1;PLY72953.1	N-Term(iTRAQ8plex)	3.114e-08	47.59	0.00104508	3	1604.92	-2.22444	0
lAFPQIEDIVR	1	PLY85441.1	N-Term(iTRAQ8plex)	0.0008235	11.4	4.17275	2	1604.93	-1.64042	0	0.763835	0.812528	1.03987	0.84451	1.24758	2.22115	0.246805
lDTETFGEFSR	1	XP_023751594.1	N-Term(iTRAQ8plex)	8.909e-07	20.05	0.219459	2	1605.81	2.02673	0	1.04203	1.10406	0.973168	0.956274	1.0097	0.924437	0.167129
nEEFYSFPLR	1	PLY99244.1	N-Term(iTRAQ8plex)	3.056e-06	13.16	1.15934	2	1605.82	-3.05476	0	1.04162	0.96479	0.943201	1.05989	1.07555	0.826531	0.964045
qPPDFQTAQNR	1	PLY75208.1	N-Term(iTRAQ8plex)	0.002704	8.5	4.10342	2	1605.83	0.0508462	0	1.03751	0.998539	0.952401	0.909782	1.04903	1.34758	0.465348
yVGNSHVQLER	3	XP_023772179.1	N-Term(iTRAQ8plex)	8.83e-08	33.74	0.01995	2	1605.86	-0.400917	0	1.23472	1.17242	1.1787	0.885634	0.6117	1.13348	0.10429
eAVPmIVEQNR	1	XP_023763874.1	N-Term(iTRAQ8plex); M5(Oxidation)	0.002626	6.97	9.49296	2	1605.86	3.25561	0	0.715545	0.721079	0.941351	0.786006	1.3189	2.8597	0.24057
lNVADIEATLSR	1	XP_023744764.1	N-Term(iTRAQ8plex)	4.981e-08	47.59	0.00102331	3	1605.91	-0.627552	0	1.01325	0.896308	1.05677	0.881527	1.04522	1.6411	0.442905
tLDVVNLGPAFR	1	XP_023730479.1	N-Term(iTRAQ8plex)	9.384e-06	36.24	0.0133222	2	1605.92	-6.13086	0	0.84516	0.890784	1.12408	0.807235	1.17212	1.89575	0.364875
iLIQSSDSAVLR	4	PLY73311.1	N-Term(iTRAQ8plex)	1.5e-05	36.52	0.0111199	3	1605.94	-2.75776	0	0.951246	0.973903	1.22026	0.846493	0.965539	1.64151	0.715146
qYFLGLEk	6	XP_023766035.1	N-Term(iTRAQ8plex); K8(iTRAQ8plex)	0.006815	31.67	0.0354681	2	1605.94	-3.55311	0	1.19984	1.33518	0.967387	0.908774	0.770999	0.604766	0.0430167
eQNIVPGIk	4	XP_023746262.1	N-Term(iTRAQ8plex); K9(iTRAQ8plex)	1.426e-05	28.68	0.0633551	2	1605.97	-2.3564	0	1.05787	1.17885	1.0478	0.978275	0.93793	0.679002	0.0890569
lSVLQFYk	28	XP_023762242.1	N-Term(iTRAQ8plex); K8(iTRAQ8plex)	0.001921	31.52	0.0386524	3	1605.98	-1.09297	0	1.10565	1.10584	0.816244	1.16923	0.914998	0.677964	0.633112
aELSEEDILQR	2	XP_023746253.1	N-Term(iTRAQ8plex)	0.0002179	12.55	3.14086	3	1606.89	16.3146	0	0.829128	0.866107	1.27474	0.782783	1.08352	2.09177	0.477547
eVYEETTk	1	XP_023735175.1	N-Term(iTRAQ8plex); K8(iTRAQ8plex)	0.0002951	13.11	2.68759	2	1606.88	0.0972929	0	1.24106	1.27253	0.902882	0.89509	0.853243	0.630666	0.0742203
tLEPAFQGVGQR	1	XP_023737627.1	N-Term(iTRAQ8plex)	2.234e-05	24.44	0.204697	3	1606.89	0.399064	0	1.12002	1.18442	1.26645	0.883349	0.732516	1.0174	0.0278695
vLMSAPLSTDLR	3	XP_023761376.1	N-Term(iTRAQ8plex)	4.995e-06	46.84	0.00120689	3	1606.91	-0.946885	0	0.948709	0.914093	1.03511	0.840785	1.11741	1.70024	0.377835
aFYDLLEk	4	XP_023745617.1	N-Term(iTRAQ8plex); K8(iTRAQ8plex)	3.412e-05	47.85	0.000908887	2	1606.92	-4.92529	0	0.880704	1.02143	0.878423	1.3254	1.02321	0.635092	0.758089
iGLPPDAMGk	2	XP_023762008.1	N-Term(iTRAQ8plex); K10(iTRAQ8plex)	0.000344	21.22	0.385097	2	1606.94	-0.665976	0	1.01364	1.08151	1.16502	1.00232	0.933526	0.659456	0.122589
aELIVGTPAk	1	XP_023764779.1	N-Term(iTRAQ8plex); K10(iTRAQ8plex)	1.768e-05	11.75	1.76777	2	1607	0.820391	0	1.07143	1.18681	1.0254	0.999458	0.923147	0.603834	0.12488
aILQLAEIk	3	PLY66412.1	N-Term(iTRAQ8plex); K9(iTRAQ8plex)	0.0001555	38.72	0.00273924	3	1607.04	0.202431	0	1.09613	1.1859	0.864758	1.03142	0.93182	0.51632	0.294415
iAGPILSSLk	1	XP_023738356.1	N-Term(iTRAQ8plex); K10(iTRAQ8plex)	0.0001156	26.96	0.0329244	3	1607.04	1.11395	0	1.14612	1.19439	0.892628	1.00541	0.921733	0.59942	0.203639
dVEIEVETVDR	1	XP_023744072.1	N-Term(iTRAQ8plex)	1.429e-05	19.79	0.380459	2	1607.84	-0.889992	0	0.618115	0.674415	1.18608	0.683308	1.38419	2.91449	0.288925
lQQFQGAVDAAR	4	XP_023732055.1;XP_023771044.1;XP_023748560.1	N-Term(iTRAQ8plex)	6.888e-09	37.71	0.00880208	2	1607.87	-5.44537	0
vANcFLVVEPR	1	XP_023754161.1	N-Term(iTRAQ8plex); C4(Carbamidomethyl)	1.615e-06	13.18	2.61577	2	1607.88	-3.74258	0	0.834394	0.840465	0.986742	0.965736	1.19004	1.78389	0.162405
fDcLVIGPGLGR	1	PLY94353.1	N-Term(iTRAQ8plex); C3(Carbamidomethyl)	4.014e-05	9.18	6.70337	2	1607.88	-3.14144	0	0.898004	0.825476	1.07331	0.875644	1.15802	1.84296	0.29147
aSFFPAMTk	1	XP_023758713.1;XP_023758074.1	N-Term(iTRAQ8plex); K9(iTRAQ8plex)	0.001072	9.57	6.30981	3	1607.91	-1.53418	0
eVIGDLFNQLR	1	XP_023765758.1	N-Term(iTRAQ8plex)	0.0002723	18.04	0.833863	3	1607.92	6.80504	0	0.920108	0.858785	0.935779	0.724459	0.968035	3.24058	0.408452
yIEGYVQk	2	XP_023732055.1;XP_023771044.1;XP_023748560.1	N-Term(iTRAQ8plex); K8(iTRAQ8plex)	9.685e-05	30.86	0.0435196	2	1607.93	0.170038	0
yTFVENVk	1	XP_023753460.1	N-Term(iTRAQ8plex); K8(iTRAQ8plex)	0.0006354	7.93	8.61695	2	1607.93	3.9597	0	1.03754	1.00397	0.822731	1.15679	1.06681	0.681973	0.935589
aGAPVDQTIk	2	XP_023728981.1	N-Term(iTRAQ8plex); K10(iTRAQ8plex)	3.357e-05	30.73	0.0465326	2	1607.96	-0.848825	0	0.961084	1.02847	0.881316	1.07462	1.03683	1.04096	0.100874
dVNAAVGIIk	2	XP_023758361.1	N-Term(iTRAQ8plex); K10(iTRAQ8plex)	3.045e-06	48.03	0.00101758	3	1607.99	0.12161	0	1.0463	1.07295	1.312	0.998324	0.889478	0.525634	0.110495
gIALVSQALk	1	XP_023771851.1	N-Term(iTRAQ8plex); K10(iTRAQ8plex)	8.946e-06	43.72	0.00194476	3	1608.03	-1.0949	0	1.09763	1.21677	1.03268	0.987189	0.858543	0.684891	0.0572096
dGSGLDEDEVLR	2	XP_023753383.1	N-Term(iTRAQ8plex)	1.835e-09	35.51	0.00430221	2	1608.8	-1.57714	0	1.00798	1.24048	1.30177	0.876697	0.743419	0.91879	0.031562
gSADNITcIVVR	1	XP_023728643.1	N-Term(iTRAQ8plex); C8(Carbamidomethyl)	2.087e-05	16.42	0.970286	3	1608.87	0.0770417	0	0.942776	0.900148	1.30799	0.816252	0.97706	1.79544	0.680845
aDYDYLIk	1	XP_023733316.1	N-Term(iTRAQ8plex); K8(iTRAQ8plex)	0.000167	30.51	0.0391693	2	1608.9	-3.47888	0	1.1681	0.950658	0.744074	1.16163	1.03522	0.66502	0.998747
mISAEAPVIFAR	2	XP_023752109.1	N-Term(iTRAQ8plex)	4.72e-07	46.92	0.000908464	3	1608.91	1.46778	0	0.801195	0.810448	1.07745	0.929136	1.16112	2.02567	0.240912
aHASTEGVTk	5	XP_023737055.1;XP_023748805.1	N-Term(iTRAQ8plex); K10(iTRAQ8plex)	9.581e-07	49.35	0.000490712	3	1608.92	-0.31793	0
aTEGPIVADk	1	PLY73890.1	N-Term(iTRAQ8plex); K10(iTRAQ8plex)	4.829e-05	29.89	0.0431287	2	1608.94	-1.31049	0	1.12046	1.1661	1.04859	0.983493	0.877733	0.668909	0.0528284
tTVVEPINk	1	XP_023747611.1	N-Term(iTRAQ8plex); K9(iTRAQ8plex)	2.185e-05	12.75	2.58806	2	1608.98	0.211223	0	1.03412	0.85339	0.665009	1.45987	1.05225	0.52501	0.608194
iIVFAGGPVk	1	XP_023762794.1;XP_023754253.1	N-Term(iTRAQ8plex); K10(iTRAQ8plex)	3.078e-06	53.79	0.000155851	3	1609.03	1.4775	0
vAVAScISEITR	1	XP_023745783.1	N-Term(iTRAQ8plex); C6(Carbamidomethyl)	3.689e-06	17.89	0.743689	2	1609.89	-0.795503	0	0.904936	0.88887	1.11374	0.82312	1.16036	1.69604	0.38533
eDDVVISPk	1	PLY83664.1	N-Term(iTRAQ8plex); K9(iTRAQ8plex)	0.00139	12.78	2.87077	2	1609.92	-1.46209	0	1.17199	1.17023	1.06535	0.952872	0.844132	0.666194	0.0255587
dVNAAVATIk	5	XP_023744827.1;XP_023764450.1;XP_023755786.1;XP_023754870.1;XP_023752223.1	N-Term(iTRAQ8plex); K10(iTRAQ8plex)	1.346e-05	46.07	0.0017574	3	1609.97	-0.606267	0
sGVALVAQEk	1	PLY75694.1	N-Term(iTRAQ8plex); K10(iTRAQ8plex)	1.778e-05	19.28	0.822093	2	1609.98	1.56299	0	1.11888	1.15391	0.956868	1.03372	0.925313	0.566304	0.201438
aDIcQLGMDQR	1	XP_023745200.1	N-Term(iTRAQ8plex); C4(Carbamidomethyl)	0.001393	16.41	0.333697	2	1610.8	1.20954	0	1.06049	1.06824	0.965708	0.982879	0.984266	0.993216	0.248529
eDLPScSIVMR	1	XP_023745694.1	N-Term(iTRAQ8plex); C6(Carbamidomethyl)	1.002e-06	11.81	1.32494	2	1610.82	-1.06611	0	0.934072	1.03188	1.3474	0.660106	1.06593	1.52441	0.943711
aVSEGMVGQTTAR	1	PLY79979.1	N-Term(iTRAQ8plex)	7.272e-05	9.39	3.59625	2	1610.85	-0.879312	0	0.911309	0.747702	1.3293	0.851845	1.07527	1.85337	0.491928
eLFSEIGELNR	2	PLY89991.1	N-Term(iTRAQ8plex)	0.0007285	11.82	2.31496	2	1610.86	-4.08779	0	0.842771	0.835785	1.03706	0.833697	1.17406	2.16319	0.296241
vLAcFSNNLLR	2	XP_023738048.1;XP_023768794.1	N-Term(iTRAQ8plex); C4(Carbamidomethyl)	6.453e-05	19.55	0.487482	3	1610.9	-1.78968	0
lVDAALESGk	4	XP_023728401.1	N-Term(iTRAQ8plex); K10(iTRAQ8plex)	3.015e-07	37.5	0.0123146	2	1610.95	-3.82496	0	1.07406	1.16656	0.91622	1.04053	0.942036	0.600248	0.276868
aGLELVEGSk	1	XP_023731512.1	N-Term(iTRAQ8plex); K10(iTRAQ8plex)	1.586e-05	13.88	2.81571	2	1610.96	-0.27795	0	1.03508	1.14286	1.02671	1.01489	0.943328	0.744093	0.133815
yDEIDAAPEER	1	XP_023758593.1	N-Term(iTRAQ8plex)	5.206e-06	21.67	0.0810116	2	1611.78	1.37678	0	0.899295	0.904872	1.53586	0.805835	1.02017	1.28102	0.773314
dLFADAEQDQR	1	XP_023758680.1	N-Term(iTRAQ8plex)	0.0002062	23.76	0.0595328	2	1611.79	-1.05269	0	1.09683	1.18135	1.07793	0.945156	0.90649	0.664123	0.0401232
iIcTGSDDASLR	1	XP_023770890.1	N-Term(iTRAQ8plex); C3(Carbamidomethyl)	2.279e-07	9.14	2.94386	2	1611.82	-6.55589	0	0.795817	0.765265	0.947863	0.9716	1.20311	2.18868	0.176772
eDGQEYAQVLR	2	XP_023742732.1	N-Term(iTRAQ8plex)	1.856e-07	22.33	0.159355	2	1611.83	1.37514	0	0.899336	1.00886	1.22902	0.956969	0.971447	1.17097	0.920719
tVISSGEDAcIR	1	XP_023738603.1	N-Term(iTRAQ8plex); C10(Carbamidomethyl)	0.001406	25.03	0.0808681	2	1611.83	-1.63314	0	0.911391	0.64838	1.26067	0.922998	1.18945	1.64458	0.320243
iSITDFGAVGDGR	1	AIU50443.1	N-Term(iTRAQ8plex)	5.158e-07	29.68	0.0404213	2	1611.85	-6.44587	0	0.928253	0.812333	1.10465	0.976669	1.04326	1.7811	0.305574
lYSGNLGMIALR	2	XP_023770306.1	N-Term(iTRAQ8plex)	1.412e-08	59.48	7.34369e-05	3	1611.92	-2.10403	0	0.797984	0.7808	0.893546	1.17856	1.15585	1.68293	0.0426726
sGEIEDLLk	1	XP_023765984.1	N-Term(iTRAQ8plex); K9(iTRAQ8plex)	4.663e-05	16.47	1.66025	2	1611.94	-1.17286	0	1.16241	1.21837	0.998499	1.04625	0.80256	0.526141	0.110912
eGTLVSNVGk	1	XP_023746491.1	N-Term(iTRAQ8plex); K10(iTRAQ8plex)	2.567e-06	24.45	0.260757	2	1611.95	-3.82306	0	0.989417	1.05695	1.09627	1.09646	0.96886	0.639444	0.355035
vLSLEEVSk	1	XP_023767193.1;XP_023745294.1	N-Term(iTRAQ8plex); K9(iTRAQ8plex)	1.867e-05	15.16	1.67025	2	1611.98	-0.644631	0
eYQcNLGPDGR	1	PLY64172.1	N-Term(iTRAQ8plex); C4(Carbamidomethyl)	9.61e-05	17.67	0.151336	2	1612.77	1.48606	0	0.984728	1.00642	0.90418	0.91624	1.07177	1.51683	0.32829
nVcTEAGMSAIR	1	XP_023763946.1	N-Term(iTRAQ8plex); C3(Carbamidomethyl)	4.232e-06	30.05	0.0205619	2	1612.81	0.814084	0	1.06436	1.04691	0.955717	1.05517	1.01057	0.71301	0.441411
vDLSDEAQk	3	XP_023730286.1;XP_023731249.1;XP_023730287.1;XP_023730284.1	N-Term(iTRAQ8plex); K9(iTRAQ8plex)	1.01e-06	50.58	0.000500928	2	1612.9	-0.262526	0
sLLDIVGck	1	XP_023739244.1	N-Term(iTRAQ8plex); C8(Carbamidomethyl); K9(iTRAQ8plex)	0.001403	8.68	10.3672	2	1612.95	-5.91402	0	1.0606	1.07126	0.988427	1.05114	0.967824	0.74952	0.278571
lLWASTSVk	1	XP_023763837.1	N-Term(iTRAQ8plex); K9(iTRAQ8plex)	7.69e-05	13.76	2.58116	2	1612.98	-2.61311	0	1.13134	1.16347	0.908309	1.05949	0.904486	0.590467	0.24695
lFTPSLAQk	1	PLY93749.1	N-Term(iTRAQ8plex); K9(iTRAQ8plex)	2.911e-05	33.19	0.0271289	2	1612.99	-1.25088	0	1.14708	1.04511	0.950634	1.11689	0.915911	0.570678	0.348098
lYGSLISTATQR	4	XP_023744676.1	N-Term(iTRAQ8plex)	3.129e-07	36.85	0.0131358	3	1613.92	-0.318228	0	0.820426	0.748218	0.890717	1.07042	1.21214	1.71324	0.0619871
lIDFSPGEk	1	XP_023757499.1;XP_023772734.1	N-Term(iTRAQ8plex); K9(iTRAQ8plex)	0.0001717	12.73	3.50934	2	1613.93	-2.69227	0
vVAAGANPIQITR	2	XP_023761872.1	N-Term(iTRAQ8plex)	4.616e-09	53.82	0.000228225	3	1613.96	0.109204	0	1.00119	1.06653	1.40118	0.855157	0.853962	0.958302	0.106368
fLAIDAVEk	7	XP_023729249.1;XP_023772998.1	N-Term(iTRAQ8plex); K9(iTRAQ8plex)	5.822e-06	48.25	0.000795249	2	1613.97	-0.960721	0
vFITDSVPk	2	XP_023753383.1	N-Term(iTRAQ8plex); K9(iTRAQ8plex)	3.453e-05	20.13	0.528443	2	1613.97	-4.35805	0	1.09877	1.25587	1.44525	0.834918	0.745357	0.565448	0.0124737
iFVEELGAk	2	XP_023742266.1	N-Term(iTRAQ8plex); K9(iTRAQ8plex)	4.889e-05	40.8	0.00413802	3	1613.97	0.127633	0	0.9594	1.13873	0.878917	1.13449	1.03831	0.584983	0.714434
fIQEIVEk	2	XP_023759321.1	N-Term(iTRAQ8plex); K8(iTRAQ8plex)	0.003438	20	0.524	3	1613.97	1.04143	0	1.08383	1.12865	0.904887	1.03689	0.965769	0.720414	0.326802
eMAYADYYER	1	XP_023733249.1	N-Term(iTRAQ8plex)	1.053e-05	17.06	0.11217	2	1614.74	-2.81869	0	0.937592	0.887455	0.859686	1.035	1.15122	1.45128	0.0654505
nDGYSETAVAAGR	1	XP_023737758.1	N-Term(iTRAQ8plex)	2.04e-08	24.05	0.0669035	2	1614.8	-1.67142	0	1.07354	1.00817	0.872015	0.932258	1.03523	1.34429	0.433759
mLENLDASDFR	2	XP_023739707.1	N-Term(iTRAQ8plex)	3.295e-07	25.74	0.0494702	2	1614.81	-2.78286	0	0.91922	1.04172	0.968996	0.924192	1.07429	1.40629	0.341659
yTGDSELQLER	15	XP_023759070.1	N-Term(iTRAQ8plex)	2.238e-08	44.6	0.000882445	2	1614.83	-1.13823	0	0.954327	0.902145	1.0686	0.92113	1.07692	1.59076	0.347819
nIPGVEIANVER	7	XP_023728932.1	N-Term(iTRAQ8plex)	1.464e-07	61.29	4.39124e-05	3	1614.91	-1.5149	0	0.944283	1.15571	1.1786	0.854513	0.990839	0.919307	0.112051
yNVELIGAk	1	XP_023773044.1	N-Term(iTRAQ8plex); K9(iTRAQ8plex)	6.074e-05	20.55	0.523343	2	1614.96	-2.0882	0	1.1051	1.09804	0.91468	1.02608	0.994654	0.658242	0.333797
mEGLLDVYESR	1	XP_023744676.1	N-Term(iTRAQ8plex)	0.0002072	7.26	4.47277	3	1615.83	-1.84773	0	0.61398	0.582216	0.634972	0.584982	1.64338	3.86998	0.215735
fLENFSGDQVR	1	XP_023739285.1	N-Term(iTRAQ8plex)	2.356e-06	2.17	15.6538	2	1615.83	-3.94632	0	0.989724	1.11985	0.930008	1.04411	1.01776	0.820292	0.591797
iEYSMQLNASR	1	XP_023742691.1	N-Term(iTRAQ8plex)	1.772e-05	1.45	21.8424	2	1615.84	0.697881	0	0.998383	1.00975	0.91162	1.06882	1.05861	0.944743	0.370593
lDDLEAAPAAVAR	10	XP_023765209.1	N-Term(iTRAQ8plex)	2.115e-07	48.45	0.000947357	3	1615.89	-0.960526	0	0.783259	0.878182	0.978382	1.03185	1.22922	1.27197	0.0328174
eEGGFEVIk	2	XP_023733962.1	N-Term(iTRAQ8plex); K9(iTRAQ8plex)	5.426e-05	36.91	0.0143815	2	1615.9	-6.93298	0	1.09542	1.2411	0.998448	0.88919	0.917898	0.808078	0.0367972
eLSTSEVDk	1	XP_023768333.1	N-Term(iTRAQ8plex); K9(iTRAQ8plex)	5.04e-05	21.35	0.530931	2	1615.91	3.49889	0	1.07316	1.13497	0.963846	0.87299	0.918601	1.37786	0.996266
eMLAGINPVVIR	1	PLY75903.1	N-Term(iTRAQ8plex)	5.086e-08	41.78	0.00418822	3	1615.95	0.351007	0	0.787351	0.882574	1.16788	0.856915	1.14376	1.96296	0.344676
nVLVVGGGDGGVLR	1	XP_023769426.1	N-Term(iTRAQ8plex)	0.00143	21.15	0.486124	2	1615.95	5.23439	0	0.819231	0.765471	1.04316	0.864574	1.25302	2.07172	0.227852
fVVVVDDSk	1	XP_023755945.1	N-Term(iTRAQ8plex); K9(iTRAQ8plex)	0.0003398	0.09	62.2956	2	1615.95	1.60144	0	1.09445	1.05101	0.919284	0.999711	0.914588	1.23981	0.801183
lSIFETGIk	5	PLY96956.1	N-Term(iTRAQ8plex); K9(iTRAQ8plex)	0.0004946	31.7	0.0414439	3	1615.99	1.47789	0	1.09336	1.26112	0.961899	0.992749	0.922292	0.55465	0.154628
eIDIGVPDEIGR	3	XP_023738060.1;XP_023744871.1	N-Term(iTRAQ8plex)	9.637e-07	54.59	0.000168208	3	1616.87	-4.69784	0
fPFNQPMk	1	XP_023763859.1	N-Term(iTRAQ8plex); K8(iTRAQ8plex)	0.006463	9.26	6.88339	2	1616.9	-5.98698	0	1.25716	1.14988	0.878938	0.956411	0.891332	0.661605	0.146064
vLDVGcGIGGPLR	1	XP_023752002.1	N-Term(iTRAQ8plex); C6(Carbamidomethyl)	4.632e-06	20.13	0.578909	3	1616.91	-0.178977	0	0.905147	0.943862	0.879701	0.99459	1.15935	1.45293	0.0965687
fAVGTESVAk	2	XP_023748805.1	N-Term(iTRAQ8plex); K10(iTRAQ8plex)	3.772e-07	46	0.00166789	2	1616.95	-0.897496	0	1.01467	1.08271	0.897926	1.02126	1.07926	0.765573	0.716393
iTYDEHNHER	1	XP_023763838.1	N-Term(iTRAQ8plex)	0.0007293	0.94	11.5572	3	1617.79	0.666224	0	0.810152	0.353342	0.589762	1.71977	0.533174	4.20267	0.223499
fEELNMDLFR	25	XP_023761017.1;XP_023763758.1;XP_023753821.1;XP_023761020.1	N-Term(iTRAQ8plex)	3.092e-06	61.25	1.766e-05	3	1617.82	-0.237515	0
gSEVHcVLcPR	5	XP_023761186.1	N-Term(iTRAQ8plex); C6(Carbamidomethyl); C9(Carbamidomethyl)	5.382e-08	38.25	0.00299995	2	1617.81	-4.2642	0	0.907172	0.88173	0.817237	1.07444	1.14522	1.43664	0.0372917
aEQPIDENEIR	2	XP_023757446.1	N-Term(iTRAQ8plex)	9.036e-07	19.91	0.311897	2	1617.85	6.97828	0	0.962371	0.96439	1.06694	0.853108	0.977268	1.83552	0.510819
yAEDAAELk	5	XP_023729249.1;XP_023772998.1	N-Term(iTRAQ8plex); K9(iTRAQ8plex)	0.0001447	37.2	0.00927007	3	1617.9	0.460137	0
aEATVVYEk	1	XP_023764980.1	N-Term(iTRAQ8plex); K9(iTRAQ8plex)	6.715e-05	2.9	32.4898	2	1617.93	0.994693	0	0.821909	0.724257	0.66068	0.956594	1.05312	3.52236	0.257895
eEYGGTILk	1	XP_023735827.1;XP_023759720.1	N-Term(iTRAQ8plex); K9(iTRAQ8plex)	1.567e-05	29.92	0.064375	2	1617.94	4.4653	0
lLAGESGIGLIDR	4	XP_023742720.1;XP_023766211.1	N-Term(iTRAQ8plex)	5.75e-09	66.21	1.42283e-05	3	1617.95	1.77719	0
lFHSGLAHk	1	XP_023759100.1	N-Term(iTRAQ8plex); K9(iTRAQ8plex)	0.0001531	5.28	18.4264	4	1617.97	-1.43641	0	0.8034	0.581514	0.676839	1.05353	1.27313	2.8283	0.14062
dDGSLVSYVGFR	2	XP_023745089.1	N-Term(iTRAQ8plex)	1.668e-07	16.46	0.619085	2	1618.84	-0.109472	0	0.829819	0.942873	1.14581	1.03376	1.05037	1.23735	0.300893
mQADATLPLAQR	6	XP_023754871.1;XP_023750262.1	N-Term(iTRAQ8plex)	3.339e-08	48.27	0.000745425	3	1618.89	0.570366	0
sSITPAAGAGNVNR	1	PLY69256.1	N-Term(iTRAQ8plex)	3.762e-05	13.81	1.99429	2	1618.88	-2.39068	0	0.863775	0.995487	1.15672	0.966389	1.02476	1.40768	0.475567
vINTWADIINR	4	PLY89624.1	N-Term(iTRAQ8plex)	0.0001273	38.71	0.0076243	3	1618.92	-4.09223	0	1.00722	0.765877	1.01291	0.936461	1.06798	1.81685	0.294077
lLFSQVLEPLR	1	XP_023732981.1	N-Term(iTRAQ8plex)	0.0003361	20.69	0.474324	3	1618.98	-2.40581	0	0.898757	0.787618	0.770591	1.02434	1.1922	2.00602	0.126608
lAVAEVLLPAYR	1	PLY89461.1	N-Term(iTRAQ8plex)	3.111e-08	52.31	0.000307844	3	1618.98	-1.27482	0	0.757592	0.752394	0.99386	1.1623	1.22989	1.48016	0.0219272
aVALVLPSLk	7	XP_023738228.1	N-Term(iTRAQ8plex); K10(iTRAQ8plex)	4.559e-06	41.32	0.000424295	2	1619.07	1.03052	0	1.16003	1.13557	0.835908	1.04019	0.957567	0.696619	0.377373
qYLGQQFYLR	1	XP_023742749.1;PLY66544.1	N-Term(iTRAQ8plex)	8.234e-06	21.18	0.400473	2	1619.88	-2.51158	0
sSEQILQVQQR	2	XP_023756665.1	N-Term(iTRAQ8plex)	4.603e-08	33.45	0.0269758	2	1619.9	-1.55671	0	0.905462	0.982421	1.08811	0.902407	1.04305	1.59872	0.436051
fLANVDPVDVAR	1	XP_023742206.1	N-Term(iTRAQ8plex)	2.462e-08	71	4.94072e-06	3	1619.9	-2.52035	0	0.758594	0.824711	0.985328	0.888947	1.30038	1.96689	0.174789
sIQVIVVTDGER	1	XP_023756742.1	N-Term(iTRAQ8plex)	0.002646	13.92	2.61147	2	1619.92	-2.2494	0	0.833611	0.7382	0.884062	0.807861	1.49806	1.74236	0.134024
yNDPIYVk	3	XP_023738473.1;PLY93823.1;XP_023751998.1	N-Term(iTRAQ8plex); K8(iTRAQ8plex)	0.004283	11.29	4.54356	2	1619.93	4.69009	0
tITGYTEVk	1	XP_023746434.1	N-Term(iTRAQ8plex); K9(iTRAQ8plex)	2.913e-05	15.77	1.56526	2	1619.95	-0.221476	0	0.907634	0.931612	1.68712	0.985241	0.870665	0.743862	0.308963
aLLDEPLLk	2	PLY63383.1	N-Term(iTRAQ8plex); K9(iTRAQ8plex)	6.366e-05	17.18	0.998284	2	1620.02	-2.35976	0	1.04537	1.12782	0.971573	1.02897	0.959133	0.762288	0.225036
aSDEVPDPSMIR	2	XP_023740264.1	N-Term(iTRAQ8plex)	0.0004564	24.72	0.0640846	2	1620.82	-2.36505	0	0.806855	0.792511	1.12507	0.853806	1.1918	2.02495	0.285792
qYLGEQFYLR	3	XP_023772552.1	N-Term(iTRAQ8plex)	1.343e-05	9	5.17418	2	1620.86	-4.17384	0	0.98007	0.978158	0.814806	1.10289	1.09229	1.14722	0.0295885
vLMSAPLSTELR	8	PLY92405.1	N-Term(iTRAQ8plex)	3.649e-06	46.7	0.00114915	3	1620.93	-1.06708	0	0.955757	0.989458	1.17379	0.904006	0.940675	1.39881	0.822231
lYEPLYSk	3	XP_023731075.1;PLY73963.1	N-Term(iTRAQ8plex); K8(iTRAQ8plex)	0.00134	25.74	0.127209	3	1620.95	1.24355	0
tGYHNMYk	5	XP_023742750.1;XP_023766212.1	N-Term(iTRAQ8plex); K8(iTRAQ8plex)	0.004616	24.05	0.170014	2	1621.86	0.651841	0
gVDADTVVLMAAR	2	XP_023744185.1	N-Term(iTRAQ8plex)	1.394e-07	40.08	0.00473203	3	1621.89	0.427923	0	0.856723	0.6732	1.01126	0.890468	1.22965	2.26749	0.221658
tLYVGNLPGDIR	2	PLY63055.1	N-Term(iTRAQ8plex)	0.0001591	24.02	0.199328	2	1621.92	-3.00122	0	0.720288	0.721199	0.942345	0.922604	1.46059	1.80991	0.087963
aQLYDYLk	9	XP_023753033.1;XP_023738029.1	N-Term(iTRAQ8plex); K8(iTRAQ8plex)	0.0001848	29.6	0.0540564	3	1621.94	0.859852	0
gNIISTPAIk	1	XP_023763182.1	N-Term(iTRAQ8plex); K10(iTRAQ8plex)	0.0005221	19.27	0.564311	2	1622.01	-2.28868	0	0.995015	0.984886	0.826433	1.10345	1.07694	1.04227	0.0728972
dAEEEVIPTcR	3	XP_023738119.1;XP_023737940.1	N-Term(iTRAQ8plex); C10(Carbamidomethyl)	8.043e-06	30.27	0.0140958	3	1622.8	-0.41834	0
aTSFSYcLVDR	1	XP_023734813.1	N-Term(iTRAQ8plex); C7(Carbamidomethyl)	6.488e-07	17.39	0.362043	2	1622.81	-0.693196	0	0.923176	0.954341	0.861819	1.03666	1.13957	1.32019	0.0443936
tIEVNNTDAEGR	1	XP_023760810.1	N-Term(iTRAQ8plex)	4.985e-06	21.39	0.216017	2	1622.83	0.533724	0	0.947838	1.13824	1.17631	0.9038	0.904181	1.27598	0.698276
gVYSQPDNILGR	1	XP_023730075.1	N-Term(iTRAQ8plex)	4.552e-06	30.04	0.0487489	2	1622.87	-5.10415	0	0.702865	0.757764	1.1105	0.814626	1.2332	2.61919	0.280297
gDSVGGVVTcIVR	1	XP_023757773.1	N-Term(iTRAQ8plex); C10(Carbamidomethyl)	5.764e-08	39.47	0.00550211	3	1622.88	-1.18629	0	0.788532	0.785839	1.27878	0.78922	1.13075	2.30645	0.401222
mAFPQIEDIVR	1	XP_023749982.1	N-Term(iTRAQ8plex)	0.001205	17.71	0.87089	2	1622.88	-1.85354	0	0.795178	0.884721	0.906601	0.86734	1.17378	2.38308	0.257219
vLmSAPLSTDLR	1	XP_023761376.1	N-Term(iTRAQ8plex); M3(Oxidation)	2.651e-06	36.65	0.0105649	3	1622.91	1.93245	0	0.721376	0.681455	1.31411	0.754383	1.19101	2.70247	0.361047
vIADGSLLDFLR	13	XP_023765209.1;PLY65150.1	N-Term(iTRAQ8plex)	3.702e-08	69.58	4.96794e-06	3	1622.94	-0.47139	0
iSINDLVIk	3	XP_023761925.1	N-Term(iTRAQ8plex); K9(iTRAQ8plex)	0.0001037	43.44	0.00170289	2	1623.03	-1.39349	0	1.1022	1.27128	0.958492	1.06359	0.847999	0.577404	0.168119
aGGIFLPLVk	1	XP_023733226.1	N-Term(iTRAQ8plex); K10(iTRAQ8plex)	0.0004094	7.38	4.3326	3	1623.04	-1.59669	0	1.15117	1.09743	0.766941	1.12506	0.95994	0.615312	0.613825
eLDVPGEIYER	1	XP_023771758.1	N-Term(iTRAQ8plex)	0.0009415	12.43	1.90874	3	1623.85	-1.3203	0	0.845332	0.708311	1.18198	0.820838	1.17384	2.29839	0.328769
qVDMVVLTDGSR	2	PLY98108.1	N-Term(iTRAQ8plex)	3.641e-06	45.39	0.000987167	3	1623.87	-1.41553	0	0.855895	0.834604	1.29331	0.723545	1.12841	2.032	0.50934
gAAGALLVYDITR	3	XP_023766053.1;XP_023735208.1	N-Term(iTRAQ8plex)	8.49e-11	55.51	0.000153249	2	1623.94	1.34078	0
vPSVEVEEk	1	XP_023747611.1	N-Term(iTRAQ8plex); K9(iTRAQ8plex)	5.205e-05	34.99	0.0173058	2	1623.94	-0.638006	0	1.16286	1.06737	0.832306	1.1121	0.968163	0.533012	0.495362
sPEQVSAAVk	2	XP_023732055.1;XP_023771044.1;XP_023748560.1	N-Term(iTRAQ8plex); K10(iTRAQ8plex)	2.648e-06	40.87	0.00462023	2	1623.95	1.31667	0
aADVGADLVGk	3	XP_023734025.1;XP_023750561.1	N-Term(iTRAQ8plex); K11(iTRAQ8plex)	1.006e-06	44.61	0.00195283	2	1623.95	1.30435	0
dTLQQILGk	4	XP_023737122.1	N-Term(iTRAQ8plex); K9(iTRAQ8plex)	0.0006043	21.61	0.455558	3	1623.99	1.19373	0	1.0737	1.11571	0.932557	1.01888	0.988148	0.738461	0.296659
lVIVGDGGTGk	8	XP_023735703.1	N-Term(iTRAQ8plex); K11(iTRAQ8plex)	1.961e-06	40.58	0.00580114	3	1623.99	0.279417	0	1.11021	1.03897	0.921835	1.05548	0.981488	0.738459	0.422528
nLGLESVGVk	1	XP_023733351.1	N-Term(iTRAQ8plex); K10(iTRAQ8plex)	0.0001066	16.25	1.56392	3	1623.99	2.42783	0	1.02244	1.10394	0.945755	1.0709	0.993862	0.711776	0.451832
iVNDGVTVAk	1	XP_023761872.1;XP_023750277.1	N-Term(iTRAQ8plex); K10(iTRAQ8plex)	6.368e-07	44	0.00262154	2	1623.99	2.73677	0
lVTVEDIVk	7	XP_023742266.1	N-Term(iTRAQ8plex); K9(iTRAQ8plex)	0.0004896	33.75	0.0214854	3	1624.02	0.584068	0	1.04968	1.16965	0.958169	1.08152	0.903891	0.688161	0.263303
tVTIVELIk	1	XP_023757446.1	N-Term(iTRAQ8plex); K9(iTRAQ8plex)	0.0004392	15.17	0.424203	3	1624.06	2.98742	0	1.08182	1.18547	0.979578	1.0131	0.92487	0.621565	0.159172
cFTDcVDTFR	1	XP_023767948.1	N-Term(iTRAQ8plex); C1(Carbamidomethyl); C5(Carbamidomethyl)	2.462e-05	14.44	0.163686	2	1624.74	-2.32258	0	1.08061	1.07601	0.967082	0.940432	0.998286	0.98908	0.188261
gSTDSILDDLER	2	XP_023758549.1	N-Term(iTRAQ8plex)	1.864e-09	55.01	7.80864e-05	2	1624.83	-3.31414	0	0.957037	0.780759	1.08484	0.904129	1.03949	1.97296	0.353072
fSFHGQEAELR	4	PLY80353.1	N-Term(iTRAQ8plex)	2.133e-05	34.32	0.0109839	3	1624.84	0.67235	0	0.711479	0.723361	0.827215	0.981029	1.26847	1.76585	0.0655496
hMDHENVVAIR	2	PLY70578.1	N-Term(iTRAQ8plex)	2.486e-06	21.61	0.239168	4	1624.85	-0.965069	0	0.997535	0.918504	1.02148	0.94484	0.980046	1.71113	0.407299
dQNGFISAAELR	2	PLY85950.1	N-Term(iTRAQ8plex)	6.936e-06	13.21	1.73821	2	1624.86	-2.71353	0	1.13018	1.0096	0.976057	0.929887	0.944596	1.08967	0.505501
fSQGLAQDPTTR	2	PLY89787.1	N-Term(iTRAQ8plex)	1.553e-06	42.63	0.00198929	2	1624.85	-3.00788	0	1.05962	1.04826	1.09084	0.826802	0.914592	1.3354	0.809073
mISAEAPVIFAR	2	XP_023752109.1	N-Term(iTRAQ8plex); M1(Oxidation)	3.705e-05	30.59	0.0366211	3	1624.9	-0.976477	0	0.792087	0.730601	1.14848	0.887836	1.18346	2.17872	0.270191
aPGGAPANVAVGIAR	1	XP_023751909.1;XP_023753336.1	N-Term(iTRAQ8plex)	0.002474	5.97	14.6826	2	1624.94	-0.938513	0
iDAVDAATIk	6	XP_023754231.1;XP_023767261.1	N-Term(iTRAQ8plex); K10(iTRAQ8plex)	6.852e-06	41.37	0.00472688	3	1624.97	-0.961002	0
lEGSLLEQk	2	XP_023729614.1	N-Term(iTRAQ8plex); K9(iTRAQ8plex)	0.001754	23.03	0.322534	3	1624.97	-1.06753	0	1.08743	1.09383	0.963256	1.03675	0.935433	0.751942	0.208553
iTLTTNPEk	1	XP_023739982.1	N-Term(iTRAQ8plex); K9(iTRAQ8plex)	0.006341	10.16	6.32272	2	1624.98	4.01758	0	0.970649	1.03377	1.22507	1.0541	0.964765	0.650556	0.265429
gGADQFIEEAER	1	XP_023733291.1	N-Term(iTRAQ8plex)	2.934e-08	29.01	0.0228597	2	1625.81	1.03718	0	0.995129	1.05151	1.03733	0.949414	0.967316	1.304	0.715676
sDGDVFHEIFR	44	XP_023750935.1	N-Term(iTRAQ8plex)	8.522e-08	47.9	0.000377071	3	1625.82	1.22816	0	1.13125	0.983236	0.869784	1.07886	0.966717	0.843668	0.771011
nFADVGGGVLGcR	2	XP_023736133.1;XP_023759370.1	N-Term(iTRAQ8plex); C12(Carbamidomethyl)	5.73e-10	38.15	0.00420284	2	1625.84	-1.1887	0
lVDNLTDNDFR	2	XP_023737940.1	N-Term(iTRAQ8plex)	0.0001247	17.71	0.47272	2	1625.84	-4.21427	0	0.822664	0.870247	1.03251	0.881246	1.13922	1.76896	0.26103
lENTLNYGLER	2	PLY80454.1;PLY98550.1	N-Term(iTRAQ8plex)	3.487e-07	31.84	0.0292622	2	1625.88	-1.28178	0
vAFMALTEGVQR	2	XP_023768028.1	N-Term(iTRAQ8plex)	1.393e-06	29.95	0.0517929	3	1625.89	-2.93146	0	0.775385	0.757571	1.54252	0.856132	1.02502	1.94083	0.589518
cVGLQYLEAIR	2	XP_023747975.1	N-Term(iTRAQ8plex); C1(Carbamidomethyl)	3.94e-08	58.94	6.4524e-05	3	1625.9	-2.12714	0	0.767303	0.822291	1.09712	0.815066	1.23668	2.13302	0.28179
eEDVDLAVk	1	XP_023749643.1	N-Term(iTRAQ8plex); K9(iTRAQ8plex)	1.692e-05	29.67	0.0666789	2	1625.92	-1.17628	0	1.03658	1.20306	0.912704	1.05557	0.96781	0.569251	0.338218
nVDEQVSVk	3	XP_023747611.1	N-Term(iTRAQ8plex); K9(iTRAQ8plex)	1.301e-05	34.89	0.0220227	2	1625.93	-3.49723	0	1.18276	1.10513	0.810838	1.02734	0.978791	0.590348	0.402006
gAASVEGVEAk	1	XP_023741563.1	N-Term(iTRAQ8plex); K11(iTRAQ8plex)	1.137e-09	63.92	2.7676e-05	2	1625.93	0.0191056	0	1.10603	1.3435	0.955715	1.00216	0.850475	0.398793	0.145988
eFAPSIPEk	15	XP_023735404.1	N-Term(iTRAQ8plex); K9(iTRAQ8plex)	0.0002033	38.31	0.0104332	4	1625.94	0.614448	0	1.1208	1.14142	0.985719	1.01801	0.904461	0.551706	0.157717
yISYGSLSk	6	XP_023760241.1	N-Term(iTRAQ8plex); K9(iTRAQ8plex)	7.355e-06	28.63	0.0920547	2	1625.93	-0.545642	0	1.11476	1.12912	0.940765	1.02288	0.925304	0.666329	0.195468
dELTLEGIk	1	XP_023744324.1;XP_023736450.1	N-Term(iTRAQ8plex); K9(iTRAQ8plex)	0.001196	27.58	0.127183	3	1625.96	2.75509	0
tEEGVENLFER	4	XP_023746491.1	N-Term(iTRAQ8plex)	1.359e-07	30.32	0.0221094	2	1626.82	-1.74241	0	0.973286	0.95192	0.947595	1.03224	1.13203	1.13595	0.0150025
tLQYVTQVSQR	5	XP_023745786.1	N-Term(iTRAQ8plex)	2.333e-05	29.51	0.063808	3	1626.91	0.209081	0	1.08499	1.07094	1.2151	0.843835	0.961632	1.23699	0.431098
aTcPIDTLk	1	XP_023756198.1	N-Term(iTRAQ8plex); C3(Carbamidomethyl); K9(iTRAQ8plex)	0.004754	2.13	41.1193	2	1626.93	-1.14357	0	1.16618	1.21873	1.02068	0.864404	0.890068	0.773567	0.0132554
eGVITISDGk	1	XP_023733401.1	N-Term(iTRAQ8plex); K10(iTRAQ8plex)	5.606e-05	3.84	27.7568	2	1626.95	-0.0585535	0	1.08429	1.12032	1.01552	1.00063	0.931959	0.758023	0.0877094
vTSDPTGITk	1	XP_023729707.1	N-Term(iTRAQ8plex); K10(iTRAQ8plex)	0.003217	7.49	11.9598	3	1626.95	0.351993	0	0.949553	0.990748	1.03444	0.932787	1.0185	1.53809	0.419191
eDQLEYLEER	10	XP_023739994.1;XP_023740399.1	N-Term(iTRAQ8plex)	5.75e-07	38.14	0.00306156	2	1627.81	0.513756	0
yQGDSDLQLER	2	XP_023734825.1	N-Term(iTRAQ8plex)	2.311e-07	24.54	0.0734761	2	1627.82	-0.310848	0	1.00115	1.16951	1.22441	0.86097	0.804851	0.894852	0.0181942
tFDILSDEEVR	1	XP_023744489.1	N-Term(iTRAQ8plex)	0.0009793	13.78	1.22497	3	1627.85	-1.15843	0	0.849625	0.815425	1.15337	0.870309	1.13855	1.95969	0.328576
dITVDNFSVSAR	1	XP_023763869.1	N-Term(iTRAQ8plex)	4.947e-06	18.08	0.546922	2	1627.86	0.424883	0	0.78246	0.841855	1.35963	0.872004	1.09699	1.79231	0.478893
vATESNLASk	1	XP_023767261.1	N-Term(iTRAQ8plex); K10(iTRAQ8plex)	2.777e-06	20.71	0.535833	2	1627.94	-4.03315	0	1.13759	1.16282	0.924757	0.968778	0.924688	0.777857	0.124001
lEETVISTk	1	XP_023744642.1	N-Term(iTRAQ8plex); K9(iTRAQ8plex)	0.002455	11.46	3.7904	3	1627.97	0.492981	0	0.987193	1.02113	1.19948	1.0019	0.979198	0.821784	0.195114
qYLANVALk	1	XP_023739101.1;XP_023772276.1	N-Term(iTRAQ8plex); K9(iTRAQ8plex)	0.0005337	36.52	0.0105405	3	1628	-1.82578	0
lVGDIcYEEAR	1	XP_023764397.1	N-Term(iTRAQ8plex); C6(Carbamidomethyl)	1.331e-06	19.49	0.261471	2	1628.82	-4.26333	0	1.02103	0.903321	1.16239	0.802664	1.00646	1.77393	0.616381
mPVLDEASYSGR	1	PLY96927.1	N-Term(iTRAQ8plex)	1.443e-05	16.42	0.53474	2	1628.82	-4.04218	0	0.786845	0.805476	1.09173	0.837466	1.19151	2.27916	0.290509
vDFISGQTTSGGR	1	XP_023754426.1	N-Term(iTRAQ8plex)	6.243e-08	22.77	0.178614	2	1628.85	-1.08082	0	0.993314	1.07224	1.01025	1.02482	1.0061	0.888691	0.346934
sLFTISGEVDTR	2	XP_023743179.1	N-Term(iTRAQ8plex)	7.667e-05	14.91	1.53999	3	1628.88	2.43102	0	0.653041	0.603182	0.929736	0.7203	1.39885	3.37843	0.241615
vIENFETVAFR	3	XP_023761140.1	N-Term(iTRAQ8plex)	1.473e-05	32.16	0.0330825	3	1628.89	-0.529896	0	0.87977	0.787212	1.0283	0.931439	1.15564	2.02091	0.23771
gLMEQDLSk	1	XP_023751014.1	N-Term(iTRAQ8plex); K9(iTRAQ8plex)	3.03e-05	21.83	0.411731	2	1628.91	-2.05862	0	1.0943	1.15094	0.923723	1.01389	0.945362	0.73689	0.217226
[truncated: 10,898 more rows]
